# Supplementary material for: Host and microbial factors influence bacterial colonization of the honey bee gut
Source: ISME J. 2026 May 18;20(1):wrag127. doi: 10.1093/ismejo/wrag127 (PMC13293248; doi:10.1093/ismejo/wrag127)
Supplement: Supplementary_material_wrag127 [file supplementary_material_wrag127.zip]

Archive with 8 entries (8 files):
- Supplementary_FIle_S4.xlsx
- Supplementary_File_S5.xlsx
- Supplementary_File_S6.xlsx
- Supplementary_File_S7_Assembly_stats.xlsx
- Supplemental_File_S2_Primerslist_qPCR.xlsx
- SUPPLEMENTARY MATERIAL.pdf
- Supplementary_File_S1_Strain list.xlsx
- Supplementary_File_S3_qPCR_bacterial_abundance.xlsx
