# Supplementary material for: Host and microbial factors influence bacterial colonization of the honey bee gut
Source: ISME J. 2026 May 18;20(1):wrag127. doi: 10.1093/ismejo/wrag127 (PMC13293248; doi:10.1093/ismejo/wrag127)
Supplement: Supplementary_material_wrag127 [file supplementary_material_wrag127.zip › Supplementary_File_S6.xlsx]

## Sheet: AMP sequences
AMPs	Sequence	Length	Reference
abaecin	YVPLPNIPQPGRRPFPTFPGQGPFNPKIKWPQGY	34	Casteels et al 1990
apidaecin-1a	GNNRPVYIPQPRPPHPRI	18	Casteels et al 1990
apidaecin-1b	GNNRPVYIPQPRPPHPRL	18	Casteels et al 1990
defensin-1	VTCDLLSFKGQVNDSACAANCLSLGKAGGHCEKGVCICRKTSFKDLWDKRFG	52	Klaudiny et al 2005	Klaudiny, J., Albert, Š., Bachanová, K., Kopernický, J., & Šimúth, J. (2005). Two structurally different defensin genes, one of them encoding a novel defensin isoform, are expressed in honeybee Apis mellifera. Insect biochemistry and molecular biology, 35(1), 11-22.
defensin-2	VTCDVLSWQSKWLSINHSACAIRCLAQRRKGGSCRNGVCICRK	43	Casteels et al 1994
hymenoptaecin	QERGSIVIQGTKEGRNRPSLDIDYKQRVYDKNGMTGDAYGGVNIRPGQPTRQHAGFEFGKEYKNGFIRGQSEVQRGPGGRLSPYVGINGGFRF	93	Casteels et al 1993

## Sheet: Growth_parameters
sample	Strain	Category	Condition	concentration (ug/ml)	replicate	n0	auc	auc_.norm	p_value_AUC	fdr_AUC
A1	BBC03_29	Opportunistic pathogens	Abaecin	100	replicate1	0.0238358	6.2988	0.936053	0.579281	0.695137
A2	BBC03_29	Opportunistic pathogens	Abaecin	50	replicate1	0.0305082	6.00701	0.892691	0.339409	0.339409
A3	BBC03_29	Opportunistic pathogens	Abaecin	25	replicate1	0.0332067	6.02764	0.895757	0.377075	0.45249
A4	BBC03_29	Opportunistic pathogens	Abaecin	12.5	replicate1	0.0298193	6.19349	0.920403	0.456248	0.534331
A5	BBC03_29	Opportunistic pathogens	Abaecin	6.25	replicate1	0.0332659	6.275	0.932517	0.457097	0.548517
A6	BBC03_29	Opportunistic pathogens	Abaecin	3.125	replicate1	0.0319526	6.23169	0.926081	0.441131	0.529357
A7	BBC03_29	Opportunistic pathogens	Abaecin	1.56	replicate1	0.0329744	6.23056	0.925913	0.433839	0.520607
A8	BBC03_29	Opportunistic pathogens	Abaecin	0.78	replicate1	0.0326615	6.29587	0.935618	0.497984	0.671596
A9	BBC03_29	Opportunistic pathogens	Abaecin	0.39	replicate1	0.031699	6.36189	0.945428	0.506425	0.60771
A10	BBC03_29	Opportunistic pathogens	Abaecin	0.195	replicate1	0.0329217	6.37725	0.947712	0.567486	0.567486
A11	BBC03_29	Opportunistic pathogens	Abaecin	0.0975	replicate1	0.031347	6.58763	0.978976	0.626599	0.751918
A12	BBC03_29	Opportunistic pathogens	Abaecin	0.0487	replicate1	0.0299868	6.77639	1.00703	0.756936	0.948854
B1	BBC03_29	Opportunistic pathogens	Apidaecin1a	100	replicate1	0.00147586	0.127583	0.0189598	1.94225707732409e-05	5.82677123197227e-05
B2	BBC03_29	Opportunistic pathogens	Apidaecin1a	50	replicate1	0.0139701	1.73122	0.257274	0.00121215	0.00363645
B3	BBC03_29	Opportunistic pathogens	Apidaecin1a	25	replicate1	0.0291242	4.62091	0.686705	0.0386957	0.116087
B4	BBC03_29	Opportunistic pathogens	Apidaecin1a	12.5	replicate1	0.0454834	5.21139	0.774456	0.0672235	0.201671
B5	BBC03_29	Opportunistic pathogens	Apidaecin1a	6.25	replicate1	0.036869	5.6017	0.832458	0.140255	0.420764
B6	BBC03_29	Opportunistic pathogens	Apidaecin1a	3.125	replicate1	0.034944	5.76032	0.85603	0.177464	0.407184
B7	BBC03_29	Opportunistic pathogens	Apidaecin1a	1.56	replicate1	0.035549	5.65634	0.840578	0.150227	0.520607
B8	BBC03_29	Opportunistic pathogens	Apidaecin1a	0.78	replicate1	0	0	0	0.11781	0.423129
B9	BBC03_29	Opportunistic pathogens	Apidaecin1a	0.39	replicate1	0.0355387	5.72264	0.850431	0.176253	0.510818
B10	BBC03_29	Opportunistic pathogens	Apidaecin1a	0.195	replicate1	0.0351664	5.75508	0.855252	0.177477	0.398249
B11	BBC03_29	Opportunistic pathogens	Apidaecin1a	0.0975	replicate1	0.0335624	5.92185	0.880035	0.248401	0.615187
B12	BBC03_29	Opportunistic pathogens	Apidaecin1a	0.0487	replicate1	0.0231724	6.34515	0.942941	0.626276	0.948854
C1	BBC03_29	Opportunistic pathogens	Apidaecin1b	100	replicate1	0.012	0.0133989	0.00199119	2.01148377042921e-06	1.20689026225753e-05
C2	BBC03_29	Opportunistic pathogens	Apidaecin1b	50	replicate1	0.000248148	1.05372	0.156591	0.00083295	0.00363645
C3	BBC03_29	Opportunistic pathogens	Apidaecin1b	25	replicate1	0.00701737	2.58699	0.384447	0.00523815	0.0314289
C4	BBC03_29	Opportunistic pathogens	Apidaecin1b	12.5	replicate1	0.0327281	4.88261	0.725595	0.033384	0.200304
C5	BBC03_29	Opportunistic pathogens	Apidaecin1b	6.25	replicate1	0.0403881	5.58135	0.829435	0.140196	0.420764
C6	BBC03_29	Opportunistic pathogens	Apidaecin1b	3.125	replicate1	0.0371232	5.72149	0.85026	0.184499	0.407184
C7	BBC03_29	Opportunistic pathogens	Apidaecin1b	1.56	replicate1	0.0349774	5.68609	0.844999	0.178418	0.520607
C8	BBC03_29	Opportunistic pathogens	Apidaecin1b	0.78	replicate1	0.0332477	5.75268	0.854896	0.211565	0.423129
C9	BBC03_29	Opportunistic pathogens	Apidaecin1b	0.39	replicate1	0.0352097	5.8826	0.874203	0.255409	0.510818
C10	BBC03_29	Opportunistic pathogens	Apidaecin1b	0.195	replicate1	0.0347441	5.81401	0.86401	0.221849	0.398249
C11	BBC03_29	Opportunistic pathogens	Apidaecin1b	0.0975	replicate1	0.034924	5.98205	0.888982	0.30732	0.615187
C12	BBC03_29	Opportunistic pathogens	Apidaecin1b	0.0487	replicate1	0.0320473	6.91692	1.02791	0.792553	0.948854
D1	BBC03_29	Opportunistic pathogens	defensin1	100	replicate1	0.0357058	5.67764	0.843743	0.217035	0.325552
D2	BBC03_29	Opportunistic pathogens	defensin1	50	replicate1	0.045981	5.5614	0.82647	0.150084	0.225126
D3	BBC03_29	Opportunistic pathogens	defensin1	25	replicate1	0.0396126	5.47221	0.813215	0.117976	0.193392
D4	BBC03_29	Opportunistic pathogens	defensin1	12.5	replicate1	0.0419524	5.75636	0.855443	0.210389	0.315584
D5	BBC03_29	Opportunistic pathogens	defensin1	6.25	replicate1	0.0401523	5.85595	0.870242	0.270187	0.443162
D6	BBC03_29	Opportunistic pathogens	defensin1	3.125	replicate1	0.0346894	5.70853	0.848335	0.203592	0.407184
D7	BBC03_29	Opportunistic pathogens	defensin1	1.56	replicate1	0.040153	5.95993	0.885694	0.319188	0.520607
D8	BBC03_29	Opportunistic pathogens	defensin1	0.78	replicate1	0.0295066	5.71058	0.84864	0.206223	0.423129
D9	BBC03_29	Opportunistic pathogens	defensin1	0.39	replicate1	0.0314119	5.72879	0.851346	0.223308	0.510818
D10	BBC03_29	Opportunistic pathogens	defensin1	0.195	replicate1	0.0361695	5.90712	0.877846	0.230729	0.398249
D11	BBC03_29	Opportunistic pathogens	defensin1	0.0975	replicate1	0.0354039	5.95908	0.885568	0.307594	0.615187
D12	BBC03_29	Opportunistic pathogens	defensin1	0.0487	replicate1	0.0339263	6.8711	1.0211	0.758279	0.948854
E1	BBC03_29	Opportunistic pathogens	defensin2	100	replicate1	0.0313408	4.73248	0.703285	0.0143457	0.0286914
E2	BBC03_29	Opportunistic pathogens	defensin2	50	replicate1	0.0147896	4.7712	0.709039	0.130604	0.225126
E3	BBC03_29	Opportunistic pathogens	defensin2	25	replicate1	0.0405738	5.48218	0.814698	0.128928	0.193392
E4	BBC03_29	Opportunistic pathogens	defensin2	12.5	replicate1	0.0435495	5.44555	0.809254	0.114313	0.228626
E5	BBC03_29	Opportunistic pathogens	defensin2	6.25	replicate1	0.0393474	5.88004	0.873822	0.295442	0.443162
E6	BBC03_29	Opportunistic pathogens	defensin2	3.125	replicate1	0.0356079	5.94371	0.883285	0.350358	0.525537
E7	BBC03_29	Opportunistic pathogens	defensin2	1.56	replicate1	0.0405312	6.04206	0.8979	0.399357	0.520607
E8	BBC03_29	Opportunistic pathogens	defensin2	0.78	replicate1	0.0396265	6.02907	0.895969	0.559664	0.671596
E9	BBC03_29	Opportunistic pathogens	defensin2	0.39	replicate1	0.0384284	6.17924	0.918286	0.488741	0.60771
E10	BBC03_29	Opportunistic pathogens	defensin2	0.195	replicate1	0.0358061	6.02662	0.895605	0.349516	0.419419
E11	BBC03_29	Opportunistic pathogens	defensin2	0.0975	replicate1	0.0376575	6.30076	0.936345	0.608276	0.751918
E12	BBC03_29	Opportunistic pathogens	defensin2	0.0487	replicate1	0.0377308	7.50678	1.11557	0.876158	0.948854
F1	BBC03_29	Opportunistic pathogens	hymenoptaecin	100	replicate1	0.0349639	6.3615	0.945371	0.774225	0.774225
F2	BBC03_29	Opportunistic pathogens	hymenoptaecin	50	replicate1	0.0477267	5.9259	0.880638	0.217908	0.261489
F3	BBC03_29	Opportunistic pathogens	hymenoptaecin	25	replicate1	0.0479119	6.25616	0.929717	0.570027	0.570027
F4	BBC03_29	Opportunistic pathogens	hymenoptaecin	12.5	replicate1	0.0499129	6.26511	0.931047	0.534331	0.534331
F5	BBC03_29	Opportunistic pathogens	hymenoptaecin	6.25	replicate1	0.0464791	6.59154	0.979556	0.778238	0.778238
F6	BBC03_29	Opportunistic pathogens	hymenoptaecin	3.125	replicate1	0.0374679	6.55269	0.973784	0.840915	0.840915
F7	BBC03_29	Opportunistic pathogens	hymenoptaecin	1.56	replicate1	0.0440522	6.77897	1.00741	0.791139	0.791139
F8	BBC03_29	Opportunistic pathogens	hymenoptaecin	0.78	replicate1	0.0421869	6.66675	0.990734	0.911915	0.911915
F9	BBC03_29	Opportunistic pathogens	hymenoptaecin	0.39	replicate1	0.0422091	6.65675	0.989247	0.817202	0.817202
F10	BBC03_29	Opportunistic pathogens	hymenoptaecin	0.195	replicate1	0.0399062	6.47804	0.96269	0.2655	0.398249
F11	BBC03_29	Opportunistic pathogens	hymenoptaecin	0.0975	replicate1	0.034838	6.69127	0.994377	0.866271	0.866271
F12	BBC03_29	Opportunistic pathogens	hymenoptaecin	0.0487	replicate1	0.0372622	8.0315	1.19355	0.948854	0.948854
A1	BBC03_29	Opportunistic pathogens	Abaecin	100	replicate2	0.0221917	6.29717	0.775138	0.579281	0.695137
A2	BBC03_29	Opportunistic pathogens	Abaecin	50	replicate2	0.0342545	6.11804	0.753088	0.339409	0.339409
A3	BBC03_29	Opportunistic pathogens	Abaecin	25	replicate2	0.0330851	6.02187	0.74125	0.377075	0.45249
A4	BBC03_29	Opportunistic pathogens	Abaecin	12.5	replicate2	0.0361534	6.08892	0.749504	0.456248	0.534331
A5	BBC03_29	Opportunistic pathogens	Abaecin	6.25	replicate2	0.034307	6.01871	0.740862	0.457097	0.548517
A6	BBC03_29	Opportunistic pathogens	Abaecin	3.125	replicate2	0.0318348	6.05461	0.74528	0.441131	0.529357
A7	BBC03_29	Opportunistic pathogens	Abaecin	1.56	replicate2	0.0316792	6.00642	0.739349	0.433839	0.520607
A8	BBC03_29	Opportunistic pathogens	Abaecin	0.78	replicate2	0.0290712	6.11514	0.75273	0.497984	0.671596
A9	BBC03_29	Opportunistic pathogens	Abaecin	0.39	replicate2	0.0343424	6.09379	0.750103	0.506425	0.60771
A10	BBC03_29	Opportunistic pathogens	Abaecin	0.195	replicate2	0.0325484	6.21663	0.765224	0.567486	0.567486
A11	BBC03_29	Opportunistic pathogens	Abaecin	0.0975	replicate2	0.0359901	6.47973	0.79761	0.626599	0.751918
A12	BBC03_29	Opportunistic pathogens	Abaecin	0.0487	replicate2	0.0304655	6.69436	0.824028	0.756936	0.948854
B1	BBC03_29	Opportunistic pathogens	Apidaecin1a	100	replicate2	0.00796084	0.233618	0.0287568	1.94225707732409e-05	5.82677123197227e-05
B2	BBC03_29	Opportunistic pathogens	Apidaecin1a	50	replicate2	0.00053959	1.27537	0.156989	0.00121215	0.00363645
B3	BBC03_29	Opportunistic pathogens	Apidaecin1a	25	replicate2	0.0192974	3.50883	0.431912	0.0386957	0.116087
B4	BBC03_29	Opportunistic pathogens	Apidaecin1a	12.5	replicate2	0.044603	5.08612	0.626066	0.0672235	0.201671
B5	BBC03_29	Opportunistic pathogens	Apidaecin1a	6.25	replicate2	0.0394322	5.38085	0.662345	0.140255	0.420764
B6	BBC03_29	Opportunistic pathogens	Apidaecin1a	3.125	replicate2	0.0321974	5.39866	0.664537	0.177464	0.407184
B7	BBC03_29	Opportunistic pathogens	Apidaecin1a	1.56	replicate2	0.0339231	5.33797	0.657067	0.150227	0.520607
B8	BBC03_29	Opportunistic pathogens	Apidaecin1a	0.78	replicate2	0.0339027	5.50635	0.677793	0.11781	0.423129
B9	BBC03_29	Opportunistic pathogens	Apidaecin1a	0.39	replicate2	0.0364162	5.49914	0.676905	0.176253	0.510818
B10	BBC03_29	Opportunistic pathogens	Apidaecin1a	0.195	replicate2	0.0350508	5.33267	0.656414	0.177477	0.398249
B11	BBC03_29	Opportunistic pathogens	Apidaecin1a	0.0975	replicate2	0.0356134	5.61295	0.690915	0.248401	0.615187
B12	BBC03_29	Opportunistic pathogens	Apidaecin1a	0.0487	replicate2	0.0299267	6.46216	0.795446	0.626276	0.948854
C1	BBC03_29	Opportunistic pathogens	Apidaecin1b	100	replicate2	0.09	0.0394052	0.0048505	2.01148377042921e-06	1.20689026225753e-05
C2	BBC03_29	Opportunistic pathogens	Apidaecin1b	50	replicate2	0.00628164	0.88046	0.108379	0.00083295	0.00363645
C3	BBC03_29	Opportunistic pathogens	Apidaecin1b	25	replicate2	0.0271963	4.06423	0.500278	0.00523815	0.0314289
C4	BBC03_29	Opportunistic pathogens	Apidaecin1b	12.5	replicate2	0.0414611	5.28971	0.651126	0.033384	0.200304
C5	BBC03_29	Opportunistic pathogens	Apidaecin1b	6.25	replicate2	0.0361073	5.48276	0.674889	0.140196	0.420764
C6	BBC03_29	Opportunistic pathogens	Apidaecin1b	3.125	replicate2	0.0346917	5.54643	0.682726	0.184499	0.407184
C7	BBC03_29	Opportunistic pathogens	Apidaecin1b	1.56	replicate2	0.0336944	5.64463	0.694815	0.178418	0.520607
C8	BBC03_29	Opportunistic pathogens	Apidaecin1b	0.78	replicate2	0.0349089	5.69819	0.701407	0.211565	0.423129
C9	BBC03_29	Opportunistic pathogens	Apidaecin1b	0.39	replicate2	0.0380404	5.70754	0.702558	0.255409	0.510818
C10	BBC03_29	Opportunistic pathogens	Apidaecin1b	0.195	replicate2	0.0454172	5.61922	0.691686	0.221849	0.398249
C11	BBC03_29	Opportunistic pathogens	Apidaecin1b	0.0975	replicate2	0.0364568	5.80775	0.714893	0.30732	0.615187
C12	BBC03_29	Opportunistic pathogens	Apidaecin1b	0.0487	replicate2	0.0339338	6.86388	0.844895	0.792553	0.948854
D1	BBC03_29	Opportunistic pathogens	defensin1	100	replicate2	0.0359387	5.99977	0.73853	0.217035	0.325552
D2	BBC03_29	Opportunistic pathogens	defensin1	50	replicate2	0.0461692	5.74411	0.707059	0.150084	0.225126
D3	BBC03_29	Opportunistic pathogens	defensin1	25	replicate2	0.0423206	5.61846	0.691592	0.117976	0.193392
D4	BBC03_29	Opportunistic pathogens	defensin1	12.5	replicate2	0.0442057	5.69681	0.701237	0.210389	0.315584
D5	BBC03_29	Opportunistic pathogens	defensin1	6.25	replicate2	0.0406579	5.87659	0.723367	0.270187	0.443162
D6	BBC03_29	Opportunistic pathogens	defensin1	3.125	replicate2	0.0343838	5.72135	0.704258	0.203592	0.407184
D7	BBC03_29	Opportunistic pathogens	defensin1	1.56	replicate2	0.0332279	5.89265	0.725344	0.319188	0.520607
D8	BBC03_29	Opportunistic pathogens	defensin1	0.78	replicate2	0.0301827	5.74743	0.707468	0.206223	0.423129
D9	BBC03_29	Opportunistic pathogens	defensin1	0.39	replicate2	0.0334419	5.82714	0.71728	0.223308	0.510818
D10	BBC03_29	Opportunistic pathogens	defensin1	0.195	replicate2	0.0193637	5.28514	0.650564	0.230729	0.398249
D11	BBC03_29	Opportunistic pathogens	defensin1	0.0975	replicate2	0.0334917	5.9267	0.729535	0.307594	0.615187
D12	BBC03_29	Opportunistic pathogens	defensin1	0.0487	replicate2	0.0349732	6.92865	0.852869	0.758279	0.948854
E1	BBC03_29	Opportunistic pathogens	defensin2	100	replicate2	0.0405674	5.08381	0.625782	0.0143457	0.0286914
E2	BBC03_29	Opportunistic pathogens	defensin2	50	replicate2	0	0	0	0.130604	0.225126
E3	BBC03_29	Opportunistic pathogens	defensin2	25	replicate2	0.063767	5.78509	0.712104	0.128928	0.193392
E4	BBC03_29	Opportunistic pathogens	defensin2	12.5	replicate2	0.0467043	5.80734	0.714842	0.114313	0.228626
E5	BBC03_29	Opportunistic pathogens	defensin2	6.25	replicate2	0.0408548	5.87134	0.72272	0.295442	0.443162
E6	BBC03_29	Opportunistic pathogens	defensin2	3.125	replicate2	0.0391525	6.02376	0.741482	0.350358	0.525537
E7	BBC03_29	Opportunistic pathogens	defensin2	1.56	replicate2	0.0367085	5.91326	0.72788	0.399357	0.520607
E8	BBC03_29	Opportunistic pathogens	defensin2	0.78	replicate2	0.0304668	6.53578	0.804508	0.559664	0.671596
E9	BBC03_29	Opportunistic pathogens	defensin2	0.39	replicate2	0.0362237	6.05922	0.745848	0.488741	0.60771
E10	BBC03_29	Opportunistic pathogens	defensin2	0.195	replicate2	0.0415545	5.57871	0.6867	0.349516	0.419419
E11	BBC03_29	Opportunistic pathogens	defensin2	0.0975	replicate2	0.0329768	6.26834	0.771588	0.608276	0.751918
E12	BBC03_29	Opportunistic pathogens	defensin2	0.0487	replicate2	0.0333729	7.55854	0.930404	0.876158	0.948854
F1	BBC03_29	Opportunistic pathogens	hymenoptaecin	100	replicate2	0.0470414	6.93543	0.853702	0.774225	0.774225
F2	BBC03_29	Opportunistic pathogens	hymenoptaecin	50	replicate2	0.002	0.000447258	5.505436068415e-05	0.217908	0.261489
F3	BBC03_29	Opportunistic pathogens	hymenoptaecin	25	replicate2	0.0460384	6.27896	0.772896	0.570027	0.570027
F4	BBC03_29	Opportunistic pathogens	hymenoptaecin	12.5	replicate2	0.0399675	6.18485	0.761312	0.534331	0.534331
F5	BBC03_29	Opportunistic pathogens	hymenoptaecin	6.25	replicate2	0.046446	6.60624	0.813181	0.778238	0.778238
F6	BBC03_29	Opportunistic pathogens	hymenoptaecin	3.125	replicate2	0.0377914	6.74048	0.829706	0.840915	0.840915
F7	BBC03_29	Opportunistic pathogens	hymenoptaecin	1.56	replicate2	0.0368079	6.44061	0.792794	0.791139	0.791139
F8	BBC03_29	Opportunistic pathogens	hymenoptaecin	0.78	replicate2	0.0403701	7.98304	0.982656	0.911915	0.911915
F9	BBC03_29	Opportunistic pathogens	hymenoptaecin	0.39	replicate2	0.0414779	6.82238	0.839787	0.817202	0.817202
F10	BBC03_29	Opportunistic pathogens	hymenoptaecin	0.195	replicate2	0.001	0.000223388	2.74974670108783e-05	0.2655	0.398249
F11	BBC03_29	Opportunistic pathogens	hymenoptaecin	0.0975	replicate2	0.0366433	6.95894	0.856596	0.866271	0.866271
F12	BBC03_29	Opportunistic pathogens	hymenoptaecin	0.0487	replicate2	0.0354409	7.95607	0.979337	0.948854	0.948854
A1	BBC03_29	Opportunistic pathogens	Abaecin	100	replicate3	0.0247169	6.24502	0.73123	0.579281	0.695137
A2	BBC03_29	Opportunistic pathogens	Abaecin	50	replicate3	0.0348795	5.59385	0.654984	0.339409	0.339409
A3	BBC03_29	Opportunistic pathogens	Abaecin	25	replicate3	0.0296393	5.96575	0.698531	0.377075	0.45249
A4	BBC03_29	Opportunistic pathogens	Abaecin	12.5	replicate3	0.0299418	6.02683	0.705682	0.456248	0.534331
A5	BBC03_29	Opportunistic pathogens	Abaecin	6.25	replicate3	0.028701	5.98231	0.700469	0.457097	0.548517
A6	BBC03_29	Opportunistic pathogens	Abaecin	3.125	replicate3	0.029778	5.91968	0.693135	0.441131	0.529357
A7	BBC03_29	Opportunistic pathogens	Abaecin	1.56	replicate3	0.0305731	5.93238	0.694623	0.433839	0.520607
A8	BBC03_29	Opportunistic pathogens	Abaecin	0.78	replicate3	0.0291407	6.06772	0.71047	0.497984	0.671596
A9	BBC03_29	Opportunistic pathogens	Abaecin	0.39	replicate3	0.0283376	6.05048	0.708452	0.506425	0.60771
A10	BBC03_29	Opportunistic pathogens	Abaecin	0.195	replicate3	0.0301162	6.20449	0.726484	0.567486	0.567486
A11	BBC03_29	Opportunistic pathogens	Abaecin	0.0975	replicate3	0.0278132	6.07282	0.711067	0.626599	0.751918
A12	BBC03_29	Opportunistic pathogens	Abaecin	0.0487	replicate3	0.0369579	6.47492	0.758149	0.756936	0.948854
B1	BBC03_29	Opportunistic pathogens	Apidaecin1a	100	replicate3	0.00118138	0.102427	0.0119932	1.94225707732409e-05	5.82677123197227e-05
B2	BBC03_29	Opportunistic pathogens	Apidaecin1a	50	replicate3	0.0154772	1.84443	0.215964	0.00121215	0.00363645
B3	BBC03_29	Opportunistic pathogens	Apidaecin1a	25	replicate3	0.0275176	4.5016	0.527093	0.0386957	0.116087
B4	BBC03_29	Opportunistic pathogens	Apidaecin1a	12.5	replicate3	0.035198	5.10602	0.597865	0.0672235	0.201671
B5	BBC03_29	Opportunistic pathogens	Apidaecin1a	6.25	replicate3	0.0299218	5.16483	0.604751	0.140255	0.420764
B6	BBC03_29	Opportunistic pathogens	Apidaecin1a	3.125	replicate3	0.0308395	5.29901	0.620461	0.177464	0.407184
B7	BBC03_29	Opportunistic pathogens	Apidaecin1a	1.56	replicate3	0.0297695	5.22889	0.612251	0.150227	0.520607
B8	BBC03_29	Opportunistic pathogens	Apidaecin1a	0.78	replicate3	0.0325477	5.3496	0.626385	0.11781	0.423129
B9	BBC03_29	Opportunistic pathogens	Apidaecin1a	0.39	replicate3	0.0303481	5.42108	0.634755	0.176253	0.510818
B10	BBC03_29	Opportunistic pathogens	Apidaecin1a	0.195	replicate3	0.0322038	5.48063	0.641727	0.177477	0.398249
B11	BBC03_29	Opportunistic pathogens	Apidaecin1a	0.0975	replicate3	0.0345652	5.62202	0.658283	0.248401	0.615187
B12	BBC03_29	Opportunistic pathogens	Apidaecin1a	0.0487	replicate3	0.024789	6.24357	0.73106	0.626276	0.948854
C1	BBC03_29	Opportunistic pathogens	Apidaecin1b	100	replicate3	0.0175631	0.0641836	0.00751527	2.01148377042921e-06	1.20689026225753e-05
C2	BBC03_29	Opportunistic pathogens	Apidaecin1b	50	replicate3	0.00192055	0.500574	0.0586123	0.00083295	0.00363645
C3	BBC03_29	Opportunistic pathogens	Apidaecin1b	25	replicate3	0.0158157	3.26574	0.382385	0.00523815	0.0314289
C4	BBC03_29	Opportunistic pathogens	Apidaecin1b	12.5	replicate3	0.0349002	5.03388	0.589417	0.033384	0.200304
C5	BBC03_29	Opportunistic pathogens	Apidaecin1b	6.25	replicate3	0.0364333	5.29374	0.619845	0.140196	0.420764
C6	BBC03_29	Opportunistic pathogens	Apidaecin1b	3.125	replicate3	0.0349645	5.63639	0.659966	0.184499	0.407184
C7	BBC03_29	Opportunistic pathogens	Apidaecin1b	1.56	replicate3	0.0334199	5.55357	0.650268	0.178418	0.520607
C8	BBC03_29	Opportunistic pathogens	Apidaecin1b	0.78	replicate3	0.0347977	5.77906	0.676671	0.211565	0.423129
C9	BBC03_29	Opportunistic pathogens	Apidaecin1b	0.39	replicate3	0.0325652	5.76395	0.674901	0.255409	0.510818
C10	BBC03_29	Opportunistic pathogens	Apidaecin1b	0.195	replicate3	0.033107	5.72174	0.669959	0.221849	0.398249
C11	BBC03_29	Opportunistic pathogens	Apidaecin1b	0.0975	replicate3	0.0351272	5.82922	0.682544	0.30732	0.615187
C12	BBC03_29	Opportunistic pathogens	Apidaecin1b	0.0487	replicate3	0.030482	6.53538	0.765228	0.792553	0.948854
D1	BBC03_29	Opportunistic pathogens	defensin1	100	replicate3	0.0335639	5.74386	0.672549	0.217035	0.325552
D2	BBC03_29	Opportunistic pathogens	defensin1	50	replicate3	0.0293229	5.4908	0.642918	0.150084	0.225126
D3	BBC03_29	Opportunistic pathogens	defensin1	25	replicate3	0.0357708	5.59908	0.655597	0.117976	0.193392
D4	BBC03_29	Opportunistic pathogens	defensin1	12.5	replicate3	0.0367498	5.73404	0.671399	0.210389	0.315584
D5	BBC03_29	Opportunistic pathogens	defensin1	6.25	replicate3	0.0385599	5.80747	0.679997	0.270187	0.443162
D6	BBC03_29	Opportunistic pathogens	defensin1	3.125	replicate3	0.0344727	5.88186	0.688707	0.203592	0.407184
D7	BBC03_29	Opportunistic pathogens	defensin1	1.56	replicate3	0.0347112	5.89128	0.689811	0.319188	0.520607
D8	BBC03_29	Opportunistic pathogens	defensin1	0.78	replicate3	0.0330077	5.87511	0.687917	0.206223	0.423129
D9	BBC03_29	Opportunistic pathogens	defensin1	0.39	replicate3	0.0353846	5.91009	0.692013	0.223308	0.510818
D10	BBC03_29	Opportunistic pathogens	defensin1	0.195	replicate3	0.03297	5.78184	0.676996	0.230729	0.398249
D11	BBC03_29	Opportunistic pathogens	defensin1	0.0975	replicate3	0.033461	5.73984	0.672079	0.307594	0.615187
D12	BBC03_29	Opportunistic pathogens	defensin1	0.0487	replicate3	0.0299583	6.29494	0.737075	0.758279	0.948854
E1	BBC03_29	Opportunistic pathogens	defensin2	100	replicate3	0.0407641	5.35598	0.627132	0.0143457	0.0286914
E2	BBC03_29	Opportunistic pathogens	defensin2	50	replicate3	0.0432019	5.47179	0.640692	0.130604	0.225126
E3	BBC03_29	Opportunistic pathogens	defensin2	25	replicate3	0.0356337	5.64989	0.661546	0.128928	0.193392
E4	BBC03_29	Opportunistic pathogens	defensin2	12.5	replicate3	0.0426871	5.9911	0.701498	0.114313	0.228626
E5	BBC03_29	Opportunistic pathogens	defensin2	6.25	replicate3	0.03625	5.97406	0.699504	0.295442	0.443162
E6	BBC03_29	Opportunistic pathogens	defensin2	3.125	replicate3	0.0368739	5.99523	0.701982	0.350358	0.525537
E7	BBC03_29	Opportunistic pathogens	defensin2	1.56	replicate3	0.038609	6.18565	0.724278	0.399357	0.520607
E8	BBC03_29	Opportunistic pathogens	defensin2	0.78	replicate3	0.0380218	6.18964	0.724746	0.559664	0.671596
E9	BBC03_29	Opportunistic pathogens	defensin2	0.39	replicate3	0.0385138	6.23543	0.730107	0.488741	0.60771
E10	BBC03_29	Opportunistic pathogens	defensin2	0.195	replicate3	0.035876	6.25893	0.732859	0.349516	0.419419
E11	BBC03_29	Opportunistic pathogens	defensin2	0.0975	replicate3	0.0392904	6.38694	0.747848	0.608276	0.751918
E12	BBC03_29	Opportunistic pathogens	defensin2	0.0487	replicate3	0.0325166	6.82344	0.798958	0.876158	0.948854
F1	BBC03_29	Opportunistic pathogens	hymenoptaecin	100	replicate3	0.0352569	6.44279	0.754387	0.774225	0.774225
F2	BBC03_29	Opportunistic pathogens	hymenoptaecin	50	replicate3	0.0394654	6.24077	0.730732	0.217908	0.261489
F3	BBC03_29	Opportunistic pathogens	hymenoptaecin	25	replicate3	0.0390461	6.26328	0.733368	0.570027	0.570027
F4	BBC03_29	Opportunistic pathogens	hymenoptaecin	12.5	replicate3	0.041173	6.20133	0.726114	0.534331	0.534331
F5	BBC03_29	Opportunistic pathogens	hymenoptaecin	6.25	replicate3	0.0417462	6.67595	0.781688	0.778238	0.778238
F6	BBC03_29	Opportunistic pathogens	hymenoptaecin	3.125	replicate3	0.0412155	6.87331	0.804796	0.840915	0.840915
F7	BBC03_29	Opportunistic pathogens	hymenoptaecin	1.56	replicate3	0.0401824	6.91188	0.809313	0.791139	0.791139
F8	BBC03_29	Opportunistic pathogens	hymenoptaecin	0.78	replicate3	0.0411751	6.86202	0.803475	0.911915	0.911915
F9	BBC03_29	Opportunistic pathogens	hymenoptaecin	0.39	replicate3	0.0427039	6.69716	0.784171	0.817202	0.817202
F10	BBC03_29	Opportunistic pathogens	hymenoptaecin	0.195	replicate3	0.0414882	6.60854	0.773794	0.2655	0.398249
F11	BBC03_29	Opportunistic pathogens	hymenoptaecin	0.0975	replicate3	0.0378821	6.88365	0.806007	0.866271	0.866271
F12	BBC03_29	Opportunistic pathogens	hymenoptaecin	0.0487	replicate3	0.0348781	7.93174	0.928728	0.948854	0.948854
A1	ESL0034	Native	Abaecin	100	replicate1	6.95625813021621e-10	2.12293	1.08547	0.963434	0.963434
A2	ESL0034	Native	Abaecin	50	replicate1	1.94309045600438e-09	1.99552	1.02033	0.960812	0.960812
A3	ESL0034	Native	Abaecin	25	replicate1	9.11020219010115e-11	2.3429	1.19794	0.974985	0.974985
A4	ESL0034	Native	Abaecin	12.5	replicate1	3.55441043133322e-12	2.37615	1.21495	0.8617	0.992103
A5	ESL0034	Native	Abaecin	6.25	replicate1	1.38914100833107e-13	2.51384	1.28534	0.891183	0.901275
A6	ESL0034	Native	Abaecin	3.125	replicate1	2.60954213130095e-11	2.51844	1.2877	0.909651	0.983043
A7	ESL0034	Native	Abaecin	1.56	replicate1	6.14004024732491e-11	2.64699	1.35342	0.8639	0.937139
A8	ESL0034	Native	Abaecin	0.78	replicate1	6.90268913472517e-11	2.52716	1.29216	0.881794	0.992106
A9	ESL0034	Native	Abaecin	0.39	replicate1	1.94729785374567e-12	2.33609	1.19446	0.917677	0.976547
A10	ESL0034	Native	Abaecin	0.195	replicate1	1.70486043592793e-08	2.54802	1.30282	0.909118	0.993706
A11	ESL0034	Native	Abaecin	0.0975	replicate1	1.01054174349578e-07	2.53731	1.29734	0.907877	0.992098
A12	ESL0034	Native	Abaecin	0.0487	replicate1	0.000117768	2.06939	1.05809	0.920345	0.999349
B1	ESL0034	Native	Apidaecin1a	100	replicate1	3.98614306439557e-12	2.34199	1.19748	0.506984	0.833466
B2	ESL0034	Native	Apidaecin1a	50	replicate1	5.56610455724188e-11	2.43122	1.2431	0.944482	0.960812
B3	ESL0034	Native	Apidaecin1a	25	replicate1	4.8142990363448e-11	2.43186	1.24343	0.914251	0.974985
B4	ESL0034	Native	Apidaecin1a	12.5	replicate1	2.55673368340753e-12	2.37906	1.21643	0.885065	0.992103
B5	ESL0034	Native	Apidaecin1a	6.25	replicate1	2.98096896056907e-13	2.35692	1.20511	0.901275	0.901275
B6	ESL0034	Native	Apidaecin1a	3.125	replicate1	5.35090150309146e-13	2.33582	1.19432	0.961712	0.983043
B7	ESL0034	Native	Apidaecin1a	1.56	replicate1	5.17146192860929e-14	2.33139	1.19206	0.912118	0.937139
B8	ESL0034	Native	Apidaecin1a	0.78	replicate1	1.42426807934613e-12	2.34384	1.19842	0.898895	0.992106
B9	ESL0034	Native	Apidaecin1a	0.39	replicate1	2.0117958546305e-13	2.27559	1.16352	0.946836	0.976547
B10	ESL0034	Native	Apidaecin1a	0.195	replicate1	8.06511796117211e-13	2.23882	1.14473	0.898202	0.993706
B11	ESL0034	Native	Apidaecin1a	0.0975	replicate1	5.93304247950606e-14	2.2115	1.13076	0.910512	0.992098
B12	ESL0034	Native	Apidaecin1a	0.0487	replicate1	3.86158069800031e-07	2.18927	1.11939	0.954982	0.999349
C1	ESL0034	Native	Apidaecin1b	100	replicate1	3.75716270450104e-12	2.38094	1.21739	0.555644	0.833466
C2	ESL0034	Native	Apidaecin1b	50	replicate1	6.71403308342434e-12	2.28743	1.16958	0.524223	0.960812
C3	ESL0034	Native	Apidaecin1b	25	replicate1	1.11416148387809e-13	2.24764	1.14924	0.574547	0.974985
C4	ESL0034	Native	Apidaecin1b	12.5	replicate1	1.10536325344351e-14	2.16477	1.10687	0.992103	0.992103
C5	ESL0034	Native	Apidaecin1b	6.25	replicate1	1.94986599656371e-14	2.11069	1.07921	0.866158	0.901275
C6	ESL0034	Native	Apidaecin1b	3.125	replicate1	1.19454967496541e-12	2.21655	1.13334	0.905394	0.983043
C7	ESL0034	Native	Apidaecin1b	1.56	replicate1	6.18946842357744e-15	1.95727	1.00077	0.898078	0.937139
C8	ESL0034	Native	Apidaecin1b	0.78	replicate1	1.00828697140916e-13	2.04894	1.04764	0.871455	0.992106
C9	ESL0034	Native	Apidaecin1b	0.39	replicate1	1.21657671886173e-14	1.75435	0.897011	0.855261	0.976547
C10	ESL0034	Native	Apidaecin1b	0.195	replicate1	1.21973985387654e-14	1.87129	0.956807	0.902503	0.993706
C11	ESL0034	Native	Apidaecin1b	0.0975	replicate1	9.34869984024842e-12	1.98029	1.01254	0.90236	0.992098
C12	ESL0034	Native	Apidaecin1b	0.0487	replicate1	2.68906577014478e-12	2.0869	1.06705	0.936977	0.999349
D1	ESL0034	Native	defensin1	100	replicate1	3.1068543072581e-10	1.93056	0.987109	0.865676	0.963434
D2	ESL0034	Native	defensin1	50	replicate1	9.93825554943106e-13	1.87501	0.958706	0.912556	0.960812
D3	ESL0034	Native	defensin1	25	replicate1	8.3353227307094e-15	1.74609	0.892788	0.827196	0.974985
D4	ESL0034	Native	defensin1	12.5	replicate1	9.17185793819983e-14	2.00948	1.02746	0.850388	0.992103
D5	ESL0034	Native	defensin1	6.25	replicate1	7.70822572089794e-14	1.96674	1.00561	0.36479	0.901275
D6	ESL0034	Native	defensin1	3.125	replicate1	2.5572497329785e-13	2.0099	1.02768	0.816466	0.983043
D7	ESL0034	Native	defensin1	1.56	replicate1	3.20261313986992e-14	1.91729	0.980323	0.838009	0.937139
D8	ESL0034	Native	defensin1	0.78	replicate1	2.45330268584125e-12	2.00194	1.0236	0.840406	0.992106
D9	ESL0034	Native	defensin1	0.39	replicate1	1.17509979583432e-14	1.91294	0.978102	0.904685	0.976547
D10	ESL0034	Native	defensin1	0.195	replicate1	4.77415889409633e-12	1.77888	0.909552	0.861953	0.993706
D11	ESL0034	Native	defensin1	0.0975	replicate1	8.30159088368245e-14	1.95255	0.998354	0.924759	0.992098
D12	ESL0034	Native	defensin1	0.0487	replicate1	2.14138256860594e-12	2.12738	1.08775	0.999349	0.999349
E1	ESL0034	Native	defensin2	100	replicate1	0.00714661	0.622539	0.318309	0.273472	0.833466
E2	ESL0034	Native	defensin2	50	replicate1	0.0514772	0.0933618	0.0477366	0.183185	0.960812
E3	ESL0034	Native	defensin2	25	replicate1	6.35002628312735e-10	0.350988	0.179463	0.748557	0.974985
E4	ESL0034	Native	defensin2	12.5	replicate1	4.15998240837023e-14	1.53793	0.786356	0.85715	0.992103
E5	ESL0034	Native	defensin2	6.25	replicate1	1.66874482759628e-15	1.67988	0.858936	0.883014	0.901275
E6	ESL0034	Native	defensin2	3.125	replicate1	9.84847144881471e-15	1.85944	0.950746	0.859234	0.983043
E7	ESL0034	Native	defensin2	1.56	replicate1	1.49707136044933e-14	1.70012	0.869286	0.84096	0.937139
E8	ESL0034	Native	defensin2	0.78	replicate1	1.26650735525963e-14	1.85282	0.947363	0.870039	0.992106
E9	ESL0034	Native	defensin2	0.39	replicate1	9.56744241421898e-14	1.86627	0.954239	0.896274	0.976547
E10	ESL0034	Native	defensin2	0.195	replicate1	1.41960844923191e-14	1.66638	0.85203	0.89201	0.993706
E11	ESL0034	Native	defensin2	0.0975	replicate1	1.05888475083531e-12	1.93501	0.989385	0.992098	0.992098
E12	ESL0034	Native	defensin2	0.0487	replicate1	2.48671763627543e-13	2.09707	1.07225	0.996257	0.999349
F1	ESL0034	Native	hymenoptaecin	100	replicate1	1.18672040378137e-06	1.70184	0.870162	0.359612	0.833466
F2	ESL0034	Native	hymenoptaecin	50	replicate1	4.47983576602592e-14	1.89716	0.970032	0.492909	0.960812
F3	ESL0034	Native	hymenoptaecin	25	replicate1	1.59010323972604e-14	2.07276	1.05982	0.61444	0.974985
F4	ESL0034	Native	hymenoptaecin	12.5	replicate1	4.31590574183597e-14	1.88116	0.961851	0.662671	0.992103
F5	ESL0034	Native	hymenoptaecin	6.25	replicate1	1.58357123788975e-13	1.87104	0.956679	0.762073	0.901275
F6	ESL0034	Native	hymenoptaecin	3.125	replicate1	4.57483026081718e-14	1.87138	0.956853	0.983043	0.983043
F7	ESL0034	Native	hymenoptaecin	1.56	replicate1	2.14924489863596e-14	1.87866	0.960572	0.937139	0.937139
F8	ESL0034	Native	hymenoptaecin	0.78	replicate1	2.7491107820618e-13	1.89255	0.967674	0.992106	0.992106
F9	ESL0034	Native	hymenoptaecin	0.39	replicate1	5.35545696287999e-15	1.8194	0.930272	0.976547	0.976547
F10	ESL0034	Native	hymenoptaecin	0.195	replicate1	9.59546908195982e-14	1.85332	0.947616	0.993706	0.993706
F11	ESL0034	Native	hymenoptaecin	0.0975	replicate1	2.36861313197403e-11	1.96063	1.00248	0.983014	0.992098
F12	ESL0034	Native	hymenoptaecin	0.0487	replicate1	1.30738458780893e-12	2.09608	1.07174	0.967136	0.999349
A1	ESL0034	Native	Abaecin	100	replicate2	0.00433331	4.01265	1.37627	0.963434	0.963434
A2	ESL0034	Native	Abaecin	50	replicate2	0.00521558	3.36911	1.15555	0.960812	0.960812
A3	ESL0034	Native	Abaecin	25	replicate2	0.0091297	3.80163	1.30389	0.974985	0.974985
A4	ESL0034	Native	Abaecin	12.5	replicate2	0.00314529	3.40169	1.16672	0.8617	0.992103
A5	ESL0034	Native	Abaecin	6.25	replicate2	0.00499497	3.40188	1.16679	0.891183	0.901275
A6	ESL0034	Native	Abaecin	3.125	replicate2	0.00604003	3.67107	1.25911	0.909651	0.983043
A7	ESL0034	Native	Abaecin	1.56	replicate2	0.00187759	3.1239	1.07144	0.8639	0.937139
A8	ESL0034	Native	Abaecin	0.78	replicate2	0.00254085	2.92181	1.00213	0.881794	0.992106
A9	ESL0034	Native	Abaecin	0.39	replicate2	0.00271505	3.02959	1.0391	0.917677	0.976547
A10	ESL0034	Native	Abaecin	0.195	replicate2	0.00248721	2.83271	0.971569	0.909118	0.993706
A11	ESL0034	Native	Abaecin	0.0975	replicate2	0.0023293	2.77781	0.952739	0.907877	0.992098
A12	ESL0034	Native	Abaecin	0.0487	replicate2	0.00129192	3.83907	1.31674	0.920345	0.999349
B1	ESL0034	Native	Apidaecin1a	100	replicate2	0.00648499	3.27251	1.12241	0.506984	0.833466
B2	ESL0034	Native	Apidaecin1a	50	replicate2	0.00348832	2.90461	0.996231	0.944482	0.960812
B3	ESL0034	Native	Apidaecin1a	25	replicate2	0.00204959	3.16856	1.08676	0.914251	0.974985
B4	ESL0034	Native	Apidaecin1a	12.5	replicate2	0.00251132	2.89001	0.991223	0.885065	0.992103
B5	ESL0034	Native	Apidaecin1a	6.25	replicate2	0.00232235	3.10414	1.06467	0.901275	0.901275
B6	ESL0034	Native	Apidaecin1a	3.125	replicate2	0.00731531	3.61263	1.23907	0.961712	0.983043
B7	ESL0034	Native	Apidaecin1a	1.56	replicate2	0.00857281	3.56128	1.22146	0.912118	0.937139
B8	ESL0034	Native	Apidaecin1a	0.78	replicate2	0.0015905	2.61653	0.897423	0.898895	0.992106
B9	ESL0034	Native	Apidaecin1a	0.39	replicate2	0.00174154	2.84653	0.976309	0.946836	0.976547
B10	ESL0034	Native	Apidaecin1a	0.195	replicate2	0.00205923	2.45377	0.841598	0.898202	0.993706
B11	ESL0034	Native	Apidaecin1a	0.0975	replicate2	0.00239076	2.50867	0.860431	0.910512	0.992098
B12	ESL0034	Native	Apidaecin1a	0.0487	replicate2	0.00807569	4.02313	1.37986	0.954982	0.999349
C1	ESL0034	Native	Apidaecin1b	100	replicate2	0.00464203	3.69377	1.2669	0.555644	0.833466
C2	ESL0034	Native	Apidaecin1b	50	replicate2	0.00763681	3.47297	1.19117	0.524223	0.960812
C3	ESL0034	Native	Apidaecin1b	25	replicate2	0.00287287	3.30882	1.13487	0.574547	0.974985
C4	ESL0034	Native	Apidaecin1b	12.5	replicate2	0.00347369	2.9993	1.02871	0.992103	0.992103
C5	ESL0034	Native	Apidaecin1b	6.25	replicate2	0.00269796	2.55223	0.875371	0.866158	0.901275
C6	ESL0034	Native	Apidaecin1b	3.125	replicate2	0.00641906	3.61622	1.2403	0.905394	0.983043
C7	ESL0034	Native	Apidaecin1b	1.56	replicate2	0.00319423	3.60569	1.23669	0.898078	0.937139
C8	ESL0034	Native	Apidaecin1b	0.78	replicate2	0.00165752	2.35115	0.806403	0.871455	0.992106
C9	ESL0034	Native	Apidaecin1b	0.39	replicate2	0.00134635	2.68206	0.919901	0.855261	0.976547
C10	ESL0034	Native	Apidaecin1b	0.195	replicate2	0.00245882	2.62806	0.901378	0.902503	0.993706
C11	ESL0034	Native	Apidaecin1b	0.0975	replicate2	0.00174622	2.53025	0.867833	0.90236	0.992098
C12	ESL0034	Native	Apidaecin1b	0.0487	replicate2	0.00366929	3.31129	1.13571	0.936977	0.999349
D1	ESL0034	Native	defensin1	100	replicate2	0.00544928	4.76863	1.63556	0.865676	0.963434
D2	ESL0034	Native	defensin1	50	replicate2	0.00451785	3.07923	1.05612	0.912556	0.960812
D3	ESL0034	Native	defensin1	25	replicate2	0.00376104	2.9134	0.999244	0.827196	0.974985
D4	ESL0034	Native	defensin1	12.5	replicate2	0.00229546	2.64983	0.908847	0.850388	0.992103
D5	ESL0034	Native	defensin1	6.25	replicate2	0.00234208	2.90595	0.996691	0.36479	0.901275
D6	ESL0034	Native	defensin1	3.125	replicate2	0.00159054	2.3877	0.818941	0.816466	0.983043
D7	ESL0034	Native	defensin1	1.56	replicate2	0.0019694	2.39314	0.820807	0.838009	0.937139
D8	ESL0034	Native	defensin1	0.78	replicate2	0.00184166	2.51549	0.862769	0.840406	0.992106
D9	ESL0034	Native	defensin1	0.39	replicate2	0.0013662	2.78232	0.954287	0.904685	0.976547
D10	ESL0034	Native	defensin1	0.195	replicate2	0.00159334	2.60863	0.894715	0.861953	0.993706
D11	ESL0034	Native	defensin1	0.0975	replicate2	0.00149509	2.7036	0.927286	0.924759	0.992098
D12	ESL0034	Native	defensin1	0.0487	replicate2	0.00259169	3.07266	1.05387	0.999349	0.999349
E1	ESL0034	Native	defensin2	100	replicate2	0.00575155	3.50407	1.20183	0.273472	0.833466
E2	ESL0034	Native	defensin2	50	replicate2	0.00500212	2.97193	1.01932	0.183185	0.960812
E3	ESL0034	Native	defensin2	25	replicate2	0.00486615	4.37686	1.50119	0.748557	0.974985
E4	ESL0034	Native	defensin2	12.5	replicate2	0.00343393	3.97742	1.36419	0.85715	0.992103
E5	ESL0034	Native	defensin2	6.25	replicate2	0.00382895	3.33468	1.14374	0.883014	0.901275
E6	ESL0034	Native	defensin2	3.125	replicate2	0.0019542	2.84296	0.975087	0.859234	0.983043
E7	ESL0034	Native	defensin2	1.56	replicate2	0.0026747	2.87144	0.984855	0.84096	0.937139
E8	ESL0034	Native	defensin2	0.78	replicate2	0.00349144	3.0786	1.05591	0.870039	0.992106
E9	ESL0034	Native	defensin2	0.39	replicate2	0.00419527	3.26693	1.1205	0.896274	0.976547
E10	ESL0034	Native	defensin2	0.195	replicate2	0.000882849	2.96851	1.01815	0.89201	0.993706
E11	ESL0034	Native	defensin2	0.0975	replicate2	0.000710522	3.03005	1.03925	0.992098	0.992098
E12	ESL0034	Native	defensin2	0.0487	replicate2	0.00255154	3.23819	1.11064	0.996257	0.999349
F1	ESL0034	Native	hymenoptaecin	100	replicate2	0.00159504	2.90256	0.995528	0.359612	0.833466
F2	ESL0034	Native	hymenoptaecin	50	replicate2	0.00202352	2.98187	1.02273	0.492909	0.960812
F3	ESL0034	Native	hymenoptaecin	25	replicate2	0.00199997	3.14046	1.07712	0.61444	0.974985
F4	ESL0034	Native	hymenoptaecin	12.5	replicate2	0.0041001	3.30046	1.132	0.662671	0.992103
F5	ESL0034	Native	hymenoptaecin	6.25	replicate2	0.00349573	3.32998	1.14213	0.762073	0.901275
F6	ESL0034	Native	hymenoptaecin	3.125	replicate2	0.0033516	3.24424	1.11272	0.983043	0.983043
F7	ESL0034	Native	hymenoptaecin	1.56	replicate2	0.00221684	3.26487	1.11979	0.937139	0.937139
F8	ESL0034	Native	hymenoptaecin	0.78	replicate2	0.00295727	3.05861	1.04905	0.992106	0.992106
F9	ESL0034	Native	hymenoptaecin	0.39	replicate2	0.00174887	3.09048	1.05998	0.976547	0.976547
F10	ESL0034	Native	hymenoptaecin	0.195	replicate2	0.00165703	2.88355	0.989006	0.993706	0.993706
F11	ESL0034	Native	hymenoptaecin	0.0975	replicate2	0.000621954	3.08405	1.05777	0.983014	0.992098
F12	ESL0034	Native	hymenoptaecin	0.0487	replicate2	0.00541863	3.99817	1.3713	0.967136	0.999349
A1	ESL0034	Native	Abaecin	100	replicate3	1.51271775514631e-05	1.45552	1.65218	0.963434	0.963434
A2	ESL0034	Native	Abaecin	50	replicate3	1.75128044213782e-05	1.25639	1.42614	0.960812	0.960812
A3	ESL0034	Native	Abaecin	25	replicate3	5.57901014286751e-06	1.45097	1.64702	0.974985	0.974985
A4	ESL0034	Native	Abaecin	12.5	replicate3	5.04238599961962e-05	3.19224	3.62355	0.8617	0.992103
A5	ESL0034	Native	Abaecin	6.25	replicate3	2.88440853296701e-05	2.52382	2.86482	0.891183	0.901275
A6	ESL0034	Native	Abaecin	3.125	replicate3	2.86118277248958e-05	2.34708	2.6642	0.909651	0.983043
A7	ESL0034	Native	Abaecin	1.56	replicate3	2.69867387982144e-05	3.21224	3.64625	0.8639	0.937139
A8	ESL0034	Native	Abaecin	0.78	replicate3	6.40045786373467e-06	2.3292	2.6439	0.881794	0.992106
A9	ESL0034	Native	Abaecin	0.39	replicate3	1.44156761383799e-05	1.69408	1.92298	0.917677	0.976547
A10	ESL0034	Native	Abaecin	0.195	replicate3	8.65199915525293e-06	1.8045	2.04831	0.909118	0.993706
A11	ESL0034	Native	Abaecin	0.0975	replicate3	1.66594958458348e-05	1.76809	2.00698	0.907877	0.992098
A12	ESL0034	Native	Abaecin	0.0487	replicate3	1.81641192733973e-05	1.85918	2.11038	0.920345	0.999349
B1	ESL0034	Native	Apidaecin1a	100	replicate3	0.00240774	0.0890372	0.101067	0.506984	0.833466
B2	ESL0034	Native	Apidaecin1a	50	replicate3	1.35117324475421e-07	0.824076	0.935419	0.944482	0.960812
B3	ESL0034	Native	Apidaecin1a	25	replicate3	1.4391966939511e-05	1.89407	2.14998	0.914251	0.974985
B4	ESL0034	Native	Apidaecin1a	12.5	replicate3	6.1329167720814e-06	2.07546	2.35588	0.885065	0.992103
B5	ESL0034	Native	Apidaecin1a	6.25	replicate3	1.16133059817238e-05	1.96809	2.234	0.901275	0.901275
B6	ESL0034	Native	Apidaecin1a	3.125	replicate3	3.11193726326104e-05	1.52841	1.73492	0.961712	0.983043
B7	ESL0034	Native	Apidaecin1a	1.56	replicate3	4.90944324528214e-06	2.0782	2.35899	0.912118	0.937139
B8	ESL0034	Native	Apidaecin1a	0.78	replicate3	3.63934354161867e-06	1.59305	1.80829	0.898895	0.992106
B9	ESL0034	Native	Apidaecin1a	0.39	replicate3	6.04359450226688e-06	1.29172	1.46625	0.946836	0.976547
B10	ESL0034	Native	Apidaecin1a	0.195	replicate3	1.88987716755463e-05	1.35233	1.53505	0.898202	0.993706
B11	ESL0034	Native	Apidaecin1a	0.0975	replicate3	1.279952236884e-05	1.2791	1.45193	0.910512	0.992098
B12	ESL0034	Native	Apidaecin1a	0.0487	replicate3	2.68304621508304e-06	1.61075	1.82839	0.954982	0.999349
C1	ESL0034	Native	Apidaecin1b	100	replicate3	0.00424186	0.0855999	0.0971656	0.555644	0.833466
C2	ESL0034	Native	Apidaecin1b	50	replicate3	0.0127575	0.0991208	0.112513	0.524223	0.960812
C3	ESL0034	Native	Apidaecin1b	25	replicate3	2.22395058057416e-07	0.261001	0.296265	0.574547	0.974985
C4	ESL0034	Native	Apidaecin1b	12.5	replicate3	1.74131510624157e-06	1.02129	1.15928	0.992103	0.992103
C5	ESL0034	Native	Apidaecin1b	6.25	replicate3	6.77678088994434e-06	1.71978	1.95214	0.866158	0.901275
C6	ESL0034	Native	Apidaecin1b	3.125	replicate3	1.95682828870327e-05	2.10528	2.38974	0.905394	0.983043
C7	ESL0034	Native	Apidaecin1b	1.56	replicate3	1.59842912949442e-05	1.92733	2.18774	0.898078	0.937139
C8	ESL0034	Native	Apidaecin1b	0.78	replicate3	9.77284340072539e-06	1.31553	1.49328	0.871455	0.992106
C9	ESL0034	Native	Apidaecin1b	0.39	replicate3	8.08123405177329e-06	1.46932	1.66785	0.855261	0.976547
C10	ESL0034	Native	Apidaecin1b	0.195	replicate3	1.13373454061189e-05	1.18469	1.34476	0.902503	0.993706
C11	ESL0034	Native	Apidaecin1b	0.0975	replicate3	2.71290863475235e-05	1.19863	1.36058	0.90236	0.992098
C12	ESL0034	Native	Apidaecin1b	0.0487	replicate3	5.91019328317507e-06	1.48206	1.68231	0.936977	0.999349
D1	ESL0034	Native	defensin1	100	replicate3	1.13665463954512e-05	0.762138	0.865112	0.865676	0.963434
D2	ESL0034	Native	defensin1	50	replicate3	5.27451654302642e-06	1.39146	1.57947	0.912556	0.960812
D3	ESL0034	Native	defensin1	25	replicate3	5.09232695865559e-05	2.54652	2.89059	0.827196	0.974985
D4	ESL0034	Native	defensin1	12.5	replicate3	8.34871658611881e-06	1.98178	2.24954	0.850388	0.992103
D5	ESL0034	Native	defensin1	6.25	replicate3	0	0	0	0.36479	0.901275
D6	ESL0034	Native	defensin1	3.125	replicate3	0.000107116	2.85454	3.24022	0.816466	0.983043
D7	ESL0034	Native	defensin1	1.56	replicate3	2.08894815094087e-05	1.64951	1.87238	0.838009	0.937139
D8	ESL0034	Native	defensin1	0.78	replicate3	0.089284	2.00753	2.27877	0.840406	0.992106
D9	ESL0034	Native	defensin1	0.39	replicate3	1.11775177281087e-05	1.31332	1.49076	0.904685	0.976547
D10	ESL0034	Native	defensin1	0.195	replicate3	1.01681663869586e-05	1.35219	1.53489	0.861953	0.993706
D11	ESL0034	Native	defensin1	0.0975	replicate3	2.04536329745536e-05	1.17721	1.33626	0.924759	0.992098
D12	ESL0034	Native	defensin1	0.0487	replicate3	9.93359500917284e-06	0.943422	1.07089	0.999349	0.999349
E1	ESL0034	Native	defensin2	100	replicate3	0.0137526	0.17367	0.197135	0.273472	0.833466
E2	ESL0034	Native	defensin2	50	replicate3	0.0625993	0.291012	0.330331	0.183185	0.960812
E3	ESL0034	Native	defensin2	25	replicate3	0.0731611	1.84654	2.09604	0.748557	0.974985
E4	ESL0034	Native	defensin2	12.5	replicate3	0.0926756	2.37082	2.69115	0.85715	0.992103
E5	ESL0034	Native	defensin2	6.25	replicate3	7.35587269865425e-06	1.57701	1.79009	0.883014	0.901275
E6	ESL0034	Native	defensin2	3.125	replicate3	0.086452	1.78213	2.02292	0.859234	0.983043
E7	ESL0034	Native	defensin2	1.56	replicate3	3.75743345670412e-05	1.85571	2.10644	0.84096	0.937139
E8	ESL0034	Native	defensin2	0.78	replicate3	0.0893981	1.83029	2.07758	0.870039	0.992106
E9	ESL0034	Native	defensin2	0.39	replicate3	0.00553262	1.63834	1.8597	0.896274	0.976547
E10	ESL0034	Native	defensin2	0.195	replicate3	1.59511706684776e-05	1.23447	1.40127	0.89201	0.993706
E11	ESL0034	Native	defensin2	0.0975	replicate3	1.09619952601411e-05	0.965307	1.09573	0.992098	0.992098
E12	ESL0034	Native	defensin2	0.0487	replicate3	7.41761446689534e-06	1.02821	1.16713	0.996257	0.999349
F1	ESL0034	Native	hymenoptaecin	100	replicate3	5.44326712328935e-08	0.217642	0.247048	0.359612	0.833466
F2	ESL0034	Native	hymenoptaecin	50	replicate3	1.2748657017245e-05	0.348111	0.395145	0.492909	0.960812
F3	ESL0034	Native	hymenoptaecin	25	replicate3	0.000349564	0.408845	0.464085	0.61444	0.974985
F4	ESL0034	Native	hymenoptaecin	12.5	replicate3	0.000542744	0.489548	0.555693	0.662671	0.992103
F5	ESL0034	Native	hymenoptaecin	6.25	replicate3	2.11726501511665e-05	0.585261	0.664338	0.762073	0.901275
F6	ESL0034	Native	hymenoptaecin	3.125	replicate3	3.29702297938369e-05	0.945885	1.07369	0.983043	0.983043
F7	ESL0034	Native	hymenoptaecin	1.56	replicate3	3.39832443183576e-05	0.768675	0.872533	0.937139	0.937139
F8	ESL0034	Native	hymenoptaecin	0.78	replicate3	2.03838959244318e-05	0.863502	0.980172	0.992106	0.992106
F9	ESL0034	Native	hymenoptaecin	0.39	replicate3	1.04481990193622e-05	0.971583	1.10286	0.976547	0.976547
F10	ESL0034	Native	hymenoptaecin	0.195	replicate3	1.72908614434328e-05	0.898772	1.02021	0.993706	0.993706
F11	ESL0034	Native	hymenoptaecin	0.0975	replicate3	1.52037172462445e-05	0.818763	0.929388	0.983014	0.992098
F12	ESL0034	Native	hymenoptaecin	0.0487	replicate3	8.03148950781062e-06	0.94271	1.07008	0.967136	0.999349
A1	ESL0145	Native	Abaecin	100	replicate1	0.00543062	2.63947	0.632792	0.798241	0.798241
A2	ESL0145	Native	Abaecin	50	replicate1	0.00560446	2.17978	0.522585	0.320995	0.320995
A3	ESL0145	Native	Abaecin	25	replicate1	0.00843908	2.54105	0.609197	0.499832	0.599799
A4	ESL0145	Native	Abaecin	12.5	replicate1	0.00428365	2.0665	0.495428	0.351533	0.703067
A5	ESL0145	Native	Abaecin	6.25	replicate1	0.00323549	1.8057	0.432902	0.401675	0.80335
A6	ESL0145	Native	Abaecin	3.125	replicate1	0.00363866	1.86639	0.447452	0.165481	0.496442
A7	ESL0145	Native	Abaecin	1.56	replicate1	0.00533836	1.9664	0.47143	0.0701433	0.207082
A8	ESL0145	Native	Abaecin	0.78	replicate1	0.00371813	1.97769	0.474135	0.0898417	0.159373
A9	ESL0145	Native	Abaecin	0.39	replicate1	0.00358019	1.86897	0.448072	0.0581686	0.106133
A10	ESL0145	Native	Abaecin	0.195	replicate1	0.00388483	1.99866	0.479164	0.0425562	0.127774
A11	ESL0145	Native	Abaecin	0.0975	replicate1	0.00428881	1.96076	0.470078	0.065291	0.0979365
A12	ESL0145	Native	Abaecin	0.0487	replicate1	0.00768546	2.01425	0.482902	0.20614	0.31693
B1	ESL0145	Native	Apidaecin1a	100	replicate1	0.00172508	1.35813	0.325602	0.199016	0.298525
B2	ESL0145	Native	Apidaecin1a	50	replicate1	0.00353094	1.87159	0.4487	0.0598641	0.119728
B3	ESL0145	Native	Apidaecin1a	25	replicate1	0.00458398	1.89741	0.454889	0.0671917	0.362736
B4	ESL0145	Native	Apidaecin1a	12.5	replicate1	0.00412253	1.84839	0.443137	0.0663942	0.199183
B5	ESL0145	Native	Apidaecin1a	6.25	replicate1	0.00400038	1.77702	0.426026	0.329011	0.80335
B6	ESL0145	Native	Apidaecin1a	3.125	replicate1	0.00255598	2.0531	0.492214	0.124086	0.496442
B7	ESL0145	Native	Apidaecin1a	1.56	replicate1	0.00398915	2.01747	0.483672	0.103541	0.207082
B8	ESL0145	Native	Apidaecin1a	0.78	replicate1	0.00479311	2.1508	0.515639	0.0942867	0.159373
B9	ESL0145	Native	Apidaecin1a	0.39	replicate1	0.00556255	2.03238	0.487246	0.0557536	0.106133
B10	ESL0145	Native	Apidaecin1a	0.195	replicate1	0.00471829	1.91819	0.459871	0.0851824	0.127774
B11	ESL0145	Native	Apidaecin1a	0.0975	replicate1	0.00629965	2.01919	0.484085	0.05079	0.0979365
B12	ESL0145	Native	Apidaecin1a	0.0487	replicate1	0.00597397	2.20313	0.528182	0.0875667	0.31693
C1	ESL0145	Native	Apidaecin1b	100	replicate1	0.000144218	0.167749	0.0402165	0.000980395	0.00294118
C2	ESL0145	Native	Apidaecin1b	50	replicate1	0.00178064	1.52778	0.366274	0.0921763	0.138264
C3	ESL0145	Native	Apidaecin1b	25	replicate1	0.00370157	1.73049	0.414873	0.124874	0.362736
C4	ESL0145	Native	Apidaecin1b	12.5	replicate1	0.00455235	2.01604	0.48333	0.0609243	0.199183
C5	ESL0145	Native	Apidaecin1b	6.25	replicate1	0.00622617	2.48446	0.59563	0.129763	0.778581
C6	ESL0145	Native	Apidaecin1b	3.125	replicate1	0.00836626	2.9958	0.71822	0.418904	0.665989
C7	ESL0145	Native	Apidaecin1b	1.56	replicate1	0.00808393	2.87951	0.69034	0.4145	0.4145
C8	ESL0145	Native	Apidaecin1b	0.78	replicate1	0.00509883	2.23135	0.53495	0.136877	0.164253
C9	ESL0145	Native	Apidaecin1b	0.39	replicate1	0.00506471	2.04445	0.490142	0.0850701	0.106133
C10	ESL0145	Native	Apidaecin1b	0.195	replicate1	0.00535711	2.05087	0.49168	0.0685141	0.127774
C11	ESL0145	Native	Apidaecin1b	0.0975	replicate1	0.00704171	1.96771	0.471743	0.0612438	0.0979365
C12	ESL0145	Native	Apidaecin1b	0.0487	replicate1	0.00614688	2.24556	0.538355	0.110421	0.31693
D1	ESL0145	Native	defensin1	100	replicate1	0.00346305	2.2645	0.542896	0.34883	0.418596
D2	ESL0145	Native	defensin1	50	replicate1	0.00580987	2.44215	0.585488	0.295482	0.320995
D3	ESL0145	Native	defensin1	25	replicate1	0.00935754	3.16255	0.758198	0.838121	0.838121
D4	ESL0145	Native	defensin1	12.5	replicate1	0.00803117	2.75738	0.661061	0.78088	0.78088
D5	ESL0145	Native	defensin1	6.25	replicate1	0.0107515	3.11113	0.74587	0.855873	0.855873
D6	ESL0145	Native	defensin1	3.125	replicate1	0.00737681	2.74555	0.658223	0.665989	0.665989
D7	ESL0145	Native	defensin1	1.56	replicate1	0.00450557	2.00781	0.481358	0.177616	0.232805
D8	ESL0145	Native	defensin1	0.78	replicate1	0.00453903	2.28785	0.548494	0.106249	0.159373
D9	ESL0145	Native	defensin1	0.39	replicate1	0.00445438	2.34767	0.562835	0.106133	0.106133
D10	ESL0145	Native	defensin1	0.195	replicate1	0.00426254	1.91637	0.459435	0.0660913	0.127774
D11	ESL0145	Native	defensin1	0.0975	replicate1	0.00526287	2.09754	0.502868	0.0652211	0.0979365
D12	ESL0145	Native	defensin1	0.0487	replicate1	0.00613256	2.31416	0.554802	0.211287	0.31693
E1	ESL0145	Native	defensin2	100	replicate1	0.00140859	1.52142	0.364749	0.000714837	0.00294118
E2	ESL0145	Native	defensin2	50	replicate1	0.00446356	2.08781	0.500536	0.00500318	0.0300191
E3	ESL0145	Native	defensin2	25	replicate1	0.00831318	2.92059	0.700189	0.262455	0.393682
E4	ESL0145	Native	defensin2	12.5	replicate1	0.00898688	2.80935	0.673519	0.751277	0.78088
E5	ESL0145	Native	defensin2	6.25	replicate1	0.00733044	2.7137	0.650588	0.792689	0.855873
E6	ESL0145	Native	defensin2	3.125	replicate1	0.0061155	2.46359	0.590627	0.645806	0.665989
E7	ESL0145	Native	defensin2	1.56	replicate1	0.00504011	2.29285	0.549693	0.194004	0.232805
E8	ESL0145	Native	defensin2	0.78	replicate1	0.00458761	2.77465	0.665201	0.102995	0.159373
E9	ESL0145	Native	defensin2	0.39	replicate1	0.00402062	2.4886	0.596623	0.103512	0.106133
E10	ESL0145	Native	defensin2	0.195	replicate1	0.00518082	2.23787	0.536513	0.174834	0.2098
E11	ESL0145	Native	defensin2	0.0975	replicate1	0.00627339	2.42236	0.580742	0.118718	0.142462
E12	ESL0145	Native	defensin2	0.0487	replicate1	0.0024264	3.05998	0.733606	0.479633	0.575559
F1	ESL0145	Native	hymenoptaecin	100	replicate1	0.0123172	1.32861	0.318525	0.00639669	0.0127934
F2	ESL0145	Native	hymenoptaecin	50	replicate1	0.0113188	2.96074	0.709814	0.0511574	0.119728
F3	ESL0145	Native	hymenoptaecin	25	replicate1	0.0117929	3.06255	0.734223	0.181368	0.362736
F4	ESL0145	Native	hymenoptaecin	12.5	replicate1	0.0105659	2.85013	0.683297	0.611144	0.78088
F5	ESL0145	Native	hymenoptaecin	6.25	replicate1	0.00915132	3.13043	0.750496	0.852325	0.855873
F6	ESL0145	Native	hymenoptaecin	3.125	replicate1	0.0078645	2.83844	0.680493	0.633989	0.665989
F7	ESL0145	Native	hymenoptaecin	1.56	replicate1	0.00580943	2.55554	0.612671	0.102604	0.207082
F8	ESL0145	Native	hymenoptaecin	0.78	replicate1	0.00465048	2.54243	0.609529	0.232075	0.232075
F9	ESL0145	Native	hymenoptaecin	0.39	replicate1	0.00565292	2.6261	0.629588	0.0636921	0.106133
F10	ESL0145	Native	hymenoptaecin	0.195	replicate1	0.00491836	2.97924	0.714251	0.452861	0.452861
F11	ESL0145	Native	hymenoptaecin	0.0975	replicate1	0.00692666	2.56306	0.614473	0.325348	0.325348
F12	ESL0145	Native	hymenoptaecin	0.0487	replicate1	0.00663579	3.41133	0.81784	0.793808	0.793808
A1	ESL0145	Native	Abaecin	100	replicate2	0.00632594	6.06742	1.14248	0.798241	0.798241
A2	ESL0145	Native	Abaecin	50	replicate2	0.0121324	4.4468	0.837323	0.320995	0.320995
A3	ESL0145	Native	Abaecin	25	replicate2	0.0162465	5.31463	1.00073	0.499832	0.599799
A4	ESL0145	Native	Abaecin	12.5	replicate2	0.014031	4.9875	0.939136	0.351533	0.703067
A5	ESL0145	Native	Abaecin	6.25	replicate2	0.0144913	5.16798	0.973121	0.401675	0.80335
A6	ESL0145	Native	Abaecin	3.125	replicate2	0.0094922	4.58444	0.86324	0.165481	0.496442
A7	ESL0145	Native	Abaecin	1.56	replicate2	0.00675646	3.98844	0.751015	0.0701433	0.207082
A8	ESL0145	Native	Abaecin	0.78	replicate2	0.00686236	4.20736	0.792236	0.0898417	0.159373
A9	ESL0145	Native	Abaecin	0.39	replicate2	0.00668376	3.74821	0.705781	0.0581686	0.106133
A10	ESL0145	Native	Abaecin	0.195	replicate2	0.00611	3.58051	0.674203	0.0425562	0.127774
A11	ESL0145	Native	Abaecin	0.0975	replicate2	0.0093633	3.91319	0.736845	0.065291	0.0979365
A12	ESL0145	Native	Abaecin	0.0487	replicate2	0.00865979	4.58237	0.862851	0.20614	0.31693
B1	ESL0145	Native	Apidaecin1a	100	replicate2	0.00607031	4.63931	0.873572	0.199016	0.298525
B2	ESL0145	Native	Apidaecin1a	50	replicate2	0.00628505	3.91956	0.738044	0.0598641	0.119728
B3	ESL0145	Native	Apidaecin1a	25	replicate2	0.00565351	3.77172	0.710206	0.0671917	0.362736
B4	ESL0145	Native	Apidaecin1a	12.5	replicate2	0.00600554	3.90798	0.735865	0.0663942	0.199183
B5	ESL0145	Native	Apidaecin1a	6.25	replicate2	0.0176194	5.03949	0.948925	0.329011	0.80335
B6	ESL0145	Native	Apidaecin1a	3.125	replicate2	0.00762026	4.14248	0.780021	0.124086	0.496442
B7	ESL0145	Native	Apidaecin1a	1.56	replicate2	0.00674422	3.91302	0.736814	0.103541	0.207082
B8	ESL0145	Native	Apidaecin1a	0.78	replicate2	0.00672891	3.98568	0.750495	0.0942867	0.159373
B9	ESL0145	Native	Apidaecin1a	0.39	replicate2	0.00485823	3.71971	0.700414	0.0557536	0.106133
B10	ESL0145	Native	Apidaecin1a	0.195	replicate2	0.00594859	3.7985	0.715249	0.0851824	0.127774
B11	ESL0145	Native	Apidaecin1a	0.0975	replicate2	0.00579407	3.78116	0.711985	0.05079	0.0979365
B12	ESL0145	Native	Apidaecin1a	0.0487	replicate2	0.0107769	4.21882	0.794396	0.0875667	0.31693
C1	ESL0145	Native	Apidaecin1b	100	replicate2	0.00244367	0.789695	0.148698	0.000980395	0.00294118
C2	ESL0145	Native	Apidaecin1b	50	replicate2	0.00466302	4.16888	0.784991	0.0921763	0.138264
C3	ESL0145	Native	Apidaecin1b	25	replicate2	0.00633159	4.25229	0.800698	0.124874	0.362736
C4	ESL0145	Native	Apidaecin1b	12.5	replicate2	0.00682169	3.62901	0.683335	0.0609243	0.199183
C5	ESL0145	Native	Apidaecin1b	6.25	replicate2	0.00962603	3.97892	0.749222	0.129763	0.778581
C6	ESL0145	Native	Apidaecin1b	3.125	replicate2	0.00951317	3.92562	0.739187	0.418904	0.665989
C7	ESL0145	Native	Apidaecin1b	1.56	replicate2	0.00764448	3.72582	0.701564	0.4145	0.4145
C8	ESL0145	Native	Apidaecin1b	0.78	replicate2	0.00908184	3.95785	0.745254	0.136877	0.164253
C9	ESL0145	Native	Apidaecin1b	0.39	replicate2	0.00831198	3.97278	0.748066	0.0850701	0.106133
C10	ESL0145	Native	Apidaecin1b	0.195	replicate2	0.00681466	3.76152	0.708286	0.0685141	0.127774
C11	ESL0145	Native	Apidaecin1b	0.0975	replicate2	0.00719178	3.95226	0.744202	0.0612438	0.0979365
C12	ESL0145	Native	Apidaecin1b	0.0487	replicate2	0.0132671	4.28477	0.806813	0.110421	0.31693
D1	ESL0145	Native	defensin1	100	replicate2	0.0111082	5.11912	0.96392	0.34883	0.418596
D2	ESL0145	Native	defensin1	50	replicate2	0.0128766	4.6057	0.867243	0.295482	0.320995
D3	ESL0145	Native	defensin1	25	replicate2	0.0141165	5.76182	1.08494	0.838121	0.838121
D4	ESL0145	Native	defensin1	12.5	replicate2	8.40254970082622e-05	12.8447	2.41863	0.78088	0.78088
D5	ESL0145	Native	defensin1	6.25	replicate2	0.0166253	5.67866	1.06928	0.855873	0.855873
D6	ESL0145	Native	defensin1	3.125	replicate2	0.014117	5.2114	0.981296	0.665989	0.665989
D7	ESL0145	Native	defensin1	1.56	replicate2	0.00956902	4.2846	0.806781	0.177616	0.232805
D8	ESL0145	Native	defensin1	0.78	replicate2	0.0100194	4.12878	0.77744	0.106249	0.159373
D9	ESL0145	Native	defensin1	0.39	replicate2	0.00999412	4.11196	0.774274	0.106133	0.106133
D10	ESL0145	Native	defensin1	0.195	replicate2	0.00704951	3.87926	0.730457	0.0660913	0.127774
D11	ESL0145	Native	defensin1	0.0975	replicate2	0.00902945	3.99754	0.752728	0.0652211	0.0979365
D12	ESL0145	Native	defensin1	0.0487	replicate2	0.0133056	4.78559	0.901116	0.211287	0.31693
E1	ESL0145	Native	defensin2	100	replicate2	0.000521894	1.86845	0.351824	0.000714837	0.00294118
E2	ESL0145	Native	defensin2	50	replicate2	0.0064192	3.08613	0.581112	0.00500318	0.0300191
E3	ESL0145	Native	defensin2	25	replicate2	0.0152755	4.6166	0.869296	0.262455	0.393682
E4	ESL0145	Native	defensin2	12.5	replicate2	0.0111942	6.55065	1.23347	0.751277	0.78088
E5	ESL0145	Native	defensin2	6.25	replicate2	0.0166256	6.60989	1.24463	0.792689	0.855873
E6	ESL0145	Native	defensin2	3.125	replicate2	0.0193889	5.6061	1.05562	0.645806	0.665989
E7	ESL0145	Native	defensin2	1.56	replicate2	0.0115379	4.42063	0.832395	0.194004	0.232805
E8	ESL0145	Native	defensin2	0.78	replicate2	0.0116686	4.18607	0.788229	0.102995	0.159373
E9	ESL0145	Native	defensin2	0.39	replicate2	0.00986733	4.04975	0.76256	0.103512	0.106133
E10	ESL0145	Native	defensin2	0.195	replicate2	0.00851764	4.47512	0.842656	0.174834	0.2098
E11	ESL0145	Native	defensin2	0.0975	replicate2	0.00935136	4.3723	0.823296	0.118718	0.142462
E12	ESL0145	Native	defensin2	0.0487	replicate2	0.0121395	5.39207	1.01532	0.479633	0.575559
F1	ESL0145	Native	hymenoptaecin	100	replicate2	9.13839813540544e-05	0.635924	0.119743	0.00639669	0.0127934
F2	ESL0145	Native	hymenoptaecin	50	replicate2	0.00224256	2.06827	0.389451	0.0511574	0.119728
F3	ESL0145	Native	hymenoptaecin	25	replicate2	0.0158667	4.40949	0.830298	0.181368	0.362736
F4	ESL0145	Native	hymenoptaecin	12.5	replicate2	0.0137208	4.99857	0.94122	0.611144	0.78088
F5	ESL0145	Native	hymenoptaecin	6.25	replicate2	0.0179898	5.49001	1.03376	0.852325	0.855873
F6	ESL0145	Native	hymenoptaecin	3.125	replicate2	0.0160335	5.10209	0.960712	0.633989	0.665989
F7	ESL0145	Native	hymenoptaecin	1.56	replicate2	0.011924	4.26707	0.803481	0.102604	0.207082
F8	ESL0145	Native	hymenoptaecin	0.78	replicate2	0.0149008	4.75187	0.894768	0.232075	0.232075
F9	ESL0145	Native	hymenoptaecin	0.39	replicate2	0.0122791	4.10383	0.772742	0.0636921	0.106133
F10	ESL0145	Native	hymenoptaecin	0.195	replicate2	0.00810509	5.03923	0.948877	0.452861	0.452861
F11	ESL0145	Native	hymenoptaecin	0.0975	replicate2	0.00802023	5.17899	0.975193	0.325348	0.325348
F12	ESL0145	Native	hymenoptaecin	0.0487	replicate2	0.0134539	6.48309	1.22075	0.793808	0.793808
A1	ESL0145	Native	Abaecin	100	replicate3	0.00521758	5.69563	1.1828	0.798241	0.798241
A2	ESL0145	Native	Abaecin	50	replicate3	0.0131213	4.15219	0.862275	0.320995	0.320995
A3	ESL0145	Native	Abaecin	25	replicate3	0.0061035	3.80371	0.789909	0.499832	0.599799
A4	ESL0145	Native	Abaecin	12.5	replicate3	0.00706818	3.8195	0.793187	0.351533	0.703067
A5	ESL0145	Native	Abaecin	6.25	replicate3	0.00850781	4.11472	0.854494	0.401675	0.80335
A6	ESL0145	Native	Abaecin	3.125	replicate3	0.0037525	3.03249	0.62975	0.165481	0.496442
A7	ESL0145	Native	Abaecin	1.56	replicate3	0.000847066	1.82518	0.37903	0.0701433	0.207082
A8	ESL0145	Native	Abaecin	0.78	replicate3	0.0014666	1.90343	0.39528	0.0898417	0.159373
A9	ESL0145	Native	Abaecin	0.39	replicate3	0.0047753	3.04472	0.632289	0.0581686	0.106133
A10	ESL0145	Native	Abaecin	0.195	replicate3	0.00480641	3.14363	0.652831	0.0425562	0.127774
A11	ESL0145	Native	Abaecin	0.0975	replicate3	0.00663522	2.97179	0.617145	0.065291	0.0979365
A12	ESL0145	Native	Abaecin	0.0487	replicate3	0.0095507	3.43642	0.713633	0.20614	0.31693
B1	ESL0145	Native	Apidaecin1a	100	replicate3	0.00807177	3.30569	0.686485	0.199016	0.298525
B2	ESL0145	Native	Apidaecin1a	50	replicate3	0.00345103	2.61118	0.542257	0.0598641	0.119728
B3	ESL0145	Native	Apidaecin1a	25	replicate3	0.00584732	3.18376	0.661164	0.0671917	0.362736
B4	ESL0145	Native	Apidaecin1a	12.5	replicate3	0.00387136	2.87177	0.596375	0.0663942	0.199183
B5	ESL0145	Native	Apidaecin1a	6.25	replicate3	0.00960386	3.78722	0.786483	0.329011	0.80335
B6	ESL0145	Native	Apidaecin1a	3.125	replicate3	0.00690804	3.41415	0.709008	0.124086	0.496442
B7	ESL0145	Native	Apidaecin1a	1.56	replicate3	0.00850414	3.4889	0.724533	0.103541	0.207082
B8	ESL0145	Native	Apidaecin1a	0.78	replicate3	0.00967879	3.4101	0.708168	0.0942867	0.159373
B9	ESL0145	Native	Apidaecin1a	0.39	replicate3	0.00671511	3.21567	0.667791	0.0557536	0.106133
B10	ESL0145	Native	Apidaecin1a	0.195	replicate3	0.00728165	3.37934	0.70178	0.0851824	0.127774
B11	ESL0145	Native	Apidaecin1a	0.0975	replicate3	0.00479422	3.01847	0.626838	0.05079	0.0979365
B12	ESL0145	Native	Apidaecin1a	0.0487	replicate3	0.00351281	2.56639	0.532957	0.0875667	0.31693
C1	ESL0145	Native	Apidaecin1b	100	replicate3	0.000342193	0.440976	0.0915765	0.000980395	0.00294118
C2	ESL0145	Native	Apidaecin1b	50	replicate3	0.00251865	2.48503	0.51606	0.0921763	0.138264
C3	ESL0145	Native	Apidaecin1b	25	replicate3	0.00704019	3.1055	0.644912	0.124874	0.362736
C4	ESL0145	Native	Apidaecin1b	12.5	replicate3	0.00930202	3.35334	0.696381	0.0609243	0.199183
C5	ESL0145	Native	Apidaecin1b	6.25	replicate3	0.0133871	3.7768	0.784319	0.129763	0.778581
C6	ESL0145	Native	Apidaecin1b	3.125	replicate3	0.0152832	4.34383	0.902073	0.418904	0.665989
C7	ESL0145	Native	Apidaecin1b	1.56	replicate3	0.0187896	4.55797	0.946543	0.4145	0.4145
C8	ESL0145	Native	Apidaecin1b	0.78	replicate3	0.0140939	3.7476	0.778256	0.136877	0.164253
C9	ESL0145	Native	Apidaecin1b	0.39	replicate3	0.0105832	3.25827	0.676638	0.0850701	0.106133
C10	ESL0145	Native	Apidaecin1b	0.195	replicate3	0.00857334	3.34002	0.693615	0.0685141	0.127774
C11	ESL0145	Native	Apidaecin1b	0.0975	replicate3	0.00435604	2.70591	0.561931	0.0612438	0.0979365
C12	ESL0145	Native	Apidaecin1b	0.0487	replicate3	0.00497386	3.0953	0.642794	0.110421	0.31693
D1	ESL0145	Native	defensin1	100	replicate3	0.00591858	3.51173	0.729272	0.34883	0.418596
D2	ESL0145	Native	defensin1	50	replicate3	0.00905751	3.79339	0.787766	0.295482	0.320995
D3	ESL0145	Native	defensin1	25	replicate3	0.0130418	4.45049	0.924223	0.838121	0.838121
D4	ESL0145	Native	defensin1	12.5	replicate3	0.0162218	4.35444	0.904277	0.78088	0.78088
D5	ESL0145	Native	defensin1	6.25	replicate3	0.0195477	4.88467	1.01439	0.855873	0.855873
D6	ESL0145	Native	defensin1	3.125	replicate3	0.0135512	4.36387	0.906235	0.665989	0.665989
D7	ESL0145	Native	defensin1	1.56	replicate3	0.0131914	3.62068	0.751899	0.177616	0.232805
D8	ESL0145	Native	defensin1	0.78	replicate3	0.0119369	3.40465	0.707037	0.106249	0.159373
D9	ESL0145	Native	defensin1	0.39	replicate3	0.00875645	3.46359	0.719276	0.106133	0.106133
D10	ESL0145	Native	defensin1	0.195	replicate3	0.00622857	3.01198	0.625492	0.0660913	0.127774
D11	ESL0145	Native	defensin1	0.0975	replicate3	0.00637588	2.89711	0.601636	0.0652211	0.0979365
D12	ESL0145	Native	defensin1	0.0487	replicate3	0.0069547	3.02324	0.627829	0.211287	0.31693
E1	ESL0145	Native	defensin2	100	replicate3	0.000467511	1.48034	0.307419	0.000714837	0.00294118
E2	ESL0145	Native	defensin2	50	replicate3	0.00270918	2.38901	0.496119	0.00500318	0.0300191
E3	ESL0145	Native	defensin2	25	replicate3	0.00589647	3.381	0.702125	0.262455	0.393682
E4	ESL0145	Native	defensin2	12.5	replicate3	0.0100302	4.30779	0.894589	0.751277	0.78088
E5	ESL0145	Native	defensin2	6.25	replicate3	0.0129295	4.99911	1.03815	0.792689	0.855873
E6	ESL0145	Native	defensin2	3.125	replicate3	0.0155017	4.49667	0.933813	0.645806	0.665989
E7	ESL0145	Native	defensin2	1.56	replicate3	0.0149428	3.58181	0.743827	0.194004	0.232805
E8	ESL0145	Native	defensin2	0.78	replicate3	0.00314085	2.52666	0.524706	0.102995	0.159373
E9	ESL0145	Native	defensin2	0.39	replicate3	0.0134992	3.60153	0.747922	0.103512	0.106133
E10	ESL0145	Native	defensin2	0.195	replicate3	0.0075342	3.3689	0.699611	0.174834	0.2098
E11	ESL0145	Native	defensin2	0.0975	replicate3	0.00812821	2.98605	0.620107	0.118718	0.142462
E12	ESL0145	Native	defensin2	0.0487	replicate3	0.0052327	3.03954	0.631215	0.479633	0.575559
F1	ESL0145	Native	hymenoptaecin	100	replicate3	0.000100318	0.447748	0.0929828	0.00639669	0.0127934
F2	ESL0145	Native	hymenoptaecin	50	replicate3	0.00236617	2.24018	0.465214	0.0511574	0.119728
F3	ESL0145	Native	hymenoptaecin	25	replicate3	0.00822112	3.32946	0.691422	0.181368	0.362736
F4	ESL0145	Native	hymenoptaecin	12.5	replicate3	0.0173265	4.08558	0.848443	0.611144	0.78088
F5	ESL0145	Native	hymenoptaecin	6.25	replicate3	0.0119248	4.73496	0.983298	0.852325	0.855873
F6	ESL0145	Native	hymenoptaecin	3.125	replicate3	0.0153546	4.11822	0.855222	0.633989	0.665989
F7	ESL0145	Native	hymenoptaecin	1.56	replicate3	0.00775533	3.22447	0.669618	0.102604	0.207082
F8	ESL0145	Native	hymenoptaecin	0.78	replicate3	0.00885373	3.17158	0.658635	0.232075	0.232075
F9	ESL0145	Native	hymenoptaecin	0.39	replicate3	0.00921413	3.27352	0.679805	0.0636921	0.106133
F10	ESL0145	Native	hymenoptaecin	0.195	replicate3	0.00729134	3.39387	0.704798	0.452861	0.452861
F11	ESL0145	Native	hymenoptaecin	0.0975	replicate3	0.00563968	2.99591	0.622154	0.325348	0.325348
F12	ESL0145	Native	hymenoptaecin	0.0487	replicate3	0.0146507	3.80484	0.790144	0.793808	0.793808
A1	ESL0165	Opportunistic pathogens	Abaecin	100	replicate1	2.15951509103555e-06	2.00641	0.898826	0.940375	0.991925
A2	ESL0165	Opportunistic pathogens	Abaecin	50	replicate1	4.07283938981876e-06	2.15639	0.966011	0.988115	0.988115
A3	ESL0165	Opportunistic pathogens	Abaecin	25	replicate1	1.40621722703925e-07	3.0524	1.3674	0.995059	0.995059
A4	ESL0165	Opportunistic pathogens	Abaecin	12.5	replicate1	1.74000676791799e-05	2.66804	1.19522	0.997979	0.997979
A5	ESL0165	Opportunistic pathogens	Abaecin	6.25	replicate1	1.48216572667439e-07	2.8215	1.26397	0.989538	0.989538
A6	ESL0165	Opportunistic pathogens	Abaecin	3.125	replicate1	2.31411624331955e-06	2.83239	1.26884	0.996035	0.996035
A7	ESL0165	Opportunistic pathogens	Abaecin	1.56	replicate1	2.59598042032053e-06	2.85238	1.2778	0.987848	0.987848
A8	ESL0165	Opportunistic pathogens	Abaecin	0.78	replicate1	1.9212591810867e-06	2.19301	0.982415	0.96462	0.990815
A9	ESL0165	Opportunistic pathogens	Abaecin	0.39	replicate1	7.85108416845979e-07	2.46105	1.10249	0.986067	0.98852
A10	ESL0165	Opportunistic pathogens	Abaecin	0.195	replicate1	2.57600233414248e-07	2.71146	1.21467	0.988951	0.988951
A11	ESL0165	Opportunistic pathogens	Abaecin	0.0975	replicate1	1.78369219818628e-06	2.78003	1.24539	0.994427	0.995707
A12	ESL0165	Opportunistic pathogens	Abaecin	0.0487	replicate1	2.82023287537517e-07	3.01654	1.35134	0.989584	0.992605
B1	ESL0165	Opportunistic pathogens	Apidaecin1a	100	replicate1	2.48111583854176e-07	2.65938	1.19134	0.981831	0.991925
B2	ESL0165	Opportunistic pathogens	Apidaecin1a	50	replicate1	4.79187186275557e-06	2.69039	1.20523	0.967452	0.988115
B3	ESL0165	Opportunistic pathogens	Apidaecin1a	25	replicate1	3.48981795723576e-07	2.50092	1.12035	0.979251	0.995059
B4	ESL0165	Opportunistic pathogens	Apidaecin1a	12.5	replicate1	2.80867517594361e-07	2.74632	1.23028	0.982248	0.997979
B5	ESL0165	Opportunistic pathogens	Apidaecin1a	6.25	replicate1	3.2312996681005e-07	2.83415	1.26963	0.98274	0.989538
B6	ESL0165	Opportunistic pathogens	Apidaecin1a	3.125	replicate1	1.17444952743539e-06	2.78256	1.24652	0.971732	0.996035
B7	ESL0165	Opportunistic pathogens	Apidaecin1a	1.56	replicate1	2.23219962436461e-07	2.99812	1.34309	0.979751	0.987848
B8	ESL0165	Opportunistic pathogens	Apidaecin1a	0.78	replicate1	3.42584747393651e-07	2.53905	1.13743	0.98691	0.990815
B9	ESL0165	Opportunistic pathogens	Apidaecin1a	0.39	replicate1	8.07174001976145e-07	2.64705	1.18581	0.986151	0.98852
B10	ESL0165	Opportunistic pathogens	Apidaecin1a	0.195	replicate1	1.2979897291812e-07	2.92037	1.30825	0.988498	0.988951
B11	ESL0165	Opportunistic pathogens	Apidaecin1a	0.0975	replicate1	9.88903847610297e-08	2.5229	1.1302	0.990682	0.995707
B12	ESL0165	Opportunistic pathogens	Apidaecin1a	0.0487	replicate1	3.45143352046479e-08	3.70216	1.65848	0.992605	0.992605
C1	ESL0165	Opportunistic pathogens	Apidaecin1b	100	replicate1	4.81368016118309e-08	2.53945	1.13762	0.986889	0.991925
C2	ESL0165	Opportunistic pathogens	Apidaecin1b	50	replicate1	1.97081138148041e-07	2.43616	1.09134	0.932684	0.988115
C3	ESL0165	Opportunistic pathogens	Apidaecin1b	25	replicate1	4.52503674831954e-07	2.51283	1.12569	0.937342	0.995059
C4	ESL0165	Opportunistic pathogens	Apidaecin1b	12.5	replicate1	1.26541520302283e-07	2.76561	1.23893	0.949693	0.997979
C5	ESL0165	Opportunistic pathogens	Apidaecin1b	6.25	replicate1	1.81183450607767e-06	1.94365	0.870707	0.943307	0.989538
C6	ESL0165	Opportunistic pathogens	Apidaecin1b	3.125	replicate1	1.32803023850074e-06	2.26576	1.01501	0.994067	0.996035
C7	ESL0165	Opportunistic pathogens	Apidaecin1b	1.56	replicate1	8.24722068344219e-08	3.26585	1.46302	0.977392	0.987848
C8	ESL0165	Opportunistic pathogens	Apidaecin1b	0.78	replicate1	7.59624675186783e-07	3.04583	1.36446	0.963912	0.990815
C9	ESL0165	Opportunistic pathogens	Apidaecin1b	0.39	replicate1	7.52753585835778e-07	2.89388	1.29639	0.950071	0.98852
C10	ESL0165	Opportunistic pathogens	Apidaecin1b	0.195	replicate1	7.1257215429965e-09	3.00633	1.34677	0.975619	0.988951
C11	ESL0165	Opportunistic pathogens	Apidaecin1b	0.0975	replicate1	4.57143101206305e-08	2.98571	1.33753	0.992185	0.995707
C12	ESL0165	Opportunistic pathogens	Apidaecin1b	0.0487	replicate1	2.33954423643071e-06	3.0723	1.37632	0.990074	0.992605
D1	ESL0165	Opportunistic pathogens	defensin1	100	replicate1	9.83100945379609e-06	2.85296	1.27806	0.97535	0.991925
D2	ESL0165	Opportunistic pathogens	defensin1	50	replicate1	9.87357951881946e-06	2.14544	0.961107	0.953985	0.988115
D3	ESL0165	Opportunistic pathogens	defensin1	25	replicate1	3.36228244137013e-08	2.60941	1.16895	0.986626	0.995059
D4	ESL0165	Opportunistic pathogens	defensin1	12.5	replicate1	3.08421916586789e-06	2.19971	0.985418	0.984619	0.997979
D5	ESL0165	Opportunistic pathogens	defensin1	6.25	replicate1	2.30237175039371e-07	2.07575	0.929885	0.955093	0.989538
D6	ESL0165	Opportunistic pathogens	defensin1	3.125	replicate1	1.90491786984428e-07	2.19525	0.983419	0.981506	0.996035
D7	ESL0165	Opportunistic pathogens	defensin1	1.56	replicate1	9.40456129486854e-07	2.05926	0.922501	0.967879	0.987848
D8	ESL0165	Opportunistic pathogens	defensin1	0.78	replicate1	1.97612679003751e-08	2.10206	0.941671	0.990815	0.990815
D9	ESL0165	Opportunistic pathogens	defensin1	0.39	replicate1	1.91454375050688e-07	2.52759	1.1323	0.976909	0.98852
D10	ESL0165	Opportunistic pathogens	defensin1	0.195	replicate1	1.21385033757691e-08	2.79104	1.25032	0.987012	0.988951
D11	ESL0165	Opportunistic pathogens	defensin1	0.0975	replicate1	1.46417272417917e-07	2.85711	1.27992	0.989809	0.995707
D12	ESL0165	Opportunistic pathogens	defensin1	0.0487	replicate1	1.11263125321439e-07	3.48397	1.56074	0.992315	0.992605
E1	ESL0165	Opportunistic pathogens	defensin2	100	replicate1	0.0441721	1.2041	0.539409	0.368442	0.991925
E2	ESL0165	Opportunistic pathogens	defensin2	50	replicate1	0.0241361	2.21601	0.99272	0.867221	0.988115
E3	ESL0165	Opportunistic pathogens	defensin2	25	replicate1	0.0263787	1.10042	0.492961	0.679135	0.995059
E4	ESL0165	Opportunistic pathogens	defensin2	12.5	replicate1	0.00269695	2.31789	1.03836	0.979499	0.997979
E5	ESL0165	Opportunistic pathogens	defensin2	6.25	replicate1	1.7445111518748e-07	2.23028	0.999111	0.968851	0.989538
E6	ESL0165	Opportunistic pathogens	defensin2	3.125	replicate1	5.79435983666422e-08	1.73756	0.778384	0.873878	0.996035
E7	ESL0165	Opportunistic pathogens	defensin2	1.56	replicate1	4.19765205592795e-07	1.74839	0.783237	0.887564	0.987848
E8	ESL0165	Opportunistic pathogens	defensin2	0.78	replicate1	4.84004379775427e-07	1.86238	0.834301	0.921574	0.990815
E9	ESL0165	Opportunistic pathogens	defensin2	0.39	replicate1	2.42388512911176e-07	2.24264	1.00465	0.98852	0.98852
E10	ESL0165	Opportunistic pathogens	defensin2	0.195	replicate1	1.62834740310908e-07	1.89845	0.850458	0.913064	0.988951
E11	ESL0165	Opportunistic pathogens	defensin2	0.0975	replicate1	1.88592398746976e-08	2.47224	1.1075	0.995707	0.995707
E12	ESL0165	Opportunistic pathogens	defensin2	0.0487	replicate1	6.05221735781982e-06	2.61503	1.17147	0.960791	0.992605
F1	ESL0165	Opportunistic pathogens	hymenoptaecin	100	replicate1	4.77663295370297e-06	2.52487	1.13108	0.991925	0.991925
F2	ESL0165	Opportunistic pathogens	hymenoptaecin	50	replicate1	8.35456769084997e-07	1.98106	0.887466	0.93857	0.988115
F3	ESL0165	Opportunistic pathogens	hymenoptaecin	25	replicate1	5.46489031434096e-06	2.41791	1.08316	0.986923	0.995059
F4	ESL0165	Opportunistic pathogens	hymenoptaecin	12.5	replicate1	1.08790428186444e-05	2.04365	0.915505	0.956265	0.997979
F5	ESL0165	Opportunistic pathogens	hymenoptaecin	6.25	replicate1	2.36297441050287e-05	2.71429	1.21594	0.961826	0.989538
F6	ESL0165	Opportunistic pathogens	hymenoptaecin	3.125	replicate1	2.36297450566194e-05	2.71429	1.21594	0.958535	0.996035
F7	ESL0165	Opportunistic pathogens	hymenoptaecin	1.56	replicate1	1.53978948733592e-05	2.68605	1.20328	0.9464	0.987848
F8	ESL0165	Opportunistic pathogens	hymenoptaecin	0.78	replicate1	2.03983638122021e-06	2.1407	0.958983	0.962972	0.990815
F9	ESL0165	Opportunistic pathogens	hymenoptaecin	0.39	replicate1	7.7238856104584e-07	1.92971	0.864466	0.923005	0.98852
F10	ESL0165	Opportunistic pathogens	hymenoptaecin	0.195	replicate1	1.89517009513182e-08	2.21022	0.990127	0.985403	0.988951
F11	ESL0165	Opportunistic pathogens	hymenoptaecin	0.0975	replicate1	7.75494191453542e-07	1.88777	0.845674	0.916114	0.995707
F12	ESL0165	Opportunistic pathogens	hymenoptaecin	0.0487	replicate1	4.43454457224442e-05	2.15032	0.963293	0.927851	0.992605
A1	ESL0165	Opportunistic pathogens	Abaecin	100	replicate2	0.0151376	6.16907	0.966096	0.940375	0.991925
A2	ESL0165	Opportunistic pathogens	Abaecin	50	replicate2	0.0187029	6.69777	1.04889	0.988115	0.988115
A3	ESL0165	Opportunistic pathogens	Abaecin	25	replicate2	0.0098742	7.73725	1.21168	0.995059	0.995059
A4	ESL0165	Opportunistic pathogens	Abaecin	12.5	replicate2	0.00599166	8.11923	1.2715	0.997979	0.997979
A5	ESL0165	Opportunistic pathogens	Abaecin	6.25	replicate2	0.00560667	8.17528	1.28027	0.989538	0.989538
A6	ESL0165	Opportunistic pathogens	Abaecin	3.125	replicate2	0.0109392	7.67306	1.20163	0.996035	0.996035
A7	ESL0165	Opportunistic pathogens	Abaecin	1.56	replicate2	0.0075893	8.18645	1.28202	0.987848	0.987848
A8	ESL0165	Opportunistic pathogens	Abaecin	0.78	replicate2	0.00409116	8.65327	1.35513	0.96462	0.990815
A9	ESL0165	Opportunistic pathogens	Abaecin	0.39	replicate2	0.00625236	8.36306	1.30968	0.986067	0.98852
A10	ESL0165	Opportunistic pathogens	Abaecin	0.195	replicate2	0.0150574	7.47728	1.17097	0.988951	0.988951
A11	ESL0165	Opportunistic pathogens	Abaecin	0.0975	replicate2	0.00827364	8.59516	1.34603	0.994427	0.995707
A12	ESL0165	Opportunistic pathogens	Abaecin	0.0487	replicate2	0.012125	8.72532	1.36641	0.989584	0.992605
B1	ESL0165	Opportunistic pathogens	Apidaecin1a	100	replicate2	0.0123025	6.45399	1.01072	0.981831	0.991925
B2	ESL0165	Opportunistic pathogens	Apidaecin1a	50	replicate2	0.0211917	6.24792	0.978444	0.967452	0.988115
B3	ESL0165	Opportunistic pathogens	Apidaecin1a	25	replicate2	0.0271757	6.09349	0.95426	0.979251	0.995059
B4	ESL0165	Opportunistic pathogens	Apidaecin1a	12.5	replicate2	0.0183159	6.45735	1.01124	0.982248	0.997979
B5	ESL0165	Opportunistic pathogens	Apidaecin1a	6.25	replicate2	0.00537551	8.0958	1.26783	0.98274	0.989538
B6	ESL0165	Opportunistic pathogens	Apidaecin1a	3.125	replicate2	0.00374669	7.96417	1.24721	0.971732	0.996035
B7	ESL0165	Opportunistic pathogens	Apidaecin1a	1.56	replicate2	0.00449869	7.74222	1.21246	0.979751	0.987848
B8	ESL0165	Opportunistic pathogens	Apidaecin1a	0.78	replicate2	0.00464836	8.01352	1.25494	0.98691	0.990815
B9	ESL0165	Opportunistic pathogens	Apidaecin1a	0.39	replicate2	0.00560869	7.88614	1.23499	0.986151	0.98852
B10	ESL0165	Opportunistic pathogens	Apidaecin1a	0.195	replicate2	0.00496343	8.05442	1.26135	0.988498	0.988951
B11	ESL0165	Opportunistic pathogens	Apidaecin1a	0.0975	replicate2	0.00573287	7.79499	1.22072	0.990682	0.995707
B12	ESL0165	Opportunistic pathogens	Apidaecin1a	0.0487	replicate2	0.0097447	8.69906	1.3623	0.992605	0.992605
C1	ESL0165	Opportunistic pathogens	Apidaecin1b	100	replicate2	0.00971249	6.35265	0.994845	0.986889	0.991925
C2	ESL0165	Opportunistic pathogens	Apidaecin1b	50	replicate2	0.0232697	6.14857	0.962886	0.932684	0.988115
C3	ESL0165	Opportunistic pathogens	Apidaecin1b	25	replicate2	0.0266493	6.0169	0.942266	0.937342	0.995059
C4	ESL0165	Opportunistic pathogens	Apidaecin1b	12.5	replicate2	0.0205149	6.01193	0.941487	0.949693	0.997979
C5	ESL0165	Opportunistic pathogens	Apidaecin1b	6.25	replicate2	0.0180773	6.58861	1.0318	0.943307	0.989538
C6	ESL0165	Opportunistic pathogens	Apidaecin1b	3.125	replicate2	0.0134165	6.85881	1.07411	0.994067	0.996035
C7	ESL0165	Opportunistic pathogens	Apidaecin1b	1.56	replicate2	0.0103172	6.99351	1.09521	0.977392	0.987848
C8	ESL0165	Opportunistic pathogens	Apidaecin1b	0.78	replicate2	0.00807753	7.41048	1.1605	0.963912	0.990815
C9	ESL0165	Opportunistic pathogens	Apidaecin1b	0.39	replicate2	0.013048	7.0392	1.10236	0.950071	0.98852
C10	ESL0165	Opportunistic pathogens	Apidaecin1b	0.195	replicate2	0.0109459	7.19377	1.12657	0.975619	0.988951
C11	ESL0165	Opportunistic pathogens	Apidaecin1b	0.0975	replicate2	0.0103997	7.29887	1.14303	0.992185	0.995707
C12	ESL0165	Opportunistic pathogens	Apidaecin1b	0.0487	replicate2	0.00785187	8.62123	1.35011	0.990074	0.992605
D1	ESL0165	Opportunistic pathogens	defensin1	100	replicate2	0.0276376	12.1437	1.90175	0.97535	0.991925
D2	ESL0165	Opportunistic pathogens	defensin1	50	replicate2	0.0322729	7.20884	1.12893	0.953985	0.988115
D3	ESL0165	Opportunistic pathogens	defensin1	25	replicate2	0.0236161	6.80345	1.06544	0.986626	0.995059
D4	ESL0165	Opportunistic pathogens	defensin1	12.5	replicate2	0.0267703	6.51038	1.01955	0.984619	0.997979
D5	ESL0165	Opportunistic pathogens	defensin1	6.25	replicate2	0.0217351	6.28785	0.984697	0.955093	0.989538
D6	ESL0165	Opportunistic pathogens	defensin1	3.125	replicate2	0.019356	6.51807	1.02075	0.981506	0.996035
D7	ESL0165	Opportunistic pathogens	defensin1	1.56	replicate2	0.0203633	6.63308	1.03876	0.967879	0.987848
D8	ESL0165	Opportunistic pathogens	defensin1	0.78	replicate2	0.0182748	6.44604	1.00947	0.990815	0.990815
D9	ESL0165	Opportunistic pathogens	defensin1	0.39	replicate2	0.0236959	6.3337	0.991877	0.976909	0.98852
D10	ESL0165	Opportunistic pathogens	defensin1	0.195	replicate2	0.0183958	6.8039	1.06551	0.987012	0.988951
D11	ESL0165	Opportunistic pathogens	defensin1	0.0975	replicate2	0.00898779	7.49684	1.17403	0.989809	0.995707
D12	ESL0165	Opportunistic pathogens	defensin1	0.0487	replicate2	0.00870632	8.26335	1.29407	0.992315	0.992605
E1	ESL0165	Opportunistic pathogens	defensin2	100	replicate2	0.285249	5.69981	0.892608	0.368442	0.991925
E2	ESL0165	Opportunistic pathogens	defensin2	50	replicate2	0.141292	11.0113	1.7244	0.867221	0.988115
E3	ESL0165	Opportunistic pathogens	defensin2	25	replicate2	0.0688104	7.77984	1.21835	0.679135	0.995059
E4	ESL0165	Opportunistic pathogens	defensin2	12.5	replicate2	0.0361581	8.24253	1.29081	0.979499	0.997979
E5	ESL0165	Opportunistic pathogens	defensin2	6.25	replicate2	0.0229368	7.68224	1.20306	0.968851	0.989538
E6	ESL0165	Opportunistic pathogens	defensin2	3.125	replicate2	0.0192348	7.19216	1.12631	0.873878	0.996035
E7	ESL0165	Opportunistic pathogens	defensin2	1.56	replicate2	0.0276594	6.26865	0.981691	0.887564	0.987848
E8	ESL0165	Opportunistic pathogens	defensin2	0.78	replicate2	0.0207741	6.59061	1.03211	0.921574	0.990815
E9	ESL0165	Opportunistic pathogens	defensin2	0.39	replicate2	0.0154362	6.83878	1.07097	0.98852	0.98852
E10	ESL0165	Opportunistic pathogens	defensin2	0.195	replicate2	0.0212725	6.21745	0.973672	0.913064	0.988951
E11	ESL0165	Opportunistic pathogens	defensin2	0.0975	replicate2	0.0133843	6.69922	1.04912	0.995707	0.995707
E12	ESL0165	Opportunistic pathogens	defensin2	0.0487	replicate2	0.0172774	7.33494	1.14868	0.960791	0.992605
F1	ESL0165	Opportunistic pathogens	hymenoptaecin	100	replicate2	0.028662	8.3917	1.31417	0.991925	0.991925
F2	ESL0165	Opportunistic pathogens	hymenoptaecin	50	replicate2	0.0268936	7.30982	1.14474	0.93857	0.988115
F3	ESL0165	Opportunistic pathogens	hymenoptaecin	25	replicate2	0.0271019	6.60443	1.03427	0.986923	0.995059
F4	ESL0165	Opportunistic pathogens	hymenoptaecin	12.5	replicate2	0.0254842	6.19767	0.970574	0.956265	0.997979
F5	ESL0165	Opportunistic pathogens	hymenoptaecin	6.25	replicate2	0.0284744	5.98688	0.937564	0.961826	0.989538
F6	ESL0165	Opportunistic pathogens	hymenoptaecin	3.125	replicate2	0.0259089	5.87675	0.920318	0.958535	0.996035
F7	ESL0165	Opportunistic pathogens	hymenoptaecin	1.56	replicate2	0.0226897	5.73696	0.898426	0.9464	0.987848
F8	ESL0165	Opportunistic pathogens	hymenoptaecin	0.78	replicate2	0.0271789	5.80281	0.908739	0.962972	0.990815
F9	ESL0165	Opportunistic pathogens	hymenoptaecin	0.39	replicate2	0.0228	6.03673	0.945371	0.923005	0.98852
F10	ESL0165	Opportunistic pathogens	hymenoptaecin	0.195	replicate2	0.0209657	6.06393	0.949632	0.985403	0.988951
F11	ESL0165	Opportunistic pathogens	hymenoptaecin	0.0975	replicate2	0.0193208	6.29935	0.986498	0.916114	0.995707
F12	ESL0165	Opportunistic pathogens	hymenoptaecin	0.0487	replicate2	0.013537	7.40606	1.15981	0.927851	0.992605
A1	ESL0165	Opportunistic pathogens	Abaecin	100	replicate3	0.00521706	6.02326	1.16463	0.940375	0.991925
A2	ESL0165	Opportunistic pathogens	Abaecin	50	replicate3	0.00625178	5.64821	1.09211	0.988115	0.988115
A3	ESL0165	Opportunistic pathogens	Abaecin	25	replicate3	0.00647365	6.43152	1.24356	0.995059	0.995059
A4	ESL0165	Opportunistic pathogens	Abaecin	12.5	replicate3	0.00322903	6.66728	1.28915	0.997979	0.997979
A5	ESL0165	Opportunistic pathogens	Abaecin	6.25	replicate3	0.00128949	7.8388	1.51567	0.989538	0.989538
A6	ESL0165	Opportunistic pathogens	Abaecin	3.125	replicate3	0.00253046	6.97277	1.34822	0.996035	0.996035
A7	ESL0165	Opportunistic pathogens	Abaecin	1.56	replicate3	0.000790854	8.02506	1.55168	0.987848	0.987848
A8	ESL0165	Opportunistic pathogens	Abaecin	0.78	replicate3	0.00478103	6.3773	1.23308	0.96462	0.990815
A9	ESL0165	Opportunistic pathogens	Abaecin	0.39	replicate3	0.00478742	5.84544	1.13024	0.986067	0.98852
A10	ESL0165	Opportunistic pathogens	Abaecin	0.195	replicate3	0.00142599	7.23344	1.39862	0.988951	0.988951
A11	ESL0165	Opportunistic pathogens	Abaecin	0.0975	replicate3	0.00119497	7.48256	1.44679	0.994427	0.995707
A12	ESL0165	Opportunistic pathogens	Abaecin	0.0487	replicate3	0.000693409	8.51607	1.64662	0.989584	0.992605
B1	ESL0165	Opportunistic pathogens	Apidaecin1a	100	replicate3	0.00409642	6.35611	1.22899	0.981831	0.991925
B2	ESL0165	Opportunistic pathogens	Apidaecin1a	50	replicate3	0.00667478	5.2214	1.00958	0.967452	0.988115
B3	ESL0165	Opportunistic pathogens	Apidaecin1a	25	replicate3	0.0117636	5.81336	1.12404	0.979251	0.995059
B4	ESL0165	Opportunistic pathogens	Apidaecin1a	12.5	replicate3	0.00657067	5.94251	1.14901	0.982248	0.997979
B5	ESL0165	Opportunistic pathogens	Apidaecin1a	6.25	replicate3	0.00525062	5.39655	1.04345	0.98274	0.989538
B6	ESL0165	Opportunistic pathogens	Apidaecin1a	3.125	replicate3	0.00518706	5.06889	0.980095	0.971732	0.996035
B7	ESL0165	Opportunistic pathogens	Apidaecin1a	1.56	replicate3	0.00404536	5.44943	1.05367	0.979751	0.987848
B8	ESL0165	Opportunistic pathogens	Apidaecin1a	0.78	replicate3	0.00365449	5.46243	1.05619	0.98691	0.990815
B9	ESL0165	Opportunistic pathogens	Apidaecin1a	0.39	replicate3	0.00418972	5.35753	1.03591	0.986151	0.98852
B10	ESL0165	Opportunistic pathogens	Apidaecin1a	0.195	replicate3	0.00438666	5.65819	1.09404	0.988498	0.988951
B11	ESL0165	Opportunistic pathogens	Apidaecin1a	0.0975	replicate3	0.00193317	6.90637	1.33538	0.990682	0.995707
B12	ESL0165	Opportunistic pathogens	Apidaecin1a	0.0487	replicate3	0.000537569	8.30876	1.60654	0.992605	0.992605
C1	ESL0165	Opportunistic pathogens	Apidaecin1b	100	replicate3	0.00864225	5.89818	1.14044	0.986889	0.991925
C2	ESL0165	Opportunistic pathogens	Apidaecin1b	50	replicate3	7.10609755152373e-05	7.63681	1.47662	0.932684	0.988115
C3	ESL0165	Opportunistic pathogens	Apidaecin1b	25	replicate3	0.000172615	7.42961	1.43655	0.937342	0.995059
C4	ESL0165	Opportunistic pathogens	Apidaecin1b	12.5	replicate3	0.0113921	5.20857	1.0071	0.949693	0.997979
C5	ESL0165	Opportunistic pathogens	Apidaecin1b	6.25	replicate3	0.0132003	5.92288	1.14522	0.943307	0.989538
C6	ESL0165	Opportunistic pathogens	Apidaecin1b	3.125	replicate3	0.01469	5.77623	1.11686	0.994067	0.996035
C7	ESL0165	Opportunistic pathogens	Apidaecin1b	1.56	replicate3	0.00786327	6.66778	1.28925	0.977392	0.987848
C8	ESL0165	Opportunistic pathogens	Apidaecin1b	0.78	replicate3	0.00454273	5.15594	0.996927	0.963912	0.990815
C9	ESL0165	Opportunistic pathogens	Apidaecin1b	0.39	replicate3	0.0107244	4.80845	0.929737	0.950071	0.98852
C10	ESL0165	Opportunistic pathogens	Apidaecin1b	0.195	replicate3	0.00804404	5.48265	1.0601	0.975619	0.988951
C11	ESL0165	Opportunistic pathogens	Apidaecin1b	0.0975	replicate3	0.00265234	6.5192	1.26052	0.992185	0.995707
C12	ESL0165	Opportunistic pathogens	Apidaecin1b	0.0487	replicate3	0.000191285	8.50337	1.64417	0.990074	0.992605
D1	ESL0165	Opportunistic pathogens	defensin1	100	replicate3	0.0112683	9.73126	1.88159	0.97535	0.991925
D2	ESL0165	Opportunistic pathogens	defensin1	50	replicate3	0.00913668	6.99593	1.3527	0.953985	0.988115
D3	ESL0165	Opportunistic pathogens	defensin1	25	replicate3	0.0165598	6.62113	1.28023	0.986626	0.995059
D4	ESL0165	Opportunistic pathogens	defensin1	12.5	replicate3	0.016499	5.85116	1.13135	0.984619	0.997979
D5	ESL0165	Opportunistic pathogens	defensin1	6.25	replicate3	0.0174417	6.06959	1.17358	0.955093	0.989538
D6	ESL0165	Opportunistic pathogens	defensin1	3.125	replicate3	0.0143762	5.93307	1.14719	0.981506	0.996035
D7	ESL0165	Opportunistic pathogens	defensin1	1.56	replicate3	0.0155984	5.88117	1.13715	0.967879	0.987848
D8	ESL0165	Opportunistic pathogens	defensin1	0.78	replicate3	0.00773259	5.32516	1.02965	0.990815	0.990815
D9	ESL0165	Opportunistic pathogens	defensin1	0.39	replicate3	0.0155491	5.00398	0.967545	0.976909	0.98852
D10	ESL0165	Opportunistic pathogens	defensin1	0.195	replicate3	0.00383201	6.56248	1.26889	0.987012	0.988951
D11	ESL0165	Opportunistic pathogens	defensin1	0.0975	replicate3	0.00369884	5.63188	1.08895	0.989809	0.995707
D12	ESL0165	Opportunistic pathogens	defensin1	0.0487	replicate3	0.000422732	7.23899	1.39969	0.992315	0.992605
E1	ESL0165	Opportunistic pathogens	defensin2	100	replicate3	0.0443847	4.34743	0.840596	0.368442	0.991925
E2	ESL0165	Opportunistic pathogens	defensin2	50	replicate3	0.0128065	4.60018	0.889466	0.867221	0.988115
E3	ESL0165	Opportunistic pathogens	defensin2	25	replicate3	0.018043	5.40313	1.04472	0.679135	0.995059
E4	ESL0165	Opportunistic pathogens	defensin2	12.5	replicate3	0.0101093	6.71841	1.29904	0.979499	0.997979
E5	ESL0165	Opportunistic pathogens	defensin2	6.25	replicate3	0.0192467	6.95056	1.34392	0.968851	0.989538
E6	ESL0165	Opportunistic pathogens	defensin2	3.125	replicate3	0.00521184	7.87575	1.52282	0.873878	0.996035
E7	ESL0165	Opportunistic pathogens	defensin2	1.56	replicate3	0.0161587	5.39095	1.04237	0.887564	0.987848
E8	ESL0165	Opportunistic pathogens	defensin2	0.78	replicate3	0.0275587	5.9729	1.15489	0.921574	0.990815
E9	ESL0165	Opportunistic pathogens	defensin2	0.39	replicate3	0.0130906	5.95652	1.15172	0.98852	0.98852
E10	ESL0165	Opportunistic pathogens	defensin2	0.195	replicate3	0.00607307	6.13706	1.18663	0.913064	0.988951
E11	ESL0165	Opportunistic pathogens	defensin2	0.0975	replicate3	0.00297509	5.9247	1.14557	0.995707	0.995707
E12	ESL0165	Opportunistic pathogens	defensin2	0.0487	replicate3	0.000102298	8.36639	1.61768	0.960791	0.992605
F1	ESL0165	Opportunistic pathogens	hymenoptaecin	100	replicate3	0.00744993	6.66165	1.28806	0.991925	0.991925
F2	ESL0165	Opportunistic pathogens	hymenoptaecin	50	replicate3	0.000542801	6.72348	1.30002	0.93857	0.988115
F3	ESL0165	Opportunistic pathogens	hymenoptaecin	25	replicate3	0.0114949	6.2314	1.20487	0.986923	0.995059
F4	ESL0165	Opportunistic pathogens	hymenoptaecin	12.5	replicate3	0.0178773	5.86248	1.13354	0.956265	0.997979
F5	ESL0165	Opportunistic pathogens	hymenoptaecin	6.25	replicate3	0.0157697	5.52702	1.06868	0.961826	0.989538
F6	ESL0165	Opportunistic pathogens	hymenoptaecin	3.125	replicate3	0.0173604	5.71557	1.10513	0.958535	0.996035
F7	ESL0165	Opportunistic pathogens	hymenoptaecin	1.56	replicate3	0.00897358	5.37382	1.03905	0.9464	0.987848
F8	ESL0165	Opportunistic pathogens	hymenoptaecin	0.78	replicate3	0.00998052	5.6278	1.08816	0.962972	0.990815
F9	ESL0165	Opportunistic pathogens	hymenoptaecin	0.39	replicate3	0.0266018	5.89309	1.13946	0.923005	0.98852
F10	ESL0165	Opportunistic pathogens	hymenoptaecin	0.195	replicate3	0.00990816	5.53686	1.07058	0.985403	0.988951
F11	ESL0165	Opportunistic pathogens	hymenoptaecin	0.0975	replicate3	0.00589382	6.07483	1.1746	0.916114	0.995707
F12	ESL0165	Opportunistic pathogens	hymenoptaecin	0.0487	replicate3	8.00397758404702e-05	8.28542	1.60203	0.927851	0.992605
A1	ESL0169	Native	Abaecin	100	replicate1	0.00460215	1.68809	0.469286	0.0118671	0.0356012
A2	ESL0169	Native	Abaecin	50	replicate1	0.00344387	1.7248	0.479493	0.00911807	0.0535272
A3	ESL0169	Native	Abaecin	25	replicate1	0.00494335	2.03839	0.566669	0.0157105	0.094263
A4	ESL0169	Native	Abaecin	12.5	replicate1	0.0115077	2.13847	0.594491	0.0177721	0.0731415
A5	ESL0169	Native	Abaecin	6.25	replicate1	0.00352425	2.0243	0.562754	0.0136569	0.0347966
A6	ESL0169	Native	Abaecin	3.125	replicate1	0.0101184	2.00129	0.556357	0.0154547	0.046364
A7	ESL0169	Native	Abaecin	1.56	replicate1	0.0106308	1.90147	0.528606	0.0104991	0.0314972
A8	ESL0169	Native	Abaecin	0.78	replicate1	0.000365121	1.13283	0.314925	0.0115627	0.0355869
A9	ESL0169	Native	Abaecin	0.39	replicate1	0.0113915	1.96126	0.545227	0.0112134	0.0336402
A10	ESL0169	Native	Abaecin	0.195	replicate1	0.00377715	1.94841	0.541655	0.0109454	0.0328361
A11	ESL0169	Native	Abaecin	0.0975	replicate1	0.00953676	2.26889	0.63075	0.0336201	0.0672402
A12	ESL0169	Native	Abaecin	0.0487	replicate1	0.00579678	2.54973	0.708823	0.0382484	0.22949
B1	ESL0169	Native	Apidaecin1b	100	replicate1	0.00174861	0.0192419	0.00534923	9.07792426997164e-05	0.000544675
B2	ESL0169	Native	Apidaecin1b	50	replicate1	0.00175937	0.532967	0.148164	0.0178424	0.0535272
B3	ESL0169	Native	Apidaecin1b	25	replicate1	0.00291694	1.91569	0.53256	0.0707302	0.14146
B4	ESL0169	Native	Apidaecin1b	12.5	replicate1	0.00518522	2.24996	0.625487	0.024452	0.0731415
B5	ESL0169	Native	Apidaecin1b	6.25	replicate1	0.00543152	2.35521	0.654746	0.00168545	0.0101127
B6	ESL0169	Native	Apidaecin1b	3.125	replicate1	0.0045516	2.39093	0.664675	0.00301951	0.0181171
B7	ESL0169	Native	Apidaecin1b	1.56	replicate1	0.00235102	2.18628	0.607782	0.00290599	0.0174359
B8	ESL0169	Native	Apidaecin1b	0.78	replicate1	0.00396221	2.32663	0.6468	0.0118623	0.0355869
B9	ESL0169	Native	Apidaecin1b	0.39	replicate1	0.0052478	2.30161	0.639844	0.00758149	0.0336402
B10	ESL0169	Native	Apidaecin1b	0.195	replicate1	0.00676335	2.42942	0.675376	0.00234937	0.0140962
B11	ESL0169	Native	Apidaecin1b	0.0975	replicate1	0.00342531	2.10485	0.585145	0.0265968	0.0672402
B12	ESL0169	Native	Apidaecin1b	0.0487	replicate1	0.0081026	2.52571	0.702144	0.171917	0.343833
C1	ESL0169	Native	Apidaecin1a	100	replicate1	0.00069224	1.51829	0.422083	0.0446253	0.0892506
C2	ESL0169	Native	Apidaecin1a	50	replicate1	0.00447522	2.53996	0.706107	0.0797728	0.159546
C3	ESL0169	Native	Apidaecin1a	25	replicate1	0.00380334	2.62716	0.730349	0.0511835	0.14146
C4	ESL0169	Native	Apidaecin1a	12.5	replicate1	0.00411281	2.66185	0.73999	0.0365707	0.0731415
C5	ESL0169	Native	Apidaecin1a	6.25	replicate1	0.00466553	2.52215	0.701156	0.0173983	0.0347966
C6	ESL0169	Native	Apidaecin1a	3.125	replicate1	0.00488381	2.64875	0.736349	0.0458603	0.0917207
C7	ESL0169	Native	Apidaecin1a	1.56	replicate1	0.00484977	2.60957	0.725459	0.0435574	0.0871148
C8	ESL0169	Native	Apidaecin1a	0.78	replicate1	0.0101971	2.82129	0.784314	0.0871001	0.1742
C9	ESL0169	Native	Apidaecin1a	0.39	replicate1	0.00458182	2.67835	0.744579	0.0624216	0.124843
C10	ESL0169	Native	Apidaecin1a	0.195	replicate1	0.00420117	2.78277	0.773606	0.0789739	0.157948
C11	ESL0169	Native	Apidaecin1a	0.0975	replicate1	0.00274689	2.41012	0.67001	0.0247662	0.0672402
C12	ESL0169	Native	Apidaecin1a	0.0487	replicate1	0.0101909	3.00352	0.834976	0.161125	0.343833
D1	ESL0169	Native	defensin1	100	replicate1	0.00464801	3.76353	1.04626	0.514128	0.514128
D2	ESL0169	Native	defensin1	50	replicate1	0.00889222	3.52419	0.979721	0.639896	0.639896
D3	ESL0169	Native	defensin1	25	replicate1	0.00592493	3.0818	0.856738	0.32474	0.389688
D4	ESL0169	Native	defensin1	12.5	replicate1	0.00782121	3.13972	0.872839	0.392814	0.482232
D5	ESL0169	Native	defensin1	6.25	replicate1	0.00909028	3.03542	0.843843	0.232545	0.348818
D6	ESL0169	Native	defensin1	3.125	replicate1	0.00876105	2.92959	0.814423	0.148668	0.223002
D7	ESL0169	Native	defensin1	1.56	replicate1	0.00835612	2.89506	0.804822	0.101178	0.151767
D8	ESL0169	Native	defensin1	0.78	replicate1	0.00879227	2.9953	0.83269	0.186777	0.280166
D9	ESL0169	Native	defensin1	0.39	replicate1	0.00476226	2.90155	0.806626	0.128758	0.193138
D10	ESL0169	Native	defensin1	0.195	replicate1	0.00920414	3.06184	0.851188	0.27011	0.405165
D11	ESL0169	Native	defensin1	0.0975	replicate1	0.00673429	2.93318	0.815422	0.132274	0.19841
D12	ESL0169	Native	defensin1	0.0487	replicate1	0.0101671	3.24252	0.901416	0.573568	0.860352
E1	ESL0169	Native	defensin2	100	replicate1	0.00739676	2.91691	0.810898	0.125248	0.150297
E2	ESL0169	Native	defensin2	50	replicate1	0.0319074	3.0668	0.852565	0.235705	0.282846
E3	ESL0169	Native	defensin2	25	replicate1	0.00724991	3.23594	0.899587	0.308	0.389688
E4	ESL0169	Native	defensin2	12.5	replicate1	0.00720439	3.18535	0.885525	0.40186	0.482232
E5	ESL0169	Native	defensin2	6.25	replicate1	0.00842561	3.30939	0.920006	0.422354	0.506825
E6	ESL0169	Native	defensin2	3.125	replicate1	0.00795648	3.2892	0.914395	0.504477	0.605373
E7	ESL0169	Native	defensin2	1.56	replicate1	0.00696204	3.24482	0.902056	0.498836	0.598603
E8	ESL0169	Native	defensin2	0.78	replicate1	0.00717818	3.48995	0.970201	0.634285	0.761142
E9	ESL0169	Native	defensin2	0.39	replicate1	0.00583216	3.24165	0.901176	0.734653	0.881584
E10	ESL0169	Native	defensin2	0.195	replicate1	0.00673239	3.4238	0.951813	0.801796	0.940213
E11	ESL0169	Native	defensin2	0.0975	replicate1	0.00615416	3.32241	0.923625	0.810038	0.918538
E12	ESL0169	Native	defensin2	0.0487	replicate1	0.00859893	4.12899	1.14785	0.937931	0.98106
F1	ESL0169	Native	hymenoptaecin	100	replicate1	0.0123285	2.25916	0.628045	0.0661141	0.0991712
F2	ESL0169	Native	hymenoptaecin	50	replicate1	0.00458374	2.93801	0.816765	0.191907	0.282846
F3	ESL0169	Native	hymenoptaecin	25	replicate1	0.0074191	3.17337	0.882193	0.511122	0.511122
F4	ESL0169	Native	hymenoptaecin	12.5	replicate1	0.010145	3.47704	0.966613	0.793268	0.793268
F5	ESL0169	Native	hymenoptaecin	6.25	replicate1	0.0105881	3.61832	1.00589	0.867451	0.867451
F6	ESL0169	Native	hymenoptaecin	3.125	replicate1	0.00901286	3.67917	1.0228	0.818639	0.818639
F7	ESL0169	Native	hymenoptaecin	1.56	replicate1	0.00741483	3.72627	1.0359	0.888163	0.888163
F8	ESL0169	Native	hymenoptaecin	0.78	replicate1	0.00949711	4.12473	1.14667	0.887112	0.887112
F9	ESL0169	Native	hymenoptaecin	0.39	replicate1	0.00791415	3.49598	0.971879	0.950502	0.950502
F10	ESL0169	Native	hymenoptaecin	0.195	replicate1	0.0070235	3.54765	0.986243	0.940213	0.940213
F11	ESL0169	Native	hymenoptaecin	0.0975	replicate1	0.00887045	3.51267	0.976517	0.918538	0.918538
F12	ESL0169	Native	hymenoptaecin	0.0487	replicate1	0.00702802	4.34167	1.20698	0.98106	0.98106
A1	ESL0169	Native	Abaecin	100	replicate2	0.0060853	2.31634	0.516757	0.0118671	0.0356012
A2	ESL0169	Native	Abaecin	50	replicate2	0.00918733	2.5332	0.565138	0.00911807	0.0535272
A3	ESL0169	Native	Abaecin	25	replicate2	0.0110867	2.554	0.569777	0.0157105	0.094263
A4	ESL0169	Native	Abaecin	12.5	replicate2	0.0118245	2.48177	0.553664	0.0177721	0.0731415
A5	ESL0169	Native	Abaecin	6.25	replicate2	0.0124847	2.47586	0.552346	0.0136569	0.0347966
A6	ESL0169	Native	Abaecin	3.125	replicate2	0.0113858	2.39501	0.534308	0.0154547	0.046364
A7	ESL0169	Native	Abaecin	1.56	replicate2	0.0112396	2.3897	0.533125	0.0104991	0.0314972
A8	ESL0169	Native	Abaecin	0.78	replicate2	0.0102317	2.33974	0.521978	0.0115627	0.0355869
A9	ESL0169	Native	Abaecin	0.39	replicate2	0.0116508	2.37465	0.529766	0.0112134	0.0336402
A10	ESL0169	Native	Abaecin	0.195	replicate2	0.0141352	2.63478	0.587798	0.0109454	0.0328361
A11	ESL0169	Native	Abaecin	0.0975	replicate2	0.00858911	3.01692	0.673053	0.0336201	0.0672402
A12	ESL0169	Native	Abaecin	0.0487	replicate2	0.00711651	2.95934	0.660205	0.0382484	0.22949
B1	ESL0169	Native	Apidaecin1a	100	replicate2	0.00296563	2.32339	0.518331	0.0446253	0.0892506
B2	ESL0169	Native	Apidaecin1a	50	replicate2	0.00543309	2.70368	0.603171	0.0797728	0.159546
B3	ESL0169	Native	Apidaecin1a	25	replicate2	0.00645321	2.81338	0.627644	0.0511835	0.14146
B4	ESL0169	Native	Apidaecin1a	12.5	replicate2	0.00576441	2.76921	0.61779	0.0365707	0.0731415
B5	ESL0169	Native	Apidaecin1a	6.25	replicate2	0.0052067	2.69032	0.60019	0.0173983	0.0347966
B6	ESL0169	Native	Apidaecin1a	3.125	replicate2	0.00478302	2.70957	0.604484	0.0458603	0.0917207
B7	ESL0169	Native	Apidaecin1a	1.56	replicate2	0.00587928	2.65426	0.592146	0.0435574	0.0871148
B8	ESL0169	Native	Apidaecin1a	0.78	replicate2	0.00653437	2.66079	0.593603	0.0871001	0.1742
B9	ESL0169	Native	Apidaecin1a	0.39	replicate2	0.00768971	2.82197	0.62956	0.0624216	0.124843
B10	ESL0169	Native	Apidaecin1a	0.195	replicate2	0.0083862	2.83468	0.632396	0.0789739	0.157948
B11	ESL0169	Native	Apidaecin1a	0.0975	replicate2	0.00839895	2.95441	0.659106	0.0247662	0.0672402
B12	ESL0169	Native	Apidaecin1a	0.0487	replicate2	0.00991195	3.10464	0.692621	0.161125	0.343833
C1	ESL0169	Native	Apidaecin1b	100	replicate2	0.00118765	0.161333	0.0359922	9.07792426997164e-05	0.000544675
C2	ESL0169	Native	Apidaecin1b	50	replicate2	0.00218512	1.85102	0.412949	0.0178424	0.0535272
C3	ESL0169	Native	Apidaecin1b	25	replicate2	0.00464855	2.70587	0.603658	0.0707302	0.14146
C4	ESL0169	Native	Apidaecin1b	12.5	replicate2	0.00444603	2.85536	0.637008	0.024452	0.0731415
C5	ESL0169	Native	Apidaecin1b	6.25	replicate2	0.005346	2.89543	0.645948	0.00168545	0.0101127
C6	ESL0169	Native	Apidaecin1b	3.125	replicate2	0.00533573	2.90553	0.648201	0.00301951	0.0181171
C7	ESL0169	Native	Apidaecin1b	1.56	replicate2	0.00510861	2.91913	0.651236	0.00290599	0.0174359
C8	ESL0169	Native	Apidaecin1b	0.78	replicate2	0.00499657	2.90059	0.647101	0.0118623	0.0355869
C9	ESL0169	Native	Apidaecin1b	0.39	replicate2	0.00604823	2.90049	0.647078	0.00758149	0.0336402
C10	ESL0169	Native	Apidaecin1b	0.195	replicate2	0.0056318	3.09186	0.68977	0.00234937	0.0140962
C11	ESL0169	Native	Apidaecin1b	0.0975	replicate2	0.0050156	3.2004	0.713984	0.0265968	0.0672402
C12	ESL0169	Native	Apidaecin1b	0.0487	replicate2	0.00919072	3.76286	0.839465	0.171917	0.343833
D1	ESL0169	Native	defensin1	100	replicate2	0.00423531	3.50479	0.781892	0.514128	0.514128
D2	ESL0169	Native	defensin1	50	replicate2	0.00590588	3.61524	0.806531	0.639896	0.639896
D3	ESL0169	Native	defensin1	25	replicate2	0.00532556	3.35371	0.748187	0.32474	0.389688
D4	ESL0169	Native	defensin1	12.5	replicate2	0.00643178	3.34238	0.74566	0.392814	0.482232
D5	ESL0169	Native	defensin1	6.25	replicate2	0.00567113	3.32593	0.74199	0.232545	0.348818
D6	ESL0169	Native	defensin1	3.125	replicate2	0.00536175	3.14324	0.701232	0.148668	0.223002
D7	ESL0169	Native	defensin1	1.56	replicate2	0.00473874	3.11342	0.69458	0.101178	0.151767
D8	ESL0169	Native	defensin1	0.78	replicate2	0.00502724	3.05577	0.681719	0.186777	0.280166
D9	ESL0169	Native	defensin1	0.39	replicate2	0.00445947	3.06133	0.682959	0.128758	0.193138
D10	ESL0169	Native	defensin1	0.195	replicate2	0.00452535	3.28854	0.733649	0.27011	0.405165
D11	ESL0169	Native	defensin1	0.0975	replicate2	0.0066153	3.22764	0.720061	0.132274	0.19841
D12	ESL0169	Native	defensin1	0.0487	replicate2	0.0154724	3.71546	0.82889	0.573568	0.860352
E1	ESL0169	Native	defensin2	100	replicate2	0.0111804	2.98801	0.666601	0.125248	0.150297
E2	ESL0169	Native	defensin2	50	replicate2	0.00469418	3.00439	0.670257	0.235705	0.282846
E3	ESL0169	Native	defensin2	25	replicate2	0.00588074	3.19128	0.711949	0.308	0.389688
E4	ESL0169	Native	defensin2	12.5	replicate2	0.00433537	3.28281	0.732369	0.40186	0.482232
E5	ESL0169	Native	defensin2	6.25	replicate2	0.0038633	3.34157	0.745479	0.422354	0.506825
E6	ESL0169	Native	defensin2	3.125	replicate2	0.0036487	3.40677	0.760024	0.504477	0.605373
E7	ESL0169	Native	defensin2	1.56	replicate2	0.00470054	3.40179	0.758914	0.498836	0.598603
E8	ESL0169	Native	defensin2	0.78	replicate2	0.00450424	3.39277	0.756901	0.634285	0.761142
E9	ESL0169	Native	defensin2	0.39	replicate2	0.00565427	3.52846	0.787172	0.734653	0.881584
E10	ESL0169	Native	defensin2	0.195	replicate2	0.00451877	3.74143	0.834684	0.801796	0.940213
E11	ESL0169	Native	defensin2	0.0975	replicate2	0.00735853	3.56262	0.794794	0.810038	0.918538
E12	ESL0169	Native	defensin2	0.0487	replicate2	0.00878574	4.34578	0.96951	0.937931	0.98106
F1	ESL0169	Native	hymenoptaecin	100	replicate2	0.00377282	3.4182	0.762575	0.0661141	0.0991712
F2	ESL0169	Native	hymenoptaecin	50	replicate2	0.00728743	3.43299	0.765873	0.191907	0.282846
F3	ESL0169	Native	hymenoptaecin	25	replicate2	0.00769079	3.58151	0.799009	0.511122	0.511122
F4	ESL0169	Native	hymenoptaecin	12.5	replicate2	0.0088787	3.74218	0.834853	0.793268	0.793268
F5	ESL0169	Native	hymenoptaecin	6.25	replicate2	0.008093	3.81025	0.850038	0.867451	0.867451
F6	ESL0169	Native	hymenoptaecin	3.125	replicate2	0.00755731	3.9304	0.876842	0.818639	0.818639
F7	ESL0169	Native	hymenoptaecin	1.56	replicate2	0.00827776	3.98462	0.888939	0.888163	0.888163
F8	ESL0169	Native	hymenoptaecin	0.78	replicate2	0.00838023	4.05108	0.903764	0.887112	0.887112
F9	ESL0169	Native	hymenoptaecin	0.39	replicate2	0.00915659	3.93695	0.878303	0.950502	0.950502
F10	ESL0169	Native	hymenoptaecin	0.195	replicate2	0.00977267	4.03371	0.89989	0.940213	0.940213
F11	ESL0169	Native	hymenoptaecin	0.0975	replicate2	0.00978515	3.80821	0.849583	0.918538	0.918538
F12	ESL0169	Native	hymenoptaecin	0.0487	replicate2	0.00827429	4.60197	1.02666	0.98106	0.98106
A1	ESL0169	Native	Abaecin	100	replicate3	0.00418368	1.50945	0.327652	0.0118671	0.0356012
A2	ESL0169	Native	Abaecin	50	replicate3	0.00885637	1.9233	0.417485	0.00911807	0.0535272
A3	ESL0169	Native	Abaecin	25	replicate3	0.00908892	1.90722	0.413995	0.0157105	0.094263
A4	ESL0169	Native	Abaecin	12.5	replicate3	0.0102881	1.91676	0.416065	0.0177721	0.0731415
A5	ESL0169	Native	Abaecin	6.25	replicate3	0.00905433	1.88987	0.410228	0.0136569	0.0347966
A6	ESL0169	Native	Abaecin	3.125	replicate3	0.00760147	1.74575	0.378944	0.0154547	0.046364
A7	ESL0169	Native	Abaecin	1.56	replicate3	0.00897841	1.80371	0.391525	0.0104991	0.0314972
A8	ESL0169	Native	Abaecin	0.78	replicate3	0.0076871	1.79462	0.389553	0.0115627	0.0355869
A9	ESL0169	Native	Abaecin	0.39	replicate3	0.00762538	1.82767	0.396726	0.0112134	0.0336402
A10	ESL0169	Native	Abaecin	0.195	replicate3	0.0103462	2.06178	0.447543	0.0109454	0.0328361
A11	ESL0169	Native	Abaecin	0.0975	replicate3	0.00881452	2.25953	0.490468	0.0336201	0.0672402
A12	ESL0169	Native	Abaecin	0.0487	replicate3	0.00968841	2.53159	0.549524	0.0382484	0.22949
B1	ESL0169	Native	Apidaecin1a	100	replicate3	0.000964159	0.0663926	0.0144116	0.0446253	0.0892506
B2	ESL0169	Native	Apidaecin1a	50	replicate3	0.00276362	1.42854	0.310089	0.0797728	0.159546
B3	ESL0169	Native	Apidaecin1a	25	replicate3	0.00518966	2.40389	0.521804	0.0511835	0.14146
B4	ESL0169	Native	Apidaecin1a	12.5	replicate3	0.00687255	2.8606	0.620941	0.0365707	0.0731415
B5	ESL0169	Native	Apidaecin1a	6.25	replicate3	0.00626473	2.91588	0.632942	0.0173983	0.0347966
B6	ESL0169	Native	Apidaecin1a	3.125	replicate3	0.00986563	2.53516	0.550299	0.0458603	0.0917207
B7	ESL0169	Native	Apidaecin1a	1.56	replicate3	0.0116149	2.42363	0.52609	0.0435574	0.0871148
B8	ESL0169	Native	Apidaecin1a	0.78	replicate3	0.00937915	2.28405	0.495792	0.0871001	0.1742
B9	ESL0169	Native	Apidaecin1a	0.39	replicate3	0.0101086	2.36392	0.513128	0.0624216	0.124843
B10	ESL0169	Native	Apidaecin1a	0.195	replicate3	0.00979644	2.46328	0.534696	0.0789739	0.157948
B11	ESL0169	Native	Apidaecin1a	0.0975	replicate3	0.00885278	2.50067	0.542812	0.0247662	0.0672402
B12	ESL0169	Native	Apidaecin1a	0.0487	replicate3	0.00982738	2.50968	0.544768	0.161125	0.343833
C1	ESL0169	Native	Apidaecin1b	100	replicate3	0.027	0.0149957	0.00325508	9.07792426997164e-05	0.000544675
C2	ESL0169	Native	Apidaecin1b	50	replicate3	0.0058024	0.0428447	0.00930016	0.0178424	0.0535272
C3	ESL0169	Native	Apidaecin1b	25	replicate3	0.000320376	0.304366	0.0660678	0.0707302	0.14146
C4	ESL0169	Native	Apidaecin1b	12.5	replicate3	0.00366601	2.21477	0.480753	0.024452	0.0731415
C5	ESL0169	Native	Apidaecin1b	6.25	replicate3	0.00501054	2.87347	0.623735	0.00168545	0.0101127
C6	ESL0169	Native	Apidaecin1b	3.125	replicate3	0.00365498	3.15317	0.684449	0.00301951	0.0181171
C7	ESL0169	Native	Apidaecin1b	1.56	replicate3	0.0102873	2.83416	0.615204	0.00290599	0.0174359
C8	ESL0169	Native	Apidaecin1b	0.78	replicate3	0.00503818	3.26718	0.709197	0.0118623	0.0355869
C9	ESL0169	Native	Apidaecin1b	0.39	replicate3	0.00767003	3.20242	0.69514	0.00758149	0.0336402
C10	ESL0169	Native	Apidaecin1b	0.195	replicate3	0.007801	3.04054	0.66	0.00234937	0.0140962
C11	ESL0169	Native	Apidaecin1b	0.0975	replicate3	0.00844029	2.89349	0.628082	0.0265968	0.0672402
C12	ESL0169	Native	Apidaecin1b	0.0487	replicate3	0.0100271	2.99192	0.649446	0.171917	0.343833
D1	ESL0169	Native	defensin1	100	replicate3	0.00643128	2.70786	0.587786	0.514128	0.514128
D2	ESL0169	Native	defensin1	50	replicate3	0.00409513	3.27544	0.710991	0.639896	0.639896
D3	ESL0169	Native	defensin1	25	replicate3	0.00406747	3.37823	0.733303	0.32474	0.389688
D4	ESL0169	Native	defensin1	12.5	replicate3	0.0043058	3.41526	0.74134	0.392814	0.482232
D5	ESL0169	Native	defensin1	6.25	replicate3	0.00608561	3.21767	0.69845	0.232545	0.348818
D6	ESL0169	Native	defensin1	3.125	replicate3	0.00506326	3.4392	0.746537	0.148668	0.223002
D7	ESL0169	Native	defensin1	1.56	replicate3	0.00775907	3.17664	0.689544	0.101178	0.151767
D8	ESL0169	Native	defensin1	0.78	replicate3	0.00640505	3.38526	0.734828	0.186777	0.280166
D9	ESL0169	Native	defensin1	0.39	replicate3	0.0044657	3.42059	0.742496	0.128758	0.193138
D10	ESL0169	Native	defensin1	0.195	replicate3	0.00755542	3.34588	0.726279	0.27011	0.405165
D11	ESL0169	Native	defensin1	0.0975	replicate3	0.00712985	3.15212	0.684222	0.132274	0.19841
D12	ESL0169	Native	defensin1	0.0487	replicate3	0.00877761	3.25125	0.705739	0.573568	0.860352
E1	ESL0169	Native	defensin2	100	replicate3	0.000998966	2.40593	0.522248	0.125248	0.150297
E2	ESL0169	Native	defensin2	50	replicate3	0.00293551	3.39255	0.73641	0.235705	0.282846
E3	ESL0169	Native	defensin2	25	replicate3	0.00277506	3.04108	0.660118	0.308	0.389688
E4	ESL0169	Native	defensin2	12.5	replicate3	0.00684439	3.40797	0.739757	0.40186	0.482232
E5	ESL0169	Native	defensin2	6.25	replicate3	0.00473883	3.16948	0.687989	0.422354	0.506825
E6	ESL0169	Native	defensin2	3.125	replicate3	0.0065421	3.35274	0.72777	0.504477	0.605373
E7	ESL0169	Native	defensin2	1.56	replicate3	0.0079678	3.40227	0.738521	0.498836	0.598603
E8	ESL0169	Native	defensin2	0.78	replicate3	0.0051386	3.48734	0.756986	0.634285	0.761142
E9	ESL0169	Native	defensin2	0.39	replicate3	0.00319531	3.66092	0.794666	0.734653	0.881584
E10	ESL0169	Native	defensin2	0.195	replicate3	0.00638547	3.58383	0.777932	0.801796	0.940213
E11	ESL0169	Native	defensin2	0.0975	replicate3	0.00900693	3.75696	0.815512	0.810038	0.918538
E12	ESL0169	Native	defensin2	0.0487	replicate3	0.0131147	4.06799	0.883026	0.937931	0.98106
F1	ESL0169	Native	hymenoptaecin	100	replicate3	0.00431161	2.53651	0.550593	0.0661141	0.0991712
F2	ESL0169	Native	hymenoptaecin	50	replicate3	0.00575276	2.75602	0.59824	0.191907	0.282846
F3	ESL0169	Native	hymenoptaecin	25	replicate3	0.0062419	3.33139	0.723134	0.511122	0.511122
F4	ESL0169	Native	hymenoptaecin	12.5	replicate3	0.00716156	3.56359	0.773539	0.793268	0.793268
F5	ESL0169	Native	hymenoptaecin	6.25	replicate3	0.00654571	3.75182	0.814397	0.867451	0.867451
F6	ESL0169	Native	hymenoptaecin	3.125	replicate3	0.00981936	3.51775	0.763586	0.818639	0.818639
F7	ESL0169	Native	hymenoptaecin	1.56	replicate3	0.00852863	3.75337	0.814733	0.888163	0.888163
F8	ESL0169	Native	hymenoptaecin	0.78	replicate3	0.00884955	3.85785	0.837413	0.887112	0.887112
F9	ESL0169	Native	hymenoptaecin	0.39	replicate3	0.00944069	3.95404	0.858292	0.950502	0.950502
F10	ESL0169	Native	hymenoptaecin	0.195	replicate3	0.00865018	3.88195	0.842643	0.940213	0.940213
F11	ESL0169	Native	hymenoptaecin	0.0975	replicate3	0.00947044	3.91167	0.849094	0.918538	0.918538
F12	ESL0169	Native	hymenoptaecin	0.0487	replicate3	0.013234	4.78387	1.03842	0.98106	0.98106
A1	ESL0177	Native	Abaecin	100	replicate1	2.63961919917828e-05	4.49488	0.468819	0.00991277	0.0148691
A2	ESL0177	Native	Abaecin	50	replicate1	1.91871937074826e-05	4.88249	0.509246	0.00966063	0.0193213
A3	ESL0177	Native	Abaecin	25	replicate1	1.81219527122863e-06	4.93116	0.514323	0.014342	0.0286839
A4	ESL0177	Native	Abaecin	12.5	replicate1	7.51802929172188e-06	4.91098	0.512218	0.0105046	0.0315137
A5	ESL0177	Native	Abaecin	6.25	replicate1	2.1199885550719e-07	4.77684	0.498227	0.00766362	0.0229909
A6	ESL0177	Native	Abaecin	3.125	replicate1	5.0180837387478e-05	4.758	0.496262	0.00846918	0.0254076
A7	ESL0177	Native	Abaecin	1.56	replicate1	2.23537601691184e-06	4.8923	0.51027	0.011004	0.0275577
A8	ESL0177	Native	Abaecin	0.78	replicate1	2.77069300384904e-05	4.93383	0.514601	0.0141503	0.0294752
A9	ESL0177	Native	Abaecin	0.39	replicate1	1.79900917745939e-05	5.21583	0.544014	0.00921623	0.0271654
A10	ESL0177	Native	Abaecin	0.195	replicate1	0.001	0.0100031	0.00104333	0.0721178	0.108177
A11	ESL0177	Native	Abaecin	0.0975	replicate1	0.000229822	6.6442	0.692994	0.154068	0.231102
A12	ESL0177	Native	Abaecin	0.0487	replicate1	0.00108985	7.86303	0.820118	0.740327	0.989782
B1	ESL0177	Native	Apidaecin1a	100	replicate1	0.001	0.0110416	0.00115165	4.96490719289233e-06	1.7195000841978e-05
B2	ESL0177	Native	Apidaecin1a	50	replicate1	0.002	0.0408933	0.00426519	1.97973455370439e-06	1.18784073222263e-05
B3	ESL0177	Native	Apidaecin1a	25	replicate1	9.0878628148007e-09	0.43561	0.0454344	0.000157413	0.000472238
B4	ESL0177	Native	Apidaecin1a	12.5	replicate1	1.11000167858459e-08	3.80324	0.39668	0.0180276	0.0360553
B5	ESL0177	Native	Apidaecin1a	6.25	replicate1	2.83110639717294e-06	5.12514	0.534555	0.0273166	0.0546332
B6	ESL0177	Native	Apidaecin1a	3.125	replicate1	7.28403270665874e-08	4.8958	0.510635	0.0178292	0.0268319
B7	ESL0177	Native	Apidaecin1a	1.56	replicate1	1.60969732464248e-07	4.8789	0.508872	0.0176011	0.0275577
B8	ESL0177	Native	Apidaecin1a	0.78	replicate1	2.39563313325341e-07	4.86549	0.507473	0.0170551	0.0294752
B9	ESL0177	Native	Apidaecin1a	0.39	replicate1	2.29446403229523e-07	4.95375	0.516678	0.0181878	0.0272817
B10	ESL0177	Native	Apidaecin1a	0.195	replicate1	5.0637719925668e-07	5.03262	0.524905	0.017629	0.0430285
B11	ESL0177	Native	Apidaecin1a	0.0975	replicate1	9.86053693197456e-07	5.09824	0.531749	0.0205291	0.0725281
B12	ESL0177	Native	Apidaecin1a	0.0487	replicate1	7.97017144852006e-05	6.42278	0.6699	0.341315	0.989782
C1	ESL0177	Native	Apidaecin1b	100	replicate1	0.001	0.0114587	0.00119514	5.73166694732602e-06	1.7195000841978e-05
C2	ESL0177	Native	Apidaecin1b	50	replicate1	2.02225997414755e-11	0.147668	0.0154019	7.24119755640321e-06	2.17235926692096e-05
C3	ESL0177	Native	Apidaecin1b	25	replicate1	0.002	0.0184117	0.00192035	7.2716807257558e-07	4.36300843545348e-06
C4	ESL0177	Native	Apidaecin1b	12.5	replicate1	0.002	0.0407911	0.00425454	5.71574624287417e-06	3.4294477457245e-05
C5	ESL0177	Native	Apidaecin1b	6.25	replicate1	3.38233014638992e-06	0.645086	0.0672829	0.00034088	0.00204528
C6	ESL0177	Native	Apidaecin1b	3.125	replicate1	1.46627873220668e-07	4.47413	0.466655	0.017888	0.0268319
C7	ESL0177	Native	Apidaecin1b	1.56	replicate1	1.95791659802857e-06	5.39098	0.562282	0.0183718	0.0275577
C8	ESL0177	Native	Apidaecin1b	0.78	replicate1	1.91178970190955e-06	5.5206	0.575801	0.0196501	0.0294752
C9	ESL0177	Native	Apidaecin1b	0.39	replicate1	2.528255963803e-06	5.40443	0.563685	0.0135827	0.0271654
C10	ESL0177	Native	Apidaecin1b	0.195	replicate1	4.69427053612678e-07	5.50419	0.57409	0.0172607	0.0430285
C11	ESL0177	Native	Apidaecin1b	0.0975	replicate1	1.22547693780829e-05	5.97271	0.622958	0.036264	0.0725281
C12	ESL0177	Native	Apidaecin1b	0.0487	replicate1	0.000217479	8.37357	0.873368	0.59922	0.989782
D1	ESL0177	Native	defensin1	100	replicate1	6.31110582500071e-07	5.81906	0.606932	0.0474996	0.0569995
D2	ESL0177	Native	defensin1	50	replicate1	4.26570561782748e-06	5.65784	0.590115	0.0307462	0.0316417
D3	ESL0177	Native	defensin1	25	replicate1	6.39062002232159e-06	5.75975	0.600745	0.126466	0.151759
D4	ESL0177	Native	defensin1	12.5	replicate1	2.25256387127788e-05	6.93478	0.723301	0.252613	0.303136
D5	ESL0177	Native	defensin1	6.25	replicate1	1.94107965444629e-05	6.44721	0.672447	0.330837	0.492313
D6	ESL0177	Native	defensin1	3.125	replicate1	2.17601319541622e-06	5.65912	0.59025	0.0348475	0.041817
D7	ESL0177	Native	defensin1	1.56	replicate1	1.60197103703782e-06	5.88381	0.613685	0.013473	0.0275577
D8	ESL0177	Native	defensin1	0.78	replicate1	2.82148265437268e-06	5.87893	0.613176	0.0170998	0.0294752
D9	ESL0177	Native	defensin1	0.39	replicate1	1.64321240358296e-06	5.7919	0.604098	0.0118875	0.0271654
D10	ESL0177	Native	defensin1	0.195	replicate1	3.75333091267335e-06	6.17725	0.644291	0.0215142	0.0430285
D11	ESL0177	Native	defensin1	0.0975	replicate1	4.3205783662027e-06	6.14918	0.641363	0.0293415	0.0725281
D12	ESL0177	Native	defensin1	0.0487	replicate1	0.000169979	8.21375	0.856699	0.70519	0.989782
E1	ESL0177	Native	defensin2	100	replicate1	0.000407572	3.84305	0.400833	0.00179563	0.00359127
E2	ESL0177	Native	defensin2	50	replicate1	4.01438317748378e-05	5.2812	0.550832	0.0258287	0.0316417
E3	ESL0177	Native	defensin2	25	replicate1	8.41758945158582e-05	5.8043	0.605392	0.349852	0.349852
E4	ESL0177	Native	defensin2	12.5	replicate1	2.84020472513921e-05	7.25583	0.756787	0.32955	0.32955
E5	ESL0177	Native	defensin2	6.25	replicate1	4.78115249792603e-05	6.97319	0.727308	0.483899	0.492313
E6	ESL0177	Native	defensin2	3.125	replicate1	2.71863399063082e-06	6.08748	0.634928	0.00554208	0.0254076
E7	ESL0177	Native	defensin2	1.56	replicate1	8.80100952319667e-06	6.45431	0.673188	0.199707	0.239648
E8	ESL0177	Native	defensin2	0.78	replicate1	5.60931724265486e-06	6.64277	0.692845	0.338023	0.405628
E9	ESL0177	Native	defensin2	0.39	replicate1	2.98474196580282e-06	6.52021	0.680062	0.0868358	0.104203
E10	ESL0177	Native	defensin2	0.195	replicate1	9.90279121217716e-06	7.01003	0.731151	0.422895	0.422895
E11	ESL0177	Native	defensin2	0.0975	replicate1	1.85920753250202e-05	7.17022	0.747858	0.501805	0.602166
E12	ESL0177	Native	defensin2	0.0487	replicate1	0.000224504	9.42056	0.98257	0.925517	0.989782
F1	ESL0177	Native	hymenoptaecin	100	replicate1	0.000114318	8.14787	0.849828	0.152025	0.152025
F2	ESL0177	Native	hymenoptaecin	50	replicate1	1.26785623766977e-05	6.49823	0.677769	0.0316417	0.0316417
F3	ESL0177	Native	hymenoptaecin	25	replicate1	8.88219467594334e-06	6.57249	0.685515	0.0398956	0.0598434
F4	ESL0177	Native	hymenoptaecin	12.5	replicate1	0	0	0	0.235818	0.303136
F5	ESL0177	Native	hymenoptaecin	6.25	replicate1	0.000150491	8.4963	0.886169	0.492313	0.492313
F6	ESL0177	Native	hymenoptaecin	3.125	replicate1	5.15918719274006e-05	7.80595	0.814165	0.59341	0.59341
F7	ESL0177	Native	hymenoptaecin	1.56	replicate1	0.000130044	8.22242	0.857603	0.540813	0.540813
F8	ESL0177	Native	hymenoptaecin	0.78	replicate1	8.88990738729936e-05	8.47071	0.8835	0.574969	0.574969
F9	ESL0177	Native	hymenoptaecin	0.39	replicate1	1.83910755253314e-05	7.77081	0.8105	0.593189	0.593189
F10	ESL0177	Native	hymenoptaecin	0.195	replicate1	0	0	0	0.200621	0.240745
F11	ESL0177	Native	hymenoptaecin	0.0975	replicate1	0.000223184	8.09661	0.844482	0.848993	0.848993
F12	ESL0177	Native	hymenoptaecin	0.0487	replicate1	0.00060552	10.5409	1.09942	0.989782	0.989782
A1	ESL0177	Native	Abaecin	100	replicate2	9.89938642669614e-06	1.28009	0.251409	0.00991277	0.0148691
A2	ESL0177	Native	Abaecin	50	replicate2	0.00102669	1.62448	0.319048	0.00966063	0.0193213
A3	ESL0177	Native	Abaecin	25	replicate2	0.00020915	2.67044	0.524473	0.014342	0.0286839
A4	ESL0177	Native	Abaecin	12.5	replicate2	0.00027758	2.43527	0.478286	0.0105046	0.0315137
A5	ESL0177	Native	Abaecin	6.25	replicate2	0.000443009	2.28988	0.449732	0.00766362	0.0229909
A6	ESL0177	Native	Abaecin	3.125	replicate2	0.000350186	2.12408	0.417168	0.00846918	0.0254076
A7	ESL0177	Native	Abaecin	1.56	replicate2	0.000238783	2.06728	0.406013	0.011004	0.0275577
A8	ESL0177	Native	Abaecin	0.78	replicate2	0.000306737	2.46986	0.48508	0.0141503	0.0294752
A9	ESL0177	Native	Abaecin	0.39	replicate2	0.000173397	2.5717	0.505081	0.00921623	0.0271654
A10	ESL0177	Native	Abaecin	0.195	replicate2	8.02366587880855e-05	3.34498	0.656954	0.0721178	0.108177
A11	ESL0177	Native	Abaecin	0.0975	replicate2	1.68929414199347e-05	4.19559	0.824014	0.154068	0.231102
A12	ESL0177	Native	Abaecin	0.0487	replicate2	1.69546507217603e-10	4.7584	0.934549	0.740327	0.989782
B1	ESL0177	Native	Apidaecin1a	100	replicate2	0.0117948	0.024783	0.00486737	4.96490719289233e-06	1.7195000841978e-05
B2	ESL0177	Native	Apidaecin1a	50	replicate2	0.00912722	0.0261203	0.00513002	1.97973455370439e-06	1.18784073222263e-05
B3	ESL0177	Native	Apidaecin1a	25	replicate2	0.00644192	0.0182678	0.00358779	0.000157413	0.000472238
B4	ESL0177	Native	Apidaecin1a	12.5	replicate2	2.48314810537079e-08	0.0796378	0.0156409	0.0180276	0.0360553
B5	ESL0177	Native	Apidaecin1a	6.25	replicate2	3.64242081658184e-10	1.27546	0.2505	0.0273166	0.0546332
B6	ESL0177	Native	Apidaecin1a	3.125	replicate2	1.17823141207771e-07	1.33417	0.26203	0.0178292	0.0268319
B7	ESL0177	Native	Apidaecin1a	1.56	replicate2	7.14023172298555e-09	1.34198	0.263565	0.0176011	0.0275577
B8	ESL0177	Native	Apidaecin1a	0.78	replicate2	3.59093373221165e-09	1.42109	0.279102	0.0170551	0.0294752
B9	ESL0177	Native	Apidaecin1a	0.39	replicate2	5.08678977079149e-09	1.37119	0.269301	0.0181878	0.0272817
B10	ESL0177	Native	Apidaecin1a	0.195	replicate2	8.51838726503464e-09	1.6997	0.333822	0.017629	0.0430285
B11	ESL0177	Native	Apidaecin1a	0.0975	replicate2	6.73400024478756e-06	2.36321	0.464134	0.0205291	0.0725281
B12	ESL0177	Native	Apidaecin1a	0.0487	replicate2	1.59244234358523e-05	5.20712	1.02268	0.341315	0.989782
C1	ESL0177	Native	Apidaecin1b	100	replicate2	0.00124405	0.0427722	0.00840045	5.73166694732602e-06	1.7195000841978e-05
C2	ESL0177	Native	Apidaecin1b	50	replicate2	0.012	0.025688	0.00504512	7.24119755640321e-06	2.17235926692096e-05
C3	ESL0177	Native	Apidaecin1b	25	replicate2	0	0	0	7.2716807257558e-07	4.36300843545348e-06
C4	ESL0177	Native	Apidaecin1b	12.5	replicate2	0.000945453	0.047381	0.00930562	5.71574624287417e-06	3.4294477457245e-05
C5	ESL0177	Native	Apidaecin1b	6.25	replicate2	0.00651344	0.0175055	0.00343808	0.00034088	0.00204528
C6	ESL0177	Native	Apidaecin1b	3.125	replicate2	1.55947919842562e-08	0.61074	0.119949	0.017888	0.0268319
C7	ESL0177	Native	Apidaecin1b	1.56	replicate2	1.44361621976057e-08	1.69566	0.333028	0.0183718	0.0275577
C8	ESL0177	Native	Apidaecin1b	0.78	replicate2	3.85039416483423e-08	1.74596	0.342906	0.0196501	0.0294752
C9	ESL0177	Native	Apidaecin1b	0.39	replicate2	2.52322124445969e-08	1.88308	0.369837	0.0135827	0.0271654
C10	ESL0177	Native	Apidaecin1b	0.195	replicate2	2.81718384981057e-08	1.94204	0.381417	0.0172607	0.0430285
C11	ESL0177	Native	Apidaecin1b	0.0975	replicate2	7.30791066535577e-07	2.58837	0.508355	0.036264	0.0725281
C12	ESL0177	Native	Apidaecin1b	0.0487	replicate2	3.18056257983779e-05	5.79314	1.13777	0.59922	0.989782
D1	ESL0177	Native	defensin1	100	replicate2	6.45364868393452e-06	2.19925	0.431932	0.0474996	0.0569995
D2	ESL0177	Native	defensin1	50	replicate2	2.70868126775188e-05	2.99928	0.589059	0.0307462	0.0316417
D3	ESL0177	Native	defensin1	25	replicate2	0.000377357	4.19822	0.824529	0.126466	0.151759
D4	ESL0177	Native	defensin1	12.5	replicate2	0.000106823	4.60468	0.904359	0.252613	0.303136
D5	ESL0177	Native	defensin1	6.25	replicate2	3.71631496819885e-05	5.1068	1.00297	0.330837	0.492313
D6	ESL0177	Native	defensin1	3.125	replicate2	9.032408897949e-06	3.51743	0.690824	0.0348475	0.041817
D7	ESL0177	Native	defensin1	1.56	replicate2	5.51606559080279e-07	2.35215	0.461963	0.013473	0.0275577
D8	ESL0177	Native	defensin1	0.78	replicate2	1.00315890655803e-06	2.16425	0.425058	0.0170998	0.0294752
D9	ESL0177	Native	defensin1	0.39	replicate2	6.59621201214681e-07	2.35195	0.461923	0.0118875	0.0271654
D10	ESL0177	Native	defensin1	0.195	replicate2	1.07705515101284e-05	2.31465	0.454596	0.0215142	0.0430285
D11	ESL0177	Native	defensin1	0.0975	replicate2	7.14677044101361e-06	2.90431	0.570406	0.0293415	0.0725281
D12	ESL0177	Native	defensin1	0.0487	replicate2	0.000137674	6.98818	1.37248	0.70519	0.989782
E1	ESL0177	Native	defensin2	100	replicate2	3.2673980645251e-09	1.56888	0.308129	0.00179563	0.00359127
E2	ESL0177	Native	defensin2	50	replicate2	1.68364092724989e-10	3.24844	0.637993	0.0258287	0.0316417
E3	ESL0177	Native	defensin2	25	replicate2	1.9451384227685e-12	4.88215	0.958854	0.349852	0.349852
E4	ESL0177	Native	defensin2	12.5	replicate2	7.26266316156653e-06	4.28779	0.842122	0.32955	0.32955
E5	ESL0177	Native	defensin2	6.25	replicate2	1.18904686018736e-06	4.71122	0.925282	0.483899	0.492313
E6	ESL0177	Native	defensin2	3.125	replicate2	0.000739105	3.48928	0.685293	0.00554208	0.0254076
E7	ESL0177	Native	defensin2	1.56	replicate2	0.000362999	4.38334	0.860888	0.199707	0.239648
E8	ESL0177	Native	defensin2	0.78	replicate2	0.000537889	4.82537	0.947702	0.338023	0.405628
E9	ESL0177	Native	defensin2	0.39	replicate2	0.000591123	3.91963	0.769814	0.0868358	0.104203
E10	ESL0177	Native	defensin2	0.195	replicate2	0.000354295	5.00661	0.983298	0.422895	0.422895
E11	ESL0177	Native	defensin2	0.0975	replicate2	0.000163433	5.53515	1.0871	0.501805	0.602166
E12	ESL0177	Native	defensin2	0.0487	replicate2	7.06002555460414e-05	7.39139	1.45167	0.925517	0.989782
F1	ESL0177	Native	hymenoptaecin	100	replicate2	2.2704691261343e-08	3.14821	0.618309	0.152025	0.152025
F2	ESL0177	Native	hymenoptaecin	50	replicate2	1.65375695420048e-07	2.39969	0.471298	0.0316417	0.0316417
F3	ESL0177	Native	hymenoptaecin	25	replicate2	0.000321801	2.5465	0.500131	0.0398956	0.0598434
F4	ESL0177	Native	hymenoptaecin	12.5	replicate2	0.00029269	4.66314	0.915841	0.235818	0.303136
F5	ESL0177	Native	hymenoptaecin	6.25	replicate2	0.00124371	4.81064	0.944809	0.492313	0.492313
F6	ESL0177	Native	hymenoptaecin	3.125	replicate2	0.000180319	6.1451	1.2069	0.59341	0.59341
F7	ESL0177	Native	hymenoptaecin	1.56	replicate2	0.000324881	5.00945	0.983856	0.540813	0.540813
F8	ESL0177	Native	hymenoptaecin	0.78	replicate2	0.000414976	5.39142	1.05887	0.574969	0.574969
F9	ESL0177	Native	hymenoptaecin	0.39	replicate2	0.000515602	5.74841	1.12899	0.593189	0.593189
F10	ESL0177	Native	hymenoptaecin	0.195	replicate2	0.000415335	4.67012	0.91721	0.200621	0.240745
F11	ESL0177	Native	hymenoptaecin	0.0975	replicate2	0.000583342	5.36281	1.05326	0.848993	0.848993
F12	ESL0177	Native	hymenoptaecin	0.0487	replicate2	6.00465714145385e-07	6.59453	1.29517	0.989782	0.989782
A1	ESL0177	Native	Abaecin	100	replicate3	5.73431331904609e-05	1.61283	0.362434	0.00991277	0.0148691
A2	ESL0177	Native	Abaecin	50	replicate3	0.000557052	1.77578	0.399051	0.00966063	0.0193213
A3	ESL0177	Native	Abaecin	25	replicate3	0.00206002	1.52827	0.343431	0.014342	0.0286839
A4	ESL0177	Native	Abaecin	12.5	replicate3	0.00221308	1.51565	0.340596	0.0105046	0.0315137
A5	ESL0177	Native	Abaecin	6.25	replicate3	0.00214988	1.51905	0.34136	0.00766362	0.0229909
A6	ESL0177	Native	Abaecin	3.125	replicate3	0.00250924	1.41891	0.318858	0.00846918	0.0254076
A7	ESL0177	Native	Abaecin	1.56	replicate3	0.00257114	1.35702	0.304949	0.011004	0.0275577
A8	ESL0177	Native	Abaecin	0.78	replicate3	0.00277132	1.40194	0.315044	0.0141503	0.0294752
A9	ESL0177	Native	Abaecin	0.39	replicate3	0.00110067	1.76986	0.397721	0.00921623	0.0271654
A10	ESL0177	Native	Abaecin	0.195	replicate3	0.0012824	1.78997	0.402242	0.0721178	0.108177
A11	ESL0177	Native	Abaecin	0.0975	replicate3	0.000388784	2.21717	0.498242	0.154068	0.231102
A12	ESL0177	Native	Abaecin	0.0487	replicate3	2.51753251333663e-05	3.39427	0.762759	0.740327	0.989782
B1	ESL0177	Native	Apidaecin1a	100	replicate3	0.00298506	0.0436032	0.00979848	4.96490719289233e-06	1.7195000841978e-05
B2	ESL0177	Native	Apidaecin1a	50	replicate3	0	0	0	1.97973455370439e-06	1.18784073222263e-05
B3	ESL0177	Native	Apidaecin1a	25	replicate3	0.00863222	0.0176973	0.00397692	0.000157413	0.000472238
B4	ESL0177	Native	Apidaecin1a	12.5	replicate3	2.68820071583892e-08	0.014743	0.00331304	0.0180276	0.0360553
B5	ESL0177	Native	Apidaecin1a	6.25	replicate3	5.04912352966756e-06	0.557344	0.125246	0.0273166	0.0546332
B6	ESL0177	Native	Apidaecin1a	3.125	replicate3	5.82273224816553e-06	0.967913	0.217509	0.0178292	0.0268319
B7	ESL0177	Native	Apidaecin1a	1.56	replicate3	4.14857774381933e-06	0.962709	0.216339	0.0176011	0.0275577
B8	ESL0177	Native	Apidaecin1a	0.78	replicate3	4.57801403912202e-06	0.967641	0.217448	0.0170551	0.0294752
B9	ESL0177	Native	Apidaecin1a	0.39	replicate3	1.48569116253029e-05	0.999521	0.224612	0.0181878	0.0272817
B10	ESL0177	Native	Apidaecin1a	0.195	replicate3	2.71014248362823e-05	1.0716	0.240809	0.017629	0.0430285
B11	ESL0177	Native	Apidaecin1a	0.0975	replicate3	0.000809753	1.19079	0.267594	0.0205291	0.0725281
B12	ESL0177	Native	Apidaecin1a	0.0487	replicate3	6.61701555080354e-05	2.14767	0.482622	0.341315	0.989782
C1	ESL0177	Native	Apidaecin1b	100	replicate3	0.00218565	0.0440514	0.00989919	5.73166694732602e-06	1.7195000841978e-05
C2	ESL0177	Native	Apidaecin1b	50	replicate3	0.00141961	0.0412235	0.00926371	7.24119755640321e-06	2.17235926692096e-05
C3	ESL0177	Native	Apidaecin1b	25	replicate3	0.00643657	0.0147795	0.00332124	7.2716807257558e-07	4.36300843545348e-06
C4	ESL0177	Native	Apidaecin1b	12.5	replicate3	0	0	0	5.71574624287417e-06	3.4294477457245e-05
C5	ESL0177	Native	Apidaecin1b	6.25	replicate3	0.00295515	0.0472774	0.0106241	0.00034088	0.00204528
C6	ESL0177	Native	Apidaecin1b	3.125	replicate3	0.00648621	0.928315	0.20861	0.017888	0.0268319
C7	ESL0177	Native	Apidaecin1b	1.56	replicate3	0.000865594	1.45697	0.327409	0.0183718	0.0275577
C8	ESL0177	Native	Apidaecin1b	0.78	replicate3	0.000611251	1.53056	0.343947	0.0196501	0.0294752
C9	ESL0177	Native	Apidaecin1b	0.39	replicate3	0.00313489	1.80906	0.406532	0.0135827	0.0271654
C10	ESL0177	Native	Apidaecin1b	0.195	replicate3	0.00305522	1.57206	0.353273	0.0172607	0.0430285
C11	ESL0177	Native	Apidaecin1b	0.0975	replicate3	0.00116813	1.38614	0.311492	0.036264	0.0725281
C12	ESL0177	Native	Apidaecin1b	0.0487	replicate3	0.000120951	2.39386	0.537946	0.59922	0.989782
D1	ESL0177	Native	defensin1	100	replicate3	4.5423088420935e-05	0.6431	0.144517	0.0474996	0.0569995
D2	ESL0177	Native	defensin1	50	replicate3	0.00166559	1.63605	0.367652	0.0307462	0.0316417
D3	ESL0177	Native	defensin1	25	replicate3	0.00271105	1.91269	0.429819	0.126466	0.151759
D4	ESL0177	Native	defensin1	12.5	replicate3	0.0026495	2.05917	0.462735	0.252613	0.303136
D5	ESL0177	Native	defensin1	6.25	replicate3	0.00236223	2.22127	0.499161	0.330837	0.492313
D6	ESL0177	Native	defensin1	3.125	replicate3	0.0026723	2.16977	0.48759	0.0348475	0.041817
D7	ESL0177	Native	defensin1	1.56	replicate3	0.00307927	2.18116	0.490149	0.013473	0.0275577
D8	ESL0177	Native	defensin1	0.78	replicate3	0.00273765	2.17901	0.489665	0.0170998	0.0294752
D9	ESL0177	Native	defensin1	0.39	replicate3	0.00278668	2.13552	0.479893	0.0118875	0.0271654
D10	ESL0177	Native	defensin1	0.195	replicate3	0.00298129	2.21334	0.49738	0.0215142	0.0430285
D11	ESL0177	Native	defensin1	0.0975	replicate3	0.00152229	1.87538	0.421435	0.0293415	0.0725281
D12	ESL0177	Native	defensin1	0.0487	replicate3	0.000108893	2.6835	0.603034	0.70519	0.989782
E1	ESL0177	Native	defensin2	100	replicate3	0.000179899	1.57947	0.354937	0.00179563	0.00359127
E2	ESL0177	Native	defensin2	50	replicate3	0.000135539	3.07695	0.691451	0.0258287	0.0316417
E3	ESL0177	Native	defensin2	25	replicate3	0.000142504	3.08794	0.69392	0.349852	0.349852
E4	ESL0177	Native	defensin2	12.5	replicate3	0.000652846	3.37094	0.757515	0.32955	0.32955
E5	ESL0177	Native	defensin2	6.25	replicate3	0.00347443	3.28693	0.738636	0.483899	0.492313
E6	ESL0177	Native	defensin2	3.125	replicate3	0.00252707	2.96211	0.665644	0.00554208	0.0254076
E7	ESL0177	Native	defensin2	1.56	replicate3	0.00206765	2.92807	0.657995	0.199707	0.239648
E8	ESL0177	Native	defensin2	0.78	replicate3	0.0019885	2.72672	0.612746	0.338023	0.405628
E9	ESL0177	Native	defensin2	0.39	replicate3	0.00253619	2.43308	0.54676	0.0868358	0.104203
E10	ESL0177	Native	defensin2	0.195	replicate3	0.00117867	2.72912	0.613287	0.422895	0.422895
E11	ESL0177	Native	defensin2	0.0975	replicate3	0.00098211	2.52481	0.567373	0.501805	0.602166
E12	ESL0177	Native	defensin2	0.0487	replicate3	0.000307822	4.49649	1.01045	0.925517	0.989782
F1	ESL0177	Native	hymenoptaecin	100	replicate3	1.03914731392829e-05	1.83659	0.412717	0.152025	0.152025
F2	ESL0177	Native	hymenoptaecin	50	replicate3	0.000771256	2.55575	0.574327	0.0316417	0.0316417
F3	ESL0177	Native	hymenoptaecin	25	replicate3	0.00182021	1.83816	0.41307	0.0398956	0.0598434
F4	ESL0177	Native	hymenoptaecin	12.5	replicate3	0.00329879	3.30427	0.742533	0.235818	0.303136
F5	ESL0177	Native	hymenoptaecin	6.25	replicate3	0.00188384	2.49752	0.56124	0.492313	0.492313
F6	ESL0177	Native	hymenoptaecin	3.125	replicate3	0.000954387	2.38502	0.535961	0.59341	0.59341
F7	ESL0177	Native	hymenoptaecin	1.56	replicate3	0.000527551	2.66113	0.598007	0.540813	0.540813
F8	ESL0177	Native	hymenoptaecin	0.78	replicate3	0.00105175	2.46102	0.553038	0.574969	0.574969
F9	ESL0177	Native	hymenoptaecin	0.39	replicate3	0.000553532	2.61243	0.587064	0.593189	0.593189
F10	ESL0177	Native	hymenoptaecin	0.195	replicate3	0.000567645	2.78041	0.624812	0.200621	0.240745
F11	ESL0177	Native	hymenoptaecin	0.0975	replicate3	0.000932999	3.62031	0.813553	0.848993	0.848993
F12	ESL0177	Native	hymenoptaecin	0.0487	replicate3	0.000143126	5.24858	1.17946	0.989782	0.989782
A1	ESL0178	Native	Abaecin	100	replicate1	0.00539392	0.293554	0.146203	0.184119	0.220942
A2	ESL0178	Native	Abaecin	50	replicate1	9.85739464851378e-14	0.430899	0.214606	0.334515	0.545612
A3	ESL0178	Native	Abaecin	25	replicate1	0.000552682	0.620679	0.309125	0.350415	0.525622
A4	ESL0178	Native	Abaecin	12.5	replicate1	9.78974931942084e-14	1.8215	0.907185	0.496701	0.745051
A5	ESL0178	Native	Abaecin	6.25	replicate1	3.17243902251579e-14	0.632886	0.315204	0.242642	0.941985
A6	ESL0178	Native	Abaecin	3.125	replicate1	5.47905081567553e-09	3.26102	1.62413	0.681894	0.859261
A7	ESL0178	Native	Abaecin	1.56	replicate1	5.39838267729834e-14	2.53203	1.26106	0.819499	0.819499
A8	ESL0178	Native	Abaecin	0.78	replicate1	0.00157143	1.38346	0.689022	0.26839	0.749146
A9	ESL0178	Native	Abaecin	0.39	replicate1	0.000104936	1.74077	0.866977	0.607283	0.796754
A10	ESL0178	Native	Abaecin	0.195	replicate1	3.30995619237755e-05	2.46372	1.22704	0.755645	0.780262
A11	ESL0178	Native	Abaecin	0.0975	replicate1	3.9386368854239e-13	1.47431	0.73427	0.752321	0.829364
A12	ESL0178	Native	Abaecin	0.0487	replicate1	0.00013749	4.63301	2.30744	0.905305	0.953307
B1	ESL0178	Native	Apidaecin1a	100	replicate1	0.00300731	0.170039	0.0846867	0.00066759	0.00169652
B2	ESL0178	Native	Apidaecin1a	50	replicate1	0.00555091	0.261093	0.130035	0.000805573	0.00241672
B3	ESL0178	Native	Apidaecin1a	25	replicate1	0.0111517	0.185356	0.092315	0.00195065	0.00711351
B4	ESL0178	Native	Apidaecin1a	12.5	replicate1	1.24580222782917e-12	0.463232	0.230709	0.0367658	0.220595
B5	ESL0178	Native	Apidaecin1a	6.25	replicate1	0.0143368	3.18677	1.58715	0.615371	0.941985
B6	ESL0178	Native	Apidaecin1a	3.125	replicate1	0.0268322	5.71076	2.8442	0.804891	0.859261
B7	ESL0178	Native	Apidaecin1a	1.56	replicate1	0.00325845	10.3754	5.16741	0.768505	0.819499
B8	ESL0178	Native	Apidaecin1a	0.78	replicate1	0.0204896	6.93457	3.45371	0.733268	0.749146
B9	ESL0178	Native	Apidaecin1a	0.39	replicate1	0.00769995	2.26568	1.12841	0.469182	0.796754
B10	ESL0178	Native	Apidaecin1a	0.195	replicate1	5.81779875027735e-05	4.22811	2.10578	0.780262	0.780262
B11	ESL0178	Native	Apidaecin1a	0.0975	replicate1	3.60990431126329e-08	4.52265	2.25248	0.827833	0.829364
B12	ESL0178	Native	Apidaecin1a	0.0487	replicate1	3.05139275506212e-09	1.45117	0.722747	0.851329	0.953307
C1	ESL0178	Native	Apidaecin1b	100	replicate1	0	0	0	2.63198587830149e-05	0.000157919
C2	ESL0178	Native	Apidaecin1b	50	replicate1	0	0	0	0.000279038	0.00167423
C3	ESL0178	Native	Apidaecin1b	25	replicate1	0.0174483	0.401662	0.200045	0.00237117	0.00711351
C4	ESL0178	Native	Apidaecin1b	12.5	replicate1	0.0191582	4.26388	2.12359	0.475739	0.745051
C5	ESL0178	Native	Apidaecin1b	6.25	replicate1	0.0160034	3.33223	1.65959	0.524081	0.941985
C6	ESL0178	Native	Apidaecin1b	3.125	replicate1	0.0378674	6.94253	3.45768	0.693552	0.859261
C7	ESL0178	Native	Apidaecin1b	1.56	replicate1	0.0165508	4.0838	2.03391	0.720204	0.819499
C8	ESL0178	Native	Apidaecin1b	0.78	replicate1	0.0176899	5.948	2.96236	0.749146	0.749146
C9	ESL0178	Native	Apidaecin1b	0.39	replicate1	0.0278741	5.68177	2.82977	0.75493	0.796754
C10	ESL0178	Native	Apidaecin1b	0.195	replicate1	7.67921778947475e-12	0.861564	0.429096	0.202457	0.692031
C11	ESL0178	Native	Apidaecin1b	0.0975	replicate1	1.69263090102522e-08	3.18714	1.58733	0.808347	0.829364
C12	ESL0178	Native	Apidaecin1b	0.0487	replicate1	1.08588755405814e-08	6.55197	3.26316	0.802549	0.953307
D1	ESL0178	Native	defensin1	100	replicate1	0.00507838	0.0891424	0.0443967	0.000848261	0.00169652
D2	ESL0178	Native	defensin1	50	replicate1	6.30927297718641e-11	0.46355	0.230868	0.363741	0.545612
D3	ESL0178	Native	defensin1	25	replicate1	2.8849991770704e-10	0.439078	0.218679	0.241852	0.483704
D4	ESL0178	Native	defensin1	12.5	replicate1	0.000179577	2.92636	1.45745	0.871208	0.871208
D5	ESL0178	Native	defensin1	6.25	replicate1	9.76092909978645e-07	1.90138	0.946971	0.630807	0.941985
D6	ESL0178	Native	defensin1	3.125	replicate1	0.00704519	4.99015	2.48531	0.808993	0.859261
D7	ESL0178	Native	defensin1	1.56	replicate1	0.0038741	2.96595	1.47717	0.657123	0.819499
D8	ESL0178	Native	defensin1	0.78	replicate1	0.000749639	3.40829	1.69748	0.717492	0.749146
D9	ESL0178	Native	defensin1	0.39	replicate1	3.6940092085908e-12	0.978384	0.487277	0.304009	0.796754
D10	ESL0178	Native	defensin1	0.195	replicate1	4.12469298295349e-10	1.44999	0.722159	0.346015	0.692031
D11	ESL0178	Native	defensin1	0.0975	replicate1	1.37071588655759e-05	8.36089	4.16408	0.789191	0.829364
D12	ESL0178	Native	defensin1	0.0487	replicate1	0.0126209	3.65714	1.82141	0.826822	0.953307
E1	ESL0178	Native	defensin2	100	replicate1	8.39285802212787e-05	0.33988	0.169275	0.00542114	0.00813171
E2	ESL0178	Native	defensin2	50	replicate1	1.33115105162773e-05	0.817517	0.407158	0.574375	0.676036
E3	ESL0178	Native	defensin2	25	replicate1	5.35255575918596e-12	1.48782	0.740996	0.625793	0.749797
E4	ESL0178	Native	defensin2	12.5	replicate1	6.06856255057212e-11	1.45911	0.7267	0.40133	0.745051
E5	ESL0178	Native	defensin2	6.25	replicate1	7.20094262478163e-10	2.61842	1.30409	0.808139	0.941985
E6	ESL0178	Native	defensin2	3.125	replicate1	6.96959021781108e-08	3.88097	1.93289	0.859261	0.859261
E7	ESL0178	Native	defensin2	1.56	replicate1	6.34111002887139e-10	1.26743	0.631236	0.611271	0.819499
E8	ESL0178	Native	defensin2	0.78	replicate1	4.28923044216652e-08	1.15579	0.575634	0.509369	0.749146
E9	ESL0178	Native	defensin2	0.39	replicate1	1.42343139141239e-05	2.38583	1.18825	0.796754	0.796754
E10	ESL0178	Native	defensin2	0.195	replicate1	3.53998889750202e-13	0.945354	0.470827	0.508335	0.762502
E11	ESL0178	Native	defensin2	0.0975	replicate1	0.00275781	1.11541	0.555522	0.524731	0.829364
E12	ESL0178	Native	defensin2	0.0487	replicate1	9.43901313260062e-08	2.90019	1.44442	0.953307	0.953307
F1	ESL0178	Native	hymenoptaecin	100	replicate1	0.00425398	1.01329	0.50466	0.806954	0.806954
F2	ESL0178	Native	hymenoptaecin	50	replicate1	8.679634771863e-09	1.25231	0.623705	0.676036	0.676036
F3	ESL0178	Native	hymenoptaecin	25	replicate1	3.00967335086808e-11	1.39	0.692279	0.749797	0.749797
F4	ESL0178	Native	hymenoptaecin	12.5	replicate1	1.17413112706971e-11	2.61493	1.30235	0.851649	0.871208
F5	ESL0178	Native	hymenoptaecin	6.25	replicate1	7.67907569661672e-09	2.58692	1.2884	0.941985	0.941985
F6	ESL0178	Native	hymenoptaecin	3.125	replicate1	1.56350737293728e-12	1.32827	0.661537	0.632361	0.859261
F7	ESL0178	Native	hymenoptaecin	1.56	replicate1	4.48383094484315e-13	1.18402	0.589693	0.6017	0.819499
F8	ESL0178	Native	hymenoptaecin	0.78	replicate1	1.51644800697372e-11	1.22314	0.609178	0.546076	0.749146
F9	ESL0178	Native	hymenoptaecin	0.39	replicate1	4.90720937172458e-10	1.4738	0.734017	0.714778	0.796754
F10	ESL0178	Native	hymenoptaecin	0.195	replicate1	0	0	0	0.294479	0.692031
F11	ESL0178	Native	hymenoptaecin	0.0975	replicate1	2.82705725685856e-11	5.2375	2.6085	0.829364	0.829364
F12	ESL0178	Native	hymenoptaecin	0.0487	replicate1	1.2160216302027e-08	3.21273	1.60008	0.948884	0.953307
A1	ESL0178	Native	Abaecin	100	replicate2	6.26342936861914e-08	2.34214	0.517903	0.184119	0.220942
A2	ESL0178	Native	Abaecin	50	replicate2	1.59340518484474e-08	2.06957	0.457632	0.334515	0.545612
A3	ESL0178	Native	Abaecin	25	replicate2	1.44249965240399e-05	2.72675	0.60295	0.350415	0.525622
A4	ESL0178	Native	Abaecin	12.5	replicate2	2.15661193032814e-07	2.38083	0.526458	0.496701	0.745051
A5	ESL0178	Native	Abaecin	6.25	replicate2	4.4852519200529e-09	1.89624	0.419304	0.242642	0.941985
A6	ESL0178	Native	Abaecin	3.125	replicate2	7.14394441755207e-09	2.00311	0.442936	0.681894	0.859261
A7	ESL0178	Native	Abaecin	1.56	replicate2	7.64563021882088e-07	3.10881	0.687433	0.819499	0.819499
A8	ESL0178	Native	Abaecin	0.78	replicate2	1.08256781260648e-05	2.31184	0.511204	0.26839	0.749146
A9	ESL0178	Native	Abaecin	0.39	replicate2	4.34380073174442e-05	2.4316	0.537684	0.607283	0.796754
A10	ESL0178	Native	Abaecin	0.195	replicate2	4.60975165765427e-05	2.85573	0.631471	0.755645	0.780262
A11	ESL0178	Native	Abaecin	0.0975	replicate2	3.05371143282922e-06	3.45258	0.763449	0.752321	0.829364
A12	ESL0178	Native	Abaecin	0.0487	replicate2	2.07137741051701e-05	3.5244	0.779329	0.905305	0.953307
B1	ESL0178	Native	Apidaecin1a	100	replicate2	0	0	0	0.00066759	0.00169652
B2	ESL0178	Native	Apidaecin1a	50	replicate2	0.00011874	0.144123	0.0318692	0.000805573	0.00241672
B3	ESL0178	Native	Apidaecin1a	25	replicate2	0.000239348	0.832325	0.184047	0.00195065	0.00711351
B4	ESL0178	Native	Apidaecin1a	12.5	replicate2	1.62659248443467e-06	2.07591	0.459034	0.0367658	0.220595
B5	ESL0178	Native	Apidaecin1a	6.25	replicate2	1.39375797417075e-07	2.13399	0.471877	0.615371	0.941985
B6	ESL0178	Native	Apidaecin1a	3.125	replicate2	0.000749548	2.85679	0.631705	0.804891	0.859261
B7	ESL0178	Native	Apidaecin1a	1.56	replicate2	6.94657566065227e-07	2.31178	0.51119	0.768505	0.819499
B8	ESL0178	Native	Apidaecin1a	0.78	replicate2	2.03186914075712e-07	1.99781	0.441764	0.733268	0.749146
B9	ESL0178	Native	Apidaecin1a	0.39	replicate2	0.00018194	2.22696	0.492434	0.469182	0.796754
B10	ESL0178	Native	Apidaecin1a	0.195	replicate2	1.06535791464848e-06	2.40965	0.532832	0.780262	0.780262
B11	ESL0178	Native	Apidaecin1a	0.0975	replicate2	4.13258651468029e-06	2.51434	0.555982	0.827833	0.829364
B12	ESL0178	Native	Apidaecin1a	0.0487	replicate2	0.00596847	4.87266	1.07746	0.851329	0.953307
C1	ESL0178	Native	Apidaecin1b	100	replicate2	0.072	0.0781825	0.017288	2.63198587830149e-05	0.000157919
C2	ESL0178	Native	Apidaecin1b	50	replicate2	0.097	0.0541311	0.0119697	0.000279038	0.00167423
C3	ESL0178	Native	Apidaecin1b	25	replicate2	3.98702439618143e-09	0.592585	0.131035	0.00237117	0.00711351
C4	ESL0178	Native	Apidaecin1b	12.5	replicate2	0.00152331	0.568666	0.125746	0.475739	0.745051
C5	ESL0178	Native	Apidaecin1b	6.25	replicate2	0.0004114	3.491	0.771944	0.524081	0.941985
C6	ESL0178	Native	Apidaecin1b	3.125	replicate2	9.42080328541075e-08	2.59382	0.573555	0.693552	0.859261
C7	ESL0178	Native	Apidaecin1b	1.56	replicate2	8.92790832609044e-06	2.53864	0.561354	0.720204	0.819499
C8	ESL0178	Native	Apidaecin1b	0.78	replicate2	0.000107252	2.68045	0.592712	0.749146	0.749146
C9	ESL0178	Native	Apidaecin1b	0.39	replicate2	4.45824889005378e-05	2.69617	0.596189	0.75493	0.796754
C10	ESL0178	Native	Apidaecin1b	0.195	replicate2	2.1583391587115e-05	2.43549	0.538545	0.202457	0.692031
C11	ESL0178	Native	Apidaecin1b	0.0975	replicate2	0.00135737	3.24094	0.716649	0.808347	0.829364
C12	ESL0178	Native	Apidaecin1b	0.0487	replicate2	1.75432398365689e-08	2.9312	0.648158	0.802549	0.953307
D1	ESL0178	Native	defensin1	100	replicate2	1.59981276547958e-09	0.585378	0.129441	0.000848261	0.00169652
D2	ESL0178	Native	defensin1	50	replicate2	8.65991336397275e-07	2.83877	0.627721	0.363741	0.545612
D3	ESL0178	Native	defensin1	25	replicate2	1.85185971025932e-07	2.5002	0.552854	0.241852	0.483704
D4	ESL0178	Native	defensin1	12.5	replicate2	1.06264707926942e-06	3.15978	0.698703	0.871208	0.871208
D5	ESL0178	Native	defensin1	6.25	replicate2	8.35081758200178e-09	2.29734	0.507998	0.630807	0.941985
D6	ESL0178	Native	defensin1	3.125	replicate2	0.000822257	3.47653	0.768744	0.808993	0.859261
D7	ESL0178	Native	defensin1	1.56	replicate2	2.26356717726437e-07	2.31002	0.5108	0.657123	0.819499
D8	ESL0178	Native	defensin1	0.78	replicate2	0.000190885	2.81061	0.621493	0.717492	0.749146
D9	ESL0178	Native	defensin1	0.39	replicate2	2.51998079487737e-06	3.00767	0.665069	0.304009	0.796754
D10	ESL0178	Native	defensin1	0.195	replicate2	0.000717656	3.20447	0.708586	0.346015	0.692031
D11	ESL0178	Native	defensin1	0.0975	replicate2	4.1126335359633e-08	2.4092	0.532732	0.789191	0.829364
D12	ESL0178	Native	defensin1	0.0487	replicate2	5.74485536039592e-06	3.07322	0.679563	0.826822	0.953307
E1	ESL0178	Native	defensin2	100	replicate2	2.8734316216383e-06	1.64688	0.364166	0.00542114	0.00813171
E2	ESL0178	Native	defensin2	50	replicate2	6.79364583814328e-06	3.47801	0.769071	0.574375	0.676036
E3	ESL0178	Native	defensin2	25	replicate2	5.47467664848529e-06	3.02384	0.668643	0.625793	0.749797
E4	ESL0178	Native	defensin2	12.5	replicate2	1.89619690342433e-07	2.68832	0.594453	0.40133	0.745051
E5	ESL0178	Native	defensin2	6.25	replicate2	5.36948604841767e-07	2.816	0.622685	0.808139	0.941985
E6	ESL0178	Native	defensin2	3.125	replicate2	6.86833912317873e-06	4.05664	0.89702	0.859261	0.859261
E7	ESL0178	Native	defensin2	1.56	replicate2	1.96343020084644e-07	2.56841	0.567938	0.611271	0.819499
E8	ESL0178	Native	defensin2	0.78	replicate2	2.6395320392484e-05	3.9141	0.865501	0.509369	0.749146
E9	ESL0178	Native	defensin2	0.39	replicate2	3.73968230197493e-05	2.79472	0.61798	0.796754	0.796754
E10	ESL0178	Native	defensin2	0.195	replicate2	2.43373934462153e-05	4.06989	0.899952	0.508335	0.762502
E11	ESL0178	Native	defensin2	0.0975	replicate2	6.27615726733057e-07	3.19134	0.705683	0.524731	0.829364
E12	ESL0178	Native	defensin2	0.0487	replicate2	0.000482891	4.65179	1.02862	0.953307	0.953307
F1	ESL0178	Native	hymenoptaecin	100	replicate2	0.000200448	6.50676	1.4388	0.806954	0.806954
F2	ESL0178	Native	hymenoptaecin	50	replicate2	5.11797363505422e-08	3.06823	0.678459	0.676036	0.676036
F3	ESL0178	Native	hymenoptaecin	25	replicate2	6.6205279758254e-05	3.74394	0.827875	0.749797	0.749797
F4	ESL0178	Native	hymenoptaecin	12.5	replicate2	6.8221185298743e-07	2.99049	0.66127	0.851649	0.871208
F5	ESL0178	Native	hymenoptaecin	6.25	replicate2	3.17544707831907e-05	4.16671	0.92136	0.941985	0.941985
F6	ESL0178	Native	hymenoptaecin	3.125	replicate2	1.61054772196706e-07	3.00221	0.663861	0.632361	0.859261
F7	ESL0178	Native	hymenoptaecin	1.56	replicate2	1.19519811250466e-07	3.48401	0.770398	0.6017	0.819499
F8	ESL0178	Native	hymenoptaecin	0.78	replicate2	3.27768369175024e-05	3.03056	0.670129	0.546076	0.749146
F9	ESL0178	Native	hymenoptaecin	0.39	replicate2	3.91179454863131e-08	3.37324	0.745904	0.714778	0.796754
F10	ESL0178	Native	hymenoptaecin	0.195	replicate2	4.91943682161791e-08	2.85824	0.632026	0.294479	0.692031
F11	ESL0178	Native	hymenoptaecin	0.0975	replicate2	2.15255495455095e-08	2.76547	0.611512	0.829364	0.829364
F12	ESL0178	Native	hymenoptaecin	0.0487	replicate2	3.77816382979983e-05	4.41433	0.976114	0.948884	0.953307
A1	ESL0178	Native	Abaecin	100	replicate3	1.05061563463121e-07	2.39212	0.941492	0.184119	0.220942
A2	ESL0178	Native	Abaecin	50	replicate3	8.09247518478089e-06	3.19754	1.25849	0.334515	0.545612
A3	ESL0178	Native	Abaecin	25	replicate3	3.18259343285954e-07	2.94017	1.15719	0.350415	0.525622
A4	ESL0178	Native	Abaecin	12.5	replicate3	3.49929563724949e-08	2.44555	0.96252	0.496701	0.745051
A5	ESL0178	Native	Abaecin	6.25	replicate3	4.34341845725176e-05	2.71029	1.06672	0.242642	0.941985
A6	ESL0178	Native	Abaecin	3.125	replicate3	0.000180857	2.29315	0.902541	0.681894	0.859261
A7	ESL0178	Native	Abaecin	1.56	replicate3	7.63863815753554e-11	2.64306	1.04026	0.819499	0.819499
A8	ESL0178	Native	Abaecin	0.78	replicate3	2.39974054035066e-09	2.36394	0.9304	0.26839	0.749146
A9	ESL0178	Native	Abaecin	0.39	replicate3	3.20627485072477e-11	2.95721	1.1639	0.607283	0.796754
A10	ESL0178	Native	Abaecin	0.195	replicate3	8.85817861384617e-08	2.48317	0.977326	0.755645	0.780262
A11	ESL0178	Native	Abaecin	0.0975	replicate3	1.45902308004769e-06	4.15572	1.63561	0.752321	0.829364
A12	ESL0178	Native	Abaecin	0.0487	replicate3	0.00939577	5.72114	2.25173	0.905305	0.953307
B1	ESL0178	Native	Apidaecin1a	100	replicate3	0	0	0	0.00066759	0.00169652
B2	ESL0178	Native	Apidaecin1a	50	replicate3	0.00552951	0.152777	0.06013	0.000805573	0.00241672
B3	ESL0178	Native	Apidaecin1a	25	replicate3	3.65042741884763e-12	0.0867732	0.0341522	0.00195065	0.00711351
B4	ESL0178	Native	Apidaecin1a	12.5	replicate3	2.59562091073516e-08	1.51536	0.596417	0.0367658	0.220595
B5	ESL0178	Native	Apidaecin1a	6.25	replicate3	4.94259446026328e-11	1.74016	0.684892	0.615371	0.941985
B6	ESL0178	Native	Apidaecin1a	3.125	replicate3	8.65896929600371e-07	2.83546	1.11598	0.804891	0.859261
B7	ESL0178	Native	Apidaecin1a	1.56	replicate3	3.16277864688401e-07	2.01363	0.792525	0.768505	0.819499
B8	ESL0178	Native	Apidaecin1a	0.78	replicate3	1.10559804921494e-11	1.70451	0.670862	0.733268	0.749146
B9	ESL0178	Native	Apidaecin1a	0.39	replicate3	1.39127605651273e-10	1.85618	0.730556	0.469182	0.796754
B10	ESL0178	Native	Apidaecin1a	0.195	replicate3	5.59397016730876e-05	2.75555	1.08453	0.780262	0.780262
B11	ESL0178	Native	Apidaecin1a	0.0975	replicate3	0.00301517	3.54656	1.39586	0.827833	0.829364
B12	ESL0178	Native	Apidaecin1a	0.0487	replicate3	5.69558472663975e-06	3.00646	1.18328	0.851329	0.953307
C1	ESL0178	Native	Apidaecin1b	100	replicate3	0	0	0	2.63198587830149e-05	0.000157919
C2	ESL0178	Native	Apidaecin1b	50	replicate3	0.006	0.152494	0.0600186	0.000279038	0.00167423
C3	ESL0178	Native	Apidaecin1b	25	replicate3	0.000569354	0.0980375	0.0385856	0.00237117	0.00711351
C4	ESL0178	Native	Apidaecin1b	12.5	replicate3	0.000304321	0.0234639	0.00923493	0.475739	0.745051
C5	ESL0178	Native	Apidaecin1b	6.25	replicate3	2.28463835157687e-09	0.159937	0.0629479	0.524081	0.941985
C6	ESL0178	Native	Apidaecin1b	3.125	replicate3	0.00783101	0.512239	0.201607	0.693552	0.859261
C7	ESL0178	Native	Apidaecin1b	1.56	replicate3	1.46214670736078e-10	1.94068	0.763812	0.720204	0.819499
C8	ESL0178	Native	Apidaecin1b	0.78	replicate3	3.57564457138744e-11	1.83186	0.720983	0.749146	0.749146
C9	ESL0178	Native	Apidaecin1b	0.39	replicate3	5.60839015010726e-09	1.97083	0.775681	0.75493	0.796754
C10	ESL0178	Native	Apidaecin1b	0.195	replicate3	4.54244076291502e-06	2.39392	0.942199	0.202457	0.692031
C11	ESL0178	Native	Apidaecin1b	0.0975	replicate3	2.90047553201077e-06	2.43528	0.958477	0.808347	0.829364
C12	ESL0178	Native	Apidaecin1b	0.0487	replicate3	9.59284196959457e-14	2.77789	1.09332	0.802549	0.953307
D1	ESL0178	Native	defensin1	100	replicate3	0.006	0.0877184	0.0345242	0.000848261	0.00169652
D2	ESL0178	Native	defensin1	50	replicate3	9.85730500267625e-06	3.05525	1.20249	0.363741	0.545612
D3	ESL0178	Native	defensin1	25	replicate3	5.84581057997072e-08	2.61176	1.02794	0.241852	0.483704
D4	ESL0178	Native	defensin1	12.5	replicate3	9.77383417599679e-06	3.48582	1.37195	0.871208	0.871208
D5	ESL0178	Native	defensin1	6.25	replicate3	1.70390205896777e-06	2.96791	1.16811	0.630807	0.941985
D6	ESL0178	Native	defensin1	3.125	replicate3	1.12956863253883e-07	2.43432	0.9581	0.808993	0.859261
D7	ESL0178	Native	defensin1	1.56	replicate3	1.88706495119833e-10	2.06533	0.812873	0.657123	0.819499
D8	ESL0178	Native	defensin1	0.78	replicate3	1.18375908689607e-10	1.95843	0.770798	0.717492	0.749146
D9	ESL0178	Native	defensin1	0.39	replicate3	4.10580602412443e-07	2.50172	0.984626	0.304009	0.796754
D10	ESL0178	Native	defensin1	0.195	replicate3	2.22485327288729e-09	2.25978	0.889404	0.346015	0.692031
D11	ESL0178	Native	defensin1	0.0975	replicate3	0.00010218	2.78715	1.09697	0.789191	0.829364
D12	ESL0178	Native	defensin1	0.0487	replicate3	3.63848145697247e-09	2.83986	1.11771	0.826822	0.953307
E1	ESL0178	Native	defensin2	100	replicate3	0.0027882	0.647726	0.254932	0.00542114	0.00813171
E2	ESL0178	Native	defensin2	50	replicate3	3.90271247276942e-06	3.58532	1.41111	0.574375	0.676036
E3	ESL0178	Native	defensin2	25	replicate3	8.02659789172369e-07	2.94439	1.15886	0.625793	0.749797
E4	ESL0178	Native	defensin2	12.5	replicate3	1.08665788335231e-08	2.49446	0.98177	0.40133	0.745051
E5	ESL0178	Native	defensin2	6.25	replicate3	4.41236105181005e-07	2.95354	1.16245	0.808139	0.941985
E6	ESL0178	Native	defensin2	3.125	replicate3	7.10245609166282e-09	2.56317	1.00881	0.859261	0.859261
E7	ESL0178	Native	defensin2	1.56	replicate3	0.000404002	3.7813	1.48824	0.611271	0.819499
E8	ESL0178	Native	defensin2	0.78	replicate3	4.04750811172091e-10	2.46001	0.96821	0.509369	0.749146
E9	ESL0178	Native	defensin2	0.39	replicate3	5.20796123610405e-07	3.02041	1.18877	0.796754	0.796754
E10	ESL0178	Native	defensin2	0.195	replicate3	2.47880625696625e-10	2.64585	1.04136	0.508335	0.762502
E11	ESL0178	Native	defensin2	0.0975	replicate3	1.64848722086411e-05	2.99358	1.17821	0.524731	0.829364
E12	ESL0178	Native	defensin2	0.0487	replicate3	1.68939470218709e-09	2.79132	1.09861	0.953307	0.953307
F1	ESL0178	Native	hymenoptaecin	100	replicate3	5.93291552224992e-08	3.93995	1.55069	0.806954	0.806954
F2	ESL0178	Native	hymenoptaecin	50	replicate3	4.51942454898977e-07	4.08289	1.60695	0.676036	0.676036
F3	ESL0178	Native	hymenoptaecin	25	replicate3	1.939115379544e-06	3.69256	1.45332	0.749797	0.749797
F4	ESL0178	Native	hymenoptaecin	12.5	replicate3	1.36920342071685e-06	3.76154	1.48047	0.851649	0.871208
F5	ESL0178	Native	hymenoptaecin	6.25	replicate3	6.78827583345492e-07	3.69772	1.45535	0.941985	0.941985
F6	ESL0178	Native	hymenoptaecin	3.125	replicate3	2.85029268467528e-09	3.39446	1.33599	0.632361	0.859261
F7	ESL0178	Native	hymenoptaecin	1.56	replicate3	5.87789857679894e-12	3.04694	1.19922	0.6017	0.819499
F8	ESL0178	Native	hymenoptaecin	0.78	replicate3	1.06310954144807e-11	3.03244	1.19351	0.546076	0.749146
F9	ESL0178	Native	hymenoptaecin	0.39	replicate3	3.64119434364403e-09	3.27885	1.29049	0.714778	0.796754
F10	ESL0178	Native	hymenoptaecin	0.195	replicate3	4.0557629366609e-07	2.89182	1.13816	0.294479	0.692031
F11	ESL0178	Native	hymenoptaecin	0.0975	replicate3	0.000454141	3.42022	1.34613	0.829364	0.829364
F12	ESL0178	Native	hymenoptaecin	0.0487	replicate3	0.000312923	3.88231	1.528	0.948884	0.953307
A1	ESL0183	Native	Abaecin	100	replicate1	0.00103059	10.3391	1.10417	0.610671	0.610671
A2	ESL0183	Native	Abaecin	50	replicate1	0.000789938	9.32152	0.995497	0.695137	0.70656
A3	ESL0183	Native	Abaecin	25	replicate1	0.00209632	10.7836	1.15164	0.609019	0.730823
A4	ESL0183	Native	Abaecin	12.5	replicate1	0.00177683	10.2938	1.09933	0.607464	0.728957
A5	ESL0183	Native	Abaecin	6.25	replicate1	0.00160719	9.87772	1.0549	0.690806	0.911991
A6	ESL0183	Native	Abaecin	3.125	replicate1	0.00144264	10.2333	1.09287	0.768795	0.768795
A7	ESL0183	Native	Abaecin	1.56	replicate1	0.00129845	9.83681	1.05053	0.800081	0.930127
A8	ESL0183	Native	Abaecin	0.78	replicate1	0.00125439	10.0602	1.07438	0.634077	0.634077
A9	ESL0183	Native	Abaecin	0.39	replicate1	0.00142246	10.191	1.08836	0.783952	0.783952
A10	ESL0183	Native	Abaecin	0.195	replicate1	0.000947306	9.97981	1.0658	0.755691	0.755691
A11	ESL0183	Native	Abaecin	0.0975	replicate1	0.00108971	10.0509	1.07339	0.668227	0.668227
A12	ESL0183	Native	Abaecin	0.0487	replicate1	0.00256626	11.4482	1.22262	0.867744	0.915787
B1	ESL0183	Native	Apidaecin1a	100	replicate1	0.0019582	10.0737	1.07583	0.578438	0.610671
B2	ESL0183	Native	Apidaecin1a	50	replicate1	0.00187772	9.72639	1.03873	0.622662	0.70656
B3	ESL0183	Native	Apidaecin1a	25	replicate1	0.00193815	10.0839	1.07691	0.576453	0.730823
B4	ESL0183	Native	Apidaecin1a	12.5	replicate1	0.00169236	10.049	1.07319	0.597725	0.728957
B5	ESL0183	Native	Apidaecin1a	6.25	replicate1	0.00230604	10.2692	1.0967	0.594813	0.911991
B6	ESL0183	Native	Apidaecin1a	3.125	replicate1	0.00143879	9.90982	1.05832	0.601708	0.72205
B7	ESL0183	Native	Apidaecin1a	1.56	replicate1	0.00128759	9.73625	1.03979	0.670809	0.930127
B8	ESL0183	Native	Apidaecin1a	0.78	replicate1	0.00157952	10.0345	1.07164	0.596875	0.634077
B9	ESL0183	Native	Apidaecin1a	0.39	replicate1	0.00144644	10.0162	1.06968	0.644442	0.77333
B10	ESL0183	Native	Apidaecin1a	0.195	replicate1	0.00118824	9.91224	1.05858	0.641281	0.755691
B11	ESL0183	Native	Apidaecin1a	0.0975	replicate1	0.00128996	10.0323	1.0714	0.555766	0.668227
B12	ESL0183	Native	Apidaecin1a	0.0487	replicate1	0.00170802	10.4825	1.11948	0.913066	0.915787
C1	ESL0183	Native	Apidaecin1b	100	replicate1	0.0026807	9.63008	1.02845	0.540068	0.610671
C2	ESL0183	Native	Apidaecin1b	50	replicate1	0.00176197	8.8241	0.942374	0.441215	0.70656
C3	ESL0183	Native	Apidaecin1b	25	replicate1	0.00183421	9.3132	0.994608	0.496458	0.730823
C4	ESL0183	Native	Apidaecin1b	12.5	replicate1	0.00115926	8.7428	0.933691	0.471998	0.728957
C5	ESL0183	Native	Apidaecin1b	6.25	replicate1	0.000991078	9.39923	1.0038	0.759993	0.911991
C6	ESL0183	Native	Apidaecin1b	3.125	replicate1	0.000541745	8.9291	0.953587	0.590098	0.72205
C7	ESL0183	Native	Apidaecin1b	1.56	replicate1	0.000908377	9.46834	1.01118	0.505624	0.930127
C8	ESL0183	Native	Apidaecin1b	0.78	replicate1	0.00173203	10.0892	1.07748	0.596784	0.634077
C9	ESL0183	Native	Apidaecin1b	0.39	replicate1	0.000935246	9.78396	1.04488	0.5861	0.77333
C10	ESL0183	Native	Apidaecin1b	0.195	replicate1	0.00130849	9.80136	1.04674	0.596468	0.755691
C11	ESL0183	Native	Apidaecin1b	0.0975	replicate1	0.00117128	9.759	1.04222	0.528362	0.668227
C12	ESL0183	Native	Apidaecin1b	0.0487	replicate1	0.00153281	10.2854	1.09844	0.915787	0.915787
D1	ESL0183	Native	defensin1	100	replicate1	0.0164277	11.6918	1.24863	0.57872	0.610671
D2	ESL0183	Native	defensin1	50	replicate1	0.00451028	9.95785	1.06345	0.435616	0.70656
D3	ESL0183	Native	defensin1	25	replicate1	0.00306226	10.0819	1.0767	0.566062	0.730823
D4	ESL0183	Native	defensin1	12.5	replicate1	0.000808849	9.04033	0.965467	0.570242	0.728957
D5	ESL0183	Native	defensin1	6.25	replicate1	0.00103373	9.68343	1.03415	0.653635	0.911991
D6	ESL0183	Native	defensin1	3.125	replicate1	0.000561963	8.88078	0.948427	0.515147	0.72205
D7	ESL0183	Native	defensin1	1.56	replicate1	0.000446883	8.59528	0.917938	0.447532	0.930127
D8	ESL0183	Native	defensin1	0.78	replicate1	0.00135208	9.49957	1.01451	0.582805	0.634077
D9	ESL0183	Native	defensin1	0.39	replicate1	0.000689445	9.09713	0.971533	0.545064	0.77333
D10	ESL0183	Native	defensin1	0.195	replicate1	0.00158243	9.68515	1.03433	0.552466	0.755691
D11	ESL0183	Native	defensin1	0.0975	replicate1	0.000957124	9.30077	0.99328	0.468043	0.668227
D12	ESL0183	Native	defensin1	0.0487	replicate1	0.00141532	10.2584	1.09555	0.599427	0.915787
E1	ESL0183	Native	defensin2	100	replicate1	0.0126461	2.53701	0.270941	0.150512	0.610671
E2	ESL0183	Native	defensin2	50	replicate1	0.00268629	0.379742	0.0405547	0.0238262	0.142957
E3	ESL0183	Native	defensin2	25	replicate1	0.00209925	0.78145	0.0834554	0.0626673	0.376004
E4	ESL0183	Native	defensin2	12.5	replicate1	0.00944321	0.372959	0.0398303	0.29075	0.728957
E5	ESL0183	Native	defensin2	6.25	replicate1	0.00533022	2.36798	0.252889	0.311942	0.911991
E6	ESL0183	Native	defensin2	3.125	replicate1	0.000794852	7.51444	0.802508	0.389585	0.72205
E7	ESL0183	Native	defensin2	1.56	replicate1	0.000472985	8.5547	0.913604	0.300804	0.930127
E8	ESL0183	Native	defensin2	0.78	replicate1	0.000918224	8.74264	0.933675	0.316914	0.634077
E9	ESL0183	Native	defensin2	0.39	replicate1	0.00169345	9.59735	1.02495	0.342561	0.77333
E10	ESL0183	Native	defensin2	0.195	replicate1	0.0014451	9.46155	1.01045	0.339169	0.755691
E11	ESL0183	Native	defensin2	0.0975	replicate1	0.000904678	8.99703	0.960843	0.316834	0.668227
E12	ESL0183	Native	defensin2	0.0487	replicate1	0.000825428	8.62515	0.921127	0.37212	0.915787
F1	ESL0183	Native	hymenoptaecin	100	replicate1	0.00107505	6.43851	0.687604	0.491374	0.610671
F2	ESL0183	Native	hymenoptaecin	50	replicate1	0.00198213	7.74593	0.82723	0.70656	0.70656
F3	ESL0183	Native	hymenoptaecin	25	replicate1	0.00206791	9.73529	1.03969	0.872699	0.872699
F4	ESL0183	Native	hymenoptaecin	12.5	replicate1	0.00103026	8.9565	0.956514	0.777775	0.777775
F5	ESL0183	Native	hymenoptaecin	6.25	replicate1	0.000479452	8.18963	0.874616	0.974364	0.974364
F6	ESL0183	Native	hymenoptaecin	3.125	replicate1	0.000282	7.83534	0.836779	0.347648	0.72205
F7	ESL0183	Native	hymenoptaecin	1.56	replicate1	0.000369074	7.82723	0.835912	0.930127	0.930127
F8	ESL0183	Native	hymenoptaecin	0.78	replicate1	0.00034637	8.06544	0.861353	0.405762	0.634077
F9	ESL0183	Native	hymenoptaecin	0.39	replicate1	0.000467319	8.30205	0.886621	0.422042	0.77333
F10	ESL0183	Native	hymenoptaecin	0.195	replicate1	0.000658677	8.14011	0.869327	0.444348	0.755691
F11	ESL0183	Native	hymenoptaecin	0.0975	replicate1	0.000802907	8.72974	0.932296	0.633225	0.668227
F12	ESL0183	Native	hymenoptaecin	0.0487	replicate1	0.000761814	8.43507	0.900828	0.870777	0.915787
A1	ESL0183	Native	Abaecin	0.0487	replicate2	0.0046283	6.69524	0.726875	0.867744	0.915787
A2	ESL0183	Native	Abaecin	0.0975	replicate2	0.00269963	5.24684	0.569628	0.668227	0.668227
A3	ESL0183	Native	Abaecin	0.195	replicate2	0.00267095	5.86412	0.636644	0.755691	0.755691
A4	ESL0183	Native	Abaecin	0.39	replicate2	0.00299241	6.22656	0.675992	0.783952	0.783952
A5	ESL0183	Native	Abaecin	0.78	replicate2	0.00220108	4.87485	0.529243	0.634077	0.634077
A6	ESL0183	Native	Abaecin	1.56	replicate2	0.00441006	6.58363	0.714758	0.800081	0.930127
A7	ESL0183	Native	Abaecin	3.125	replicate2	0.00294879	5.84411	0.634471	0.768795	0.768795
A8	ESL0183	Native	Abaecin	6.25	replicate2	0.00242358	5.5467	0.602183	0.690806	0.911991
A9	ESL0183	Native	Abaecin	12.5	replicate2	0.00173195	4.8897	0.530855	0.607464	0.728957
A10	ESL0183	Native	Abaecin	25	replicate2	0.00206531	4.78795	0.519808	0.609019	0.730823
A11	ESL0183	Native	Abaecin	50	replicate2	0.00263145	5.9217	0.642895	0.695137	0.70656
A12	ESL0183	Native	Abaecin	100	replicate2	0.00153032	3.7567	0.40785	0.610671	0.610671
B1	ESL0183	Native	Apidaecin1a	0.0487	replicate2	0.00718735	7.44384	0.808147	0.913066	0.915787
B2	ESL0183	Native	Apidaecin1a	0.0975	replicate2	0.00186303	4.8016	0.52129	0.555766	0.668227
B3	ESL0183	Native	Apidaecin1a	0.195	replicate2	0.00198823	5.16645	0.560901	0.641281	0.755691
B4	ESL0183	Native	Apidaecin1a	0.39	replicate2	0.00192106	5.35545	0.581419	0.644442	0.77333
B5	ESL0183	Native	Apidaecin1a	0.78	replicate2	0.0020997	5.04184	0.547372	0.596875	0.634077
B6	ESL0183	Native	Apidaecin1a	1.56	replicate2	0.00260342	5.96964	0.6481	0.670809	0.930127
B7	ESL0183	Native	Apidaecin1a	3.125	replicate2	0.00178455	5.16549	0.560796	0.601708	0.72205
B8	ESL0183	Native	Apidaecin1a	6.25	replicate2	0.00164974	4.8289	0.524254	0.594813	0.911991
B9	ESL0183	Native	Apidaecin1a	12.5	replicate2	0.0020263	5.0252	0.545565	0.597725	0.728957
B10	ESL0183	Native	Apidaecin1a	25	replicate2	0.00221156	5.13628	0.557625	0.576453	0.730823
B11	ESL0183	Native	Apidaecin1a	50	replicate2	0.00155491	5.41083	0.587432	0.622662	0.70656
B12	ESL0183	Native	Apidaecin1a	100	replicate2	0.00193235	4.53791	0.492663	0.578438	0.610671
C1	ESL0183	Native	Apidaecin1b	0.0487	replicate2	0.00413827	7.47174	0.811177	0.915787	0.915787
C2	ESL0183	Native	Apidaecin1b	0.0975	replicate2	0.00179493	4.85413	0.526993	0.528362	0.668227
C3	ESL0183	Native	Apidaecin1b	0.195	replicate2	0.00183768	5.1878	0.563219	0.596468	0.755691
C4	ESL0183	Native	Apidaecin1b	0.39	replicate2	0.0022545	5.36583	0.582547	0.5861	0.77333
C5	ESL0183	Native	Apidaecin1b	0.78	replicate2	0.0017551	5.1914	0.563609	0.596784	0.634077
C6	ESL0183	Native	Apidaecin1b	1.56	replicate2	0.00149906	5.03645	0.546787	0.505624	0.930127
C7	ESL0183	Native	Apidaecin1b	3.125	replicate2	0.00160517	5.7917	0.628781	0.590098	0.72205
C8	ESL0183	Native	Apidaecin1b	6.25	replicate2	0.00249709	6.57529	0.713852	0.759993	0.911991
C9	ESL0183	Native	Apidaecin1b	12.5	replicate2	0.00174656	5.25072	0.570049	0.471998	0.728957
C10	ESL0183	Native	Apidaecin1b	25	replicate2	0.00195583	5.17519	0.561849	0.496458	0.730823
C11	ESL0183	Native	Apidaecin1b	50	replicate2	0.0018542	4.70239	0.510519	0.441215	0.70656
C12	ESL0183	Native	Apidaecin1b	100	replicate2	0.00217607	4.6208	0.501662	0.540068	0.610671
D1	ESL0183	Native	defensin1	0.0487	replicate2	0.00631192	3.90002	0.42341	0.599427	0.915787
D2	ESL0183	Native	defensin1	0.0975	replicate2	0.00233286	4.14818	0.450351	0.468043	0.668227
D3	ESL0183	Native	defensin1	0.195	replicate2	0.0022741	4.82667	0.524012	0.552466	0.755691
D4	ESL0183	Native	defensin1	0.39	replicate2	0.00230084	5.3466	0.580458	0.545064	0.77333
D5	ESL0183	Native	defensin1	0.78	replicate2	0.00264391	5.37355	0.583385	0.582805	0.634077
D6	ESL0183	Native	defensin1	1.56	replicate2	0.00191404	5.23615	0.568468	0.447532	0.930127
D7	ESL0183	Native	defensin1	3.125	replicate2	0.0021998	5.34969	0.580794	0.515147	0.72205
D8	ESL0183	Native	defensin1	6.25	replicate2	0.00184108	5.48756	0.595762	0.653635	0.911991
D9	ESL0183	Native	defensin1	12.5	replicate2	0.00208183	4.47896	0.486263	0.570242	0.728957
D10	ESL0183	Native	defensin1	25	replicate2	0.00181668	4.90084	0.532064	0.566062	0.730823
D11	ESL0183	Native	defensin1	50	replicate2	0.00206535	4.73068	0.513591	0.435616	0.70656
D12	ESL0183	Native	defensin1	100	replicate2	0.00168319	5.12314	0.556198	0.57872	0.610671
E1	ESL0183	Native	defensin2	0.0487	replicate2	0.0105771	0.81963	0.0889838	0.37212	0.915787
E2	ESL0183	Native	defensin2	0.0975	replicate2	0.00115379	0.147692	0.0160343	0.316834	0.668227
E3	ESL0183	Native	defensin2	0.195	replicate2	0.00145548	0.139811	0.0151787	0.339169	0.755691
E4	ESL0183	Native	defensin2	0.39	replicate2	0.000541635	0.135526	0.0147135	0.342561	0.77333
E5	ESL0183	Native	defensin2	0.78	replicate2	0.00070837	0.17459	0.0189545	0.316914	0.634077
E6	ESL0183	Native	defensin2	1.56	replicate2	0.00114881	0.326527	0.0354497	0.300804	0.930127
E7	ESL0183	Native	defensin2	3.125	replicate2	0.00104139	2.94997	0.320266	0.389585	0.72205
E8	ESL0183	Native	defensin2	6.25	replicate2	0.00163999	4.67131	0.507145	0.311942	0.911991
E9	ESL0183	Native	defensin2	12.5	replicate2	0.00174372	4.30282	0.46714	0.29075	0.728957
E10	ESL0183	Native	defensin2	25	replicate2	0.00199469	5.8859	0.639008	0.0626673	0.376004
E11	ESL0183	Native	defensin2	50	replicate2	0.00151642	4.32557	0.46961	0.0238262	0.142957
E12	ESL0183	Native	defensin2	100	replicate2	0.00261582	5.32886	0.578533	0.150512	0.610671
F1	ESL0183	Native	hymenoptaecin	0.0487	replicate2	0.00407931	7.33402	0.796225	0.870777	0.915787
F2	ESL0183	Native	hymenoptaecin	0.0975	replicate2	0.00235333	6.33209	0.687449	0.633225	0.668227
F3	ESL0183	Native	hymenoptaecin	0.195	replicate2	0.00182164	5.67863	0.616506	0.444348	0.755691
F4	ESL0183	Native	hymenoptaecin	0.39	replicate2	0.00181115	5.63941	0.612248	0.422042	0.77333
F5	ESL0183	Native	hymenoptaecin	0.78	replicate2	0.00193857	5.41601	0.587994	0.405762	0.634077
F6	ESL0183	Native	hymenoptaecin	1.56	replicate2	0.00569625	8.68201	0.94257	0.930127	0.930127
F7	ESL0183	Native	hymenoptaecin	3.125	replicate2	0.00184105	5.09847	0.553521	0.347648	0.72205
F8	ESL0183	Native	hymenoptaecin	6.25	replicate2	0.00365829	8.08894	0.878184	0.974364	0.974364
F9	ESL0183	Native	hymenoptaecin	12.5	replicate2	0.00201041	6.36683	0.691221	0.777775	0.777775
F10	ESL0183	Native	hymenoptaecin	25	replicate2	0.00259954	6.99325	0.759229	0.872699	0.872699
F11	ESL0183	Native	hymenoptaecin	50	replicate2	0.00202211	5.97012	0.648151	0.70656	0.70656
F12	ESL0183	Native	hymenoptaecin	100	replicate2	0.00190521	3.79087	0.411559	0.491374	0.610671
A1	ESL0183	Native	Abaecin	100	replicate3	0.00158415	7.92764	1.1129	0.610671	0.610671
A2	ESL0183	Native	Abaecin	50	replicate3	0.00167881	6.86892	0.964274	0.695137	0.70656
A3	ESL0183	Native	Abaecin	25	replicate3	0.00109485	6.43047	0.902724	0.609019	0.730823
A4	ESL0183	Native	Abaecin	12.5	replicate3	0.00100663	6.60297	0.92694	0.607464	0.728957
A5	ESL0183	Native	Abaecin	6.25	replicate3	0.00117305	7.05662	0.990623	0.690806	0.911991
A6	ESL0183	Native	Abaecin	3.125	replicate3	0.001304	7.69693	1.08051	0.768795	0.768795
A7	ESL0183	Native	Abaecin	1.56	replicate3	0.000657138	6.78077	0.951899	0.800081	0.930127
A8	ESL0183	Native	Abaecin	0.78	replicate3	0.000939545	7.10602	0.997558	0.634077	0.634077
A9	ESL0183	Native	Abaecin	0.39	replicate3	0.00096069	7.15012	1.00375	0.783952	0.783952
A10	ESL0183	Native	Abaecin	0.195	replicate3	0.00141284	7.50639	1.05376	0.755691	0.755691
A11	ESL0183	Native	Abaecin	0.0975	replicate3	0.00116188	7.08085	0.994024	0.668227	0.668227
A12	ESL0183	Native	Abaecin	0.0487	replicate3	0.00316458	8.42794	1.18313	0.867744	0.915787
B1	ESL0183	Native	Apidaecin1a	100	replicate3	0.00119895	6.77425	0.950983	0.578438	0.610671
B2	ESL0183	Native	Apidaecin1a	50	replicate3	0.00192134	6.54446	0.918725	0.622662	0.70656
B3	ESL0183	Native	Apidaecin1a	25	replicate3	0.00137128	6.1575	0.864403	0.576453	0.730823
B4	ESL0183	Native	Apidaecin1a	12.5	replicate3	0.00142324	6.50596	0.91332	0.597725	0.728957
B5	ESL0183	Native	Apidaecin1a	6.25	replicate3	0.00112758	6.53622	0.917568	0.594813	0.911991
B6	ESL0183	Native	Apidaecin1a	3.125	replicate3	0.00111876	6.48896	0.910934	0.601708	0.72205
B7	ESL0183	Native	Apidaecin1a	1.56	replicate3	0.000707846	6.32519	0.887944	0.670809	0.930127
B8	ESL0183	Native	Apidaecin1a	0.78	replicate3	0.000748512	6.48886	0.91092	0.596875	0.634077
B9	ESL0183	Native	Apidaecin1a	0.39	replicate3	0.00106858	6.66269	0.935323	0.644442	0.77333
B10	ESL0183	Native	Apidaecin1a	0.195	replicate3	0.00142337	6.92701	0.972429	0.641281	0.755691
B11	ESL0183	Native	Apidaecin1a	0.0975	replicate3	0.000762507	6.29851	0.884198	0.555766	0.668227
B12	ESL0183	Native	Apidaecin1a	0.0487	replicate3	0.00390497	8.11034	1.13855	0.913066	0.915787
C1	ESL0183	Native	Apidaecin1b	100	replicate3	0.00143984	6.58808	0.924848	0.540068	0.610671
C2	ESL0183	Native	Apidaecin1b	50	replicate3	0.00154218	6.26469	0.879451	0.441215	0.70656
C3	ESL0183	Native	Apidaecin1b	25	replicate3	0.00136987	5.9818	0.839738	0.496458	0.730823
C4	ESL0183	Native	Apidaecin1b	12.5	replicate3	0.00136329	6.19445	0.86959	0.471998	0.728957
C5	ESL0183	Native	Apidaecin1b	6.25	replicate3	0.00162575	6.4228	0.901647	0.759993	0.911991
C6	ESL0183	Native	Apidaecin1b	3.125	replicate3	0.001241	6.3779	0.895343	0.590098	0.72205
C7	ESL0183	Native	Apidaecin1b	1.56	replicate3	0.00096582	6.04443	0.84853	0.505624	0.930127
C8	ESL0183	Native	Apidaecin1b	0.78	replicate3	0.00112442	6.2996	0.884352	0.596784	0.634077
C9	ESL0183	Native	Apidaecin1b	0.39	replicate3	0.000996547	6.21605	0.872622	0.5861	0.77333
C10	ESL0183	Native	Apidaecin1b	0.195	replicate3	0.00108291	6.48298	0.910095	0.596468	0.755691
C11	ESL0183	Native	Apidaecin1b	0.0975	replicate3	0.00090853	6.17778	0.86725	0.528362	0.668227
C12	ESL0183	Native	Apidaecin1b	0.0487	replicate3	0.0034079	7.7962	1.09445	0.915787	0.915787
D1	ESL0183	Native	defensin1	100	replicate3	0.0328255	5.23937	0.735514	0.57872	0.610671
D2	ESL0183	Native	defensin1	50	replicate3	0.018448	5.23541	0.734959	0.435616	0.70656
D3	ESL0183	Native	defensin1	25	replicate3	0.0238719	6.27802	0.881323	0.566062	0.730823
D4	ESL0183	Native	defensin1	12.5	replicate3	0.00834397	7.5116	1.05449	0.570242	0.728957
D5	ESL0183	Native	defensin1	6.25	replicate3	0.00372797	6.80179	0.954849	0.653635	0.911991
D6	ESL0183	Native	defensin1	3.125	replicate3	0.00184617	6.30689	0.885374	0.515147	0.72205
D7	ESL0183	Native	defensin1	1.56	replicate3	0.00138969	6.16115	0.864916	0.447532	0.930127
D8	ESL0183	Native	defensin1	0.78	replicate3	0.00177466	6.36532	0.893578	0.582805	0.634077
D9	ESL0183	Native	defensin1	0.39	replicate3	0.0013063	6.36765	0.893905	0.545064	0.77333
D10	ESL0183	Native	defensin1	0.195	replicate3	0.00198119	6.48553	0.910452	0.552466	0.755691
D11	ESL0183	Native	defensin1	0.0975	replicate3	0.00169472	6.48574	0.910482	0.468043	0.668227
D12	ESL0183	Native	defensin1	0.0487	replicate3	0.0030214	7.62498	1.07041	0.599427	0.915787
E1	ESL0183	Native	defensin2	100	replicate3	0.153227	6.07756	0.853181	0.150512	0.610671
E2	ESL0183	Native	defensin2	50	replicate3	0.024743	1.77294	0.24889	0.0238262	0.142957
E3	ESL0183	Native	defensin2	25	replicate3	0.0481827	3.10085	0.435305	0.0626673	0.376004
E4	ESL0183	Native	defensin2	12.5	replicate3	0.0244849	8.68437	1.21913	0.29075	0.728957
E5	ESL0183	Native	defensin2	6.25	replicate3	0.0114687	8.33063	1.16947	0.311942	0.911991
E6	ESL0183	Native	defensin2	3.125	replicate3	0.00708898	7.60204	1.06719	0.389585	0.72205
E7	ESL0183	Native	defensin2	1.56	replicate3	0.0026877	6.49667	0.912017	0.300804	0.930127
E8	ESL0183	Native	defensin2	0.78	replicate3	0.00233862	6.67689	0.937316	0.316914	0.634077
E9	ESL0183	Native	defensin2	0.39	replicate3	0.00166851	6.48764	0.910749	0.342561	0.77333
E10	ESL0183	Native	defensin2	0.195	replicate3	0.00155796	6.53218	0.917002	0.339169	0.755691
E11	ESL0183	Native	defensin2	0.0975	replicate3	0.00180667	6.48596	0.910513	0.316834	0.668227
E12	ESL0183	Native	defensin2	0.0487	replicate3	0.00288204	7.49034	1.05151	0.37212	0.915787
F1	ESL0183	Native	hymenoptaecin	100	replicate3	0.0126329	9.13247	1.28204	0.491374	0.610671
F2	ESL0183	Native	hymenoptaecin	50	replicate3	0.0065314	9.23869	1.29695	0.70656	0.70656
F3	ESL0183	Native	hymenoptaecin	25	replicate3	0.00276461	7.65573	1.07473	0.872699	0.872699
F4	ESL0183	Native	hymenoptaecin	12.5	replicate3	0.0028354	7.63155	1.07133	0.777775	0.777775
F5	ESL0183	Native	hymenoptaecin	6.25	replicate3	0.00186863	6.74552	0.94695	0.974364	0.974364
F6	ESL0183	Native	hymenoptaecin	3.125	replicate3	0.00173829	6.21657	0.872696	0.347648	0.72205
F7	ESL0183	Native	hymenoptaecin	1.56	replicate3	0.0012646	6.09668	0.855864	0.930127	0.930127
F8	ESL0183	Native	hymenoptaecin	0.78	replicate3	0.0013707	6.23014	0.8746	0.405762	0.634077
F9	ESL0183	Native	hymenoptaecin	0.39	replicate3	0.00112611	6.01244	0.84404	0.422042	0.77333
F10	ESL0183	Native	hymenoptaecin	0.195	replicate3	0.00132868	6.22419	0.873765	0.444348	0.755691
F11	ESL0183	Native	hymenoptaecin	0.0975	replicate3	0.00115523	6.16894	0.866009	0.633225	0.668227
F12	ESL0183	Native	hymenoptaecin	0.0487	replicate3	0.00303045	7.50863	1.05408	0.870777	0.915787
A1	ESL0184	Native	Abaecin	100	replicate1	0.0200968	5.55548	0.33188	0.108334	0.216669
A2	ESL0184	Native	Abaecin	50	replicate1	8.64786125964512e-09	4.50554	0.269157	0.150839	0.301678
A3	ESL0184	Native	Abaecin	25	replicate1	0.0592986	16.1471	0.964613	0.839031	0.903064
A4	ESL0184	Native	Abaecin	12.5	replicate1	0.0473284	19.8824	1.18776	0.908781	0.908781
A5	ESL0184	Native	Abaecin	6.25	replicate1	0.0341444	20.4956	1.22439	0.792627	0.928754
A6	ESL0184	Native	Abaecin	3.125	replicate1	0.0238219	17.5649	1.04931	0.948877	0.948877
A7	ESL0184	Native	Abaecin	1.56	replicate1	0.0373521	21.2992	1.2724	0.941968	0.941968
A8	ESL0184	Native	Abaecin	0.78	replicate1	0.0282847	18.4036	1.09942	0.900811	0.946879
A9	ESL0184	Native	Abaecin	0.39	replicate1	0.0217473	18.4476	1.10204	0.989785	0.99722
A10	ESL0184	Native	Abaecin	0.195	replicate1	0.03328	20.3218	1.21401	0.601034	0.989104
A11	ESL0184	Native	Abaecin	0.0975	replicate1	0.019262	16.4968	0.985505	0.973413	0.973413
A12	ESL0184	Native	Abaecin	0.0487	replicate1	3.28816604235504e-09	15.0182	0.897171	0.470408	0.981874
B1	ESL0184	Native	Apidaecin1a	100	replicate1	0.023777	12.3077	0.735249	0.827778	0.983363
B2	ESL0184	Native	Apidaecin1a	50	replicate1	0.0322503	13.4521	0.803617	0.568978	0.638626
B3	ESL0184	Native	Apidaecin1a	25	replicate1	0.0355549	14.8773	0.888754	0.903064	0.903064
B4	ESL0184	Native	Apidaecin1a	12.5	replicate1	0.038916	15.4945	0.925629	0.412731	0.825461
B5	ESL0184	Native	Apidaecin1a	6.25	replicate1	0.0379188	17.072	1.01986	0.928754	0.928754
B6	ESL0184	Native	Apidaecin1a	3.125	replicate1	0.0363884	15.2255	0.909559	0.94582	0.948877
B7	ESL0184	Native	Apidaecin1a	1.56	replicate1	0.0444371	16.6719	0.995965	0.923981	0.941968
B8	ESL0184	Native	Apidaecin1a	0.78	replicate1	0.043719	16.2304	0.969592	0.946879	0.946879
B9	ESL0184	Native	Apidaecin1a	0.39	replicate1	0.0414981	17.1675	1.02557	0.99722	0.99722
B10	ESL0184	Native	Apidaecin1a	0.195	replicate1	0.0307032	15.1261	0.903621	0.989104	0.989104
B11	ESL0184	Native	Apidaecin1a	0.0975	replicate1	0.0259518	20.7814	1.24146	0.961483	0.973413
B12	ESL0184	Native	Apidaecin1a	0.0487	replicate1	0.0668314	20.3475	1.21554	0.981874	0.981874
C1	ESL0184	Native	Apidaecin1b	100	replicate1	0.0507618	14.8619	0.887836	0.983363	0.983363
C2	ESL0184	Native	Apidaecin1b	50	replicate1	0.0365318	11.2657	0.673002	0.324912	0.487368
C3	ESL0184	Native	Apidaecin1b	25	replicate1	0.0309352	12.4971	0.746567	0.719	0.903064
C4	ESL0184	Native	Apidaecin1b	12.5	replicate1	0.0334895	13.449	0.803431	0.680714	0.852734
C5	ESL0184	Native	Apidaecin1b	6.25	replicate1	0.046766	13.3583	0.798016	0.750302	0.928754
C6	ESL0184	Native	Apidaecin1b	3.125	replicate1	0.0441302	13.9502	0.833374	0.802136	0.948877
C7	ESL0184	Native	Apidaecin1b	1.56	replicate1	0.0466296	13.2641	0.792388	0.765419	0.941968
C8	ESL0184	Native	Apidaecin1b	0.78	replicate1	0.0408327	13.333	0.796499	0.774115	0.946879
C9	ESL0184	Native	Apidaecin1b	0.39	replicate1	0.0449213	15.3114	0.914692	0.827958	0.99722
C10	ESL0184	Native	Apidaecin1b	0.195	replicate1	0.0293258	15.7594	0.941456	0.866959	0.989104
C11	ESL0184	Native	Apidaecin1b	0.0975	replicate1	0.0499635	18.0586	1.0788	0.926649	0.973413
C12	ESL0184	Native	Apidaecin1b	0.0487	replicate1	1.42667516834293e-06	12.607	0.753133	0.848711	0.981874
D1	ESL0184	Native	defensin1	100	replicate1	0.00978533	6.66815	0.39835	0.0200409	0.101292
D2	ESL0184	Native	defensin1	50	replicate1	0.00262613	3.79812	0.226896	0.00496492	0.0297895
D3	ESL0184	Native	defensin1	25	replicate1	0.0248064	5.54781	0.331421	0.124186	0.372559
D4	ESL0184	Native	defensin1	12.5	replicate1	0.000904296	5.43816	0.324871	0.192419	0.577257
D5	ESL0184	Native	defensin1	6.25	replicate1	0.00101049	5.90579	0.352807	0.389191	0.928754
D6	ESL0184	Native	defensin1	3.125	replicate1	0.0704825	9.41635	0.562525	0.631605	0.948877
D7	ESL0184	Native	defensin1	1.56	replicate1	0.0596977	12.801	0.764723	0.753236	0.941968
D8	ESL0184	Native	defensin1	0.78	replicate1	0.038207	11.979	0.715615	0.729219	0.946879
D9	ESL0184	Native	defensin1	0.39	replicate1	0.0439438	14.9754	0.894619	0.85388	0.99722
D10	ESL0184	Native	defensin1	0.195	replicate1	0.0403097	14.6323	0.874119	0.847366	0.989104
D11	ESL0184	Native	defensin1	0.0975	replicate1	0.0383081	14.9444	0.892768	0.90086	0.973413
D12	ESL0184	Native	defensin1	0.0487	replicate1	0.0544608	18.6568	1.11454	0.859245	0.981874
E1	ESL0184	Native	defensin2	100	replicate1	0.064732	4.71203	0.281493	0.033764	0.101292
E2	ESL0184	Native	defensin2	50	replicate1	0.0188928	1.67763	0.10022	0.0204619	0.0613856
E3	ESL0184	Native	defensin2	25	replicate1	0.00836744	2.74776	0.164149	0.0347768	0.208661
E4	ESL0184	Native	defensin2	12.5	replicate1	0.0201168	4.0362	0.241119	0.108278	0.577257
E5	ESL0184	Native	defensin2	6.25	replicate1	0.00983604	4.25927	0.254445	0.121148	0.726888
E6	ESL0184	Native	defensin2	3.125	replicate1	0.0502143	7.1037	0.424369	0.293282	0.948877
E7	ESL0184	Native	defensin2	1.56	replicate1	0.0409101	11.6352	0.695075	0.303961	0.941968
E8	ESL0184	Native	defensin2	0.78	replicate1	0.0370019	12.6313	0.754586	0.556104	0.946879
E9	ESL0184	Native	defensin2	0.39	replicate1	0.061708	14.325	0.855765	0.724191	0.99722
E10	ESL0184	Native	defensin2	0.195	replicate1	0.0407334	13.3525	0.797669	0.756592	0.989104
E11	ESL0184	Native	defensin2	0.0975	replicate1	0.0430781	14.8595	0.887695	0.905608	0.973413
E12	ESL0184	Native	defensin2	0.0487	replicate1	0.0533484	17.3566	1.03687	0.837058	0.981874
F1	ESL0184	Native	hymenoptaecin	100	replicate1	0.0610917	7.41513	0.442974	0.486837	0.730256
F2	ESL0184	Native	hymenoptaecin	50	replicate1	0.0440471	11.1135	0.663912	0.638626	0.638626
F3	ESL0184	Native	hymenoptaecin	25	replicate1	0.0353999	11.7571	0.702356	0.741776	0.903064
F4	ESL0184	Native	hymenoptaecin	12.5	replicate1	0.0335863	11.4981	0.686886	0.710612	0.852734
F5	ESL0184	Native	hymenoptaecin	6.25	replicate1	0.0341397	12.984	0.775651	0.772179	0.928754
F6	ESL0184	Native	hymenoptaecin	3.125	replicate1	0.0409845	12.2939	0.734428	0.720415	0.948877
F7	ESL0184	Native	hymenoptaecin	1.56	replicate1	0.0328769	12.0944	0.722508	0.750933	0.941968
F8	ESL0184	Native	hymenoptaecin	0.78	replicate1	0.0481102	12.6593	0.756253	0.732049	0.946879
F9	ESL0184	Native	hymenoptaecin	0.39	replicate1	0.0483723	13.6106	0.813083	0.734676	0.99722
F10	ESL0184	Native	hymenoptaecin	0.195	replicate1	0.0261984	12.5613	0.750401	0.749996	0.989104
F11	ESL0184	Native	hymenoptaecin	0.0975	replicate1	0.0358504	16.3277	0.975404	0.901524	0.973413
F12	ESL0184	Native	hymenoptaecin	0.0487	replicate1	0.0599078	17.3788	1.03819	0.869319	0.981874
A1	ESL0184	Native	Abaecin	100	replicate2	0.0373144	19.09	0.834053	0.108334	0.216669
A2	ESL0184	Native	Abaecin	50	replicate2	0.0325822	18.2268	0.796336	0.150839	0.301678
A3	ESL0184	Native	Abaecin	25	replicate2	0.0207054	18.3426	0.801396	0.839031	0.903064
A4	ESL0184	Native	Abaecin	12.5	replicate2	0.0206286	18.3762	0.802867	0.908781	0.908781
A5	ESL0184	Native	Abaecin	6.25	replicate2	0.0188069	20.818	0.90955	0.792627	0.928754
A6	ESL0184	Native	Abaecin	3.125	replicate2	0.0150732	19.5602	0.854595	0.948877	0.948877
A7	ESL0184	Native	Abaecin	1.56	replicate2	0.0331585	21.991	0.960798	0.941968	0.941968
A8	ESL0184	Native	Abaecin	0.78	replicate2	0.00688471	18.7131	0.817584	0.900811	0.946879
A9	ESL0184	Native	Abaecin	0.39	replicate2	0.0583515	22.4811	0.982211	0.989785	0.99722
A10	ESL0184	Native	Abaecin	0.195	replicate2	0.0329726	11.4428	0.499943	0.601034	0.989104
A11	ESL0184	Native	Abaecin	0.0975	replicate2	0.0497842	20.1294	0.879464	0.973413	0.973413
A12	ESL0184	Native	Abaecin	0.0487	replicate2	0.0328487	13.7092	0.598962	0.470408	0.981874
B1	ESL0184	Native	Apidaecin1a	100	replicate2	0.0473532	23.5232	1.02774	0.827778	0.983363
B2	ESL0184	Native	Apidaecin1a	50	replicate2	0.0252205	16.7553	0.732049	0.568978	0.638626
B3	ESL0184	Native	Apidaecin1a	25	replicate2	0.0285302	18.8505	0.823588	0.903064	0.903064
B4	ESL0184	Native	Apidaecin1a	12.5	replicate2	0.029034	16.5738	0.724117	0.412731	0.825461
B5	ESL0184	Native	Apidaecin1a	6.25	replicate2	0.0275809	18.8477	0.823467	0.928754	0.928754
B6	ESL0184	Native	Apidaecin1a	3.125	replicate2	0.0305279	19.0053	0.83035	0.94582	0.948877
B7	ESL0184	Native	Apidaecin1a	1.56	replicate2	0.0322213	19.1971	0.838729	0.923981	0.941968
B8	ESL0184	Native	Apidaecin1a	0.78	replicate2	0.0308012	19.1227	0.835482	0.946879	0.946879
B9	ESL0184	Native	Apidaecin1a	0.39	replicate2	0.0510573	23.1243	1.01031	0.99722	0.99722
B10	ESL0184	Native	Apidaecin1a	0.195	replicate2	0.054364	21.3982	0.934896	0.989104	0.989104
B11	ESL0184	Native	Apidaecin1a	0.0975	replicate2	0.0245319	22.5279	0.984254	0.961483	0.973413
B12	ESL0184	Native	Apidaecin1a	0.0487	replicate2	0.0143902	23.1487	1.01138	0.981874	0.981874
C1	ESL0184	Native	Apidaecin1b	100	replicate2	0.0318781	21.0226	0.918486	0.983363	0.983363
C2	ESL0184	Native	Apidaecin1b	50	replicate2	0.0253506	15.6979	0.68585	0.324912	0.487368
C3	ESL0184	Native	Apidaecin1b	25	replicate2	0.0268322	17.134	0.748595	0.719	0.903064
C4	ESL0184	Native	Apidaecin1b	12.5	replicate2	0.0250892	16.4682	0.719506	0.680714	0.852734
C5	ESL0184	Native	Apidaecin1b	6.25	replicate2	0.0274214	17.7616	0.776014	0.750302	0.928754
C6	ESL0184	Native	Apidaecin1b	3.125	replicate2	0.0245121	18.1381	0.79246	0.802136	0.948877
C7	ESL0184	Native	Apidaecin1b	1.56	replicate2	0.0281315	17.8734	0.780897	0.765419	0.941968
C8	ESL0184	Native	Apidaecin1b	0.78	replicate2	0.0277998	17.9286	0.783309	0.774115	0.946879
C9	ESL0184	Native	Apidaecin1b	0.39	replicate2	0.0289094	18.2783	0.798588	0.827958	0.99722
C10	ESL0184	Native	Apidaecin1b	0.195	replicate2	0.0368849	18.4749	0.807175	0.866959	0.989104
C11	ESL0184	Native	Apidaecin1b	0.0975	replicate2	0.0373358	19.2271	0.84004	0.926649	0.973413
C12	ESL0184	Native	Apidaecin1b	0.0487	replicate2	0.029423	22.0797	0.964672	0.848711	0.981874
D1	ESL0184	Native	defensin1	100	replicate2	0.00912134	4.20949	0.183915	0.0200409	0.101292
D2	ESL0184	Native	defensin1	50	replicate2	0.0438347	6.10459	0.266713	0.00496492	0.0297895
D3	ESL0184	Native	defensin1	25	replicate2	0.0464038	12.2311	0.534384	0.124186	0.372559
D4	ESL0184	Native	defensin1	12.5	replicate2	0.0310517	14.0062	0.611936	0.192419	0.577257
D5	ESL0184	Native	defensin1	6.25	replicate2	0.0261607	15.8875	0.694134	0.389191	0.928754
D6	ESL0184	Native	defensin1	3.125	replicate2	0.0262718	17.2787	0.754913	0.631605	0.948877
D7	ESL0184	Native	defensin1	1.56	replicate2	0.0241113	17.028	0.74396	0.753236	0.941968
D8	ESL0184	Native	defensin1	0.78	replicate2	0.0260211	17.4744	0.763464	0.729219	0.946879
D9	ESL0184	Native	defensin1	0.39	replicate2	0.0368561	20.2319	0.883944	0.85388	0.99722
D10	ESL0184	Native	defensin1	0.195	replicate2	0.0249013	19.1277	0.835698	0.847366	0.989104
D11	ESL0184	Native	defensin1	0.0975	replicate2	0.033612	18.2371	0.796786	0.90086	0.973413
D12	ESL0184	Native	defensin1	0.0487	replicate2	0.0292421	16.6431	0.727145	0.859245	0.981874
E1	ESL0184	Native	defensin2	100	replicate2	0.0158869	4.0199	0.175632	0.033764	0.101292
E2	ESL0184	Native	defensin2	50	replicate2	0.011793	3.17452	0.138697	0.0204619	0.0613856
E3	ESL0184	Native	defensin2	25	replicate2	0.00428759	2.57638	0.112563	0.0347768	0.208661
E4	ESL0184	Native	defensin2	12.5	replicate2	0.00757571	3.05505	0.133477	0.108278	0.577257
E5	ESL0184	Native	defensin2	6.25	replicate2	0.00150992	2.25006	0.0983061	0.121148	0.726888
E6	ESL0184	Native	defensin2	3.125	replicate2	0.00146721	2.1415	0.0935632	0.293282	0.948877
E7	ESL0184	Native	defensin2	1.56	replicate2	2.1373602611509e-05	2.6035	0.113748	0.303961	0.941968
E8	ESL0184	Native	defensin2	0.78	replicate2	0.022246	11.2259	0.490467	0.556104	0.946879
E9	ESL0184	Native	defensin2	0.39	replicate2	0.0254111	14.8382	0.648288	0.724191	0.99722
E10	ESL0184	Native	defensin2	0.195	replicate2	0.030102	17.063	0.74549	0.756592	0.989104
E11	ESL0184	Native	defensin2	0.0975	replicate2	0.0346059	18.3501	0.801726	0.905608	0.973413
E12	ESL0184	Native	defensin2	0.0487	replicate2	0.0268679	16.3838	0.715816	0.837058	0.981874
F1	ESL0184	Native	hymenoptaecin	100	replicate2	0.0106559	16.0233	0.700066	0.486837	0.730256
F2	ESL0184	Native	hymenoptaecin	50	replicate2	0.0277601	17.0279	0.743956	0.638626	0.638626
F3	ESL0184	Native	hymenoptaecin	25	replicate2	0.0251071	19.0375	0.83176	0.741776	0.903064
F4	ESL0184	Native	hymenoptaecin	12.5	replicate2	0.0240497	17.9134	0.782645	0.710612	0.852734
F5	ESL0184	Native	hymenoptaecin	6.25	replicate2	0.024354	17.5791	0.76804	0.772179	0.928754
F6	ESL0184	Native	hymenoptaecin	3.125	replicate2	0.0269694	16.8465	0.736031	0.720415	0.948877
F7	ESL0184	Native	hymenoptaecin	1.56	replicate2	0.0287617	18.7629	0.819762	0.750933	0.941968
F8	ESL0184	Native	hymenoptaecin	0.78	replicate2	0.0249518	17.2224	0.752457	0.732049	0.946879
F9	ESL0184	Native	hymenoptaecin	0.39	replicate2	0.025465	16.5921	0.724916	0.734676	0.99722
F10	ESL0184	Native	hymenoptaecin	0.195	replicate2	0.0277721	18.2233	0.796185	0.749996	0.989104
F11	ESL0184	Native	hymenoptaecin	0.0975	replicate2	0.0234864	18.5229	0.809273	0.901524	0.973413
F12	ESL0184	Native	hymenoptaecin	0.0487	replicate2	0.034407	18.9132	0.826328	0.869319	0.981874
A1	ESL0184	Native	Abaecin	100	replicate3	0.000452355	4.83445	0.374815	0.108334	0.216669
A2	ESL0184	Native	Abaecin	50	replicate3	0.00237091	8.70382	0.674807	0.150839	0.301678
A3	ESL0184	Native	Abaecin	25	replicate3	0.00243143	10.7139	0.830647	0.839031	0.903064
A4	ESL0184	Native	Abaecin	12.5	replicate3	0.00657641	14.6418	1.13518	0.908781	0.908781
A5	ESL0184	Native	Abaecin	6.25	replicate3	8.37282695296511e-12	9.2617	0.71806	0.792627	0.928754
A6	ESL0184	Native	Abaecin	3.125	replicate3	1.72400695094979e-08	13.0626	1.01274	0.948877	0.948877
A7	ESL0184	Native	Abaecin	1.56	replicate3	4.16112806367741e-08	12.6133	0.97791	0.941968	0.941968
A8	ESL0184	Native	Abaecin	0.78	replicate3	0.0215295	12.2069	0.946404	0.900811	0.946879
A9	ESL0184	Native	Abaecin	0.39	replicate3	7.32823696468659e-08	13.9594	1.08227	0.989785	0.99722
A10	ESL0184	Native	Abaecin	0.195	replicate3	6.54373133813822e-10	11.1764	0.86651	0.601034	0.989104
A11	ESL0184	Native	Abaecin	0.0975	replicate3	0.000543598	11.8725	0.920473	0.973413	0.973413
A12	ESL0184	Native	Abaecin	0.0487	replicate3	0.0190086	11.3449	0.879568	0.470408	0.981874
B1	ESL0184	Native	Apidaecin1a	100	replicate3	0.000398361	12.4354	0.964121	0.827778	0.983363
B2	ESL0184	Native	Apidaecin1a	50	replicate3	4.13854922631417e-13	11.5001	0.891601	0.568978	0.638626
B3	ESL0184	Native	Apidaecin1a	25	replicate3	0.0482973	13.1328	1.01818	0.903064	0.903064
B4	ESL0184	Native	Apidaecin1a	12.5	replicate3	8.27612226139931e-09	8.9752	0.695848	0.412731	0.825461
B5	ESL0184	Native	Apidaecin1a	6.25	replicate3	0.0222771	12.6702	0.98232	0.928754	0.928754
B6	ESL0184	Native	Apidaecin1a	3.125	replicate3	0.0330619	12.2098	0.946626	0.94582	0.948877
B7	ESL0184	Native	Apidaecin1a	1.56	replicate3	0.0172412	14.48	1.12263	0.923981	0.941968
B8	ESL0184	Native	Apidaecin1a	0.78	replicate3	0.00782062	12.3785	0.959704	0.946879	0.946879
B9	ESL0184	Native	Apidaecin1a	0.39	replicate3	1.40632465741729e-05	13.7887	1.06904	0.99722	0.99722
B10	ESL0184	Native	Apidaecin1a	0.195	replicate3	3.76200873923786e-05	12.5773	0.975119	0.989104	0.989104
B11	ESL0184	Native	Apidaecin1a	0.0975	replicate3	3.11511246942168e-11	13.0079	1.0085	0.961483	0.973413
B12	ESL0184	Native	Apidaecin1a	0.0487	replicate3	2.67247751032425e-07	15.6748	1.21527	0.981874	0.981874
C1	ESL0184	Native	Apidaecin1b	100	replicate3	0.000710505	12.4851	0.967971	0.983363	0.983363
C2	ESL0184	Native	Apidaecin1b	50	replicate3	2.6090779945651e-08	11.8142	0.915956	0.324912	0.487368
C3	ESL0184	Native	Apidaecin1b	25	replicate3	0.0431218	16.1653	1.2533	0.719	0.903064
C4	ESL0184	Native	Apidaecin1b	12.5	replicate3	3.15233443428932e-12	13.2733	1.02908	0.680714	0.852734
C5	ESL0184	Native	Apidaecin1b	6.25	replicate3	2.76257046080208e-10	12.9572	1.00457	0.750302	0.928754
C6	ESL0184	Native	Apidaecin1b	3.125	replicate3	1.51093474250022e-06	17.1445	1.32921	0.802136	0.948877
C7	ESL0184	Native	Apidaecin1b	1.56	replicate3	7.63799632959865e-05	14.6875	1.13872	0.765419	0.941968
C8	ESL0184	Native	Apidaecin1b	0.78	replicate3	5.05511367952522e-07	15.569	1.20707	0.774115	0.946879
C9	ESL0184	Native	Apidaecin1b	0.39	replicate3	5.16477008667739e-07	20.1299	1.56067	0.827958	0.99722
C10	ESL0184	Native	Apidaecin1b	0.195	replicate3	3.06887003925165e-05	16.0578	1.24496	0.866959	0.989104
C11	ESL0184	Native	Apidaecin1b	0.0975	replicate3	3.52484165531532e-13	12.3784	0.959701	0.926649	0.973413
C12	ESL0184	Native	Apidaecin1b	0.0487	replicate3	0.0167631	14.3211	1.11031	0.848711	0.981874
D1	ESL0184	Native	defensin1	100	replicate3	0.00923582	6.34808	0.492167	0.0200409	0.101292
D2	ESL0184	Native	defensin1	50	replicate3	0.00539187	5.08983	0.394615	0.00496492	0.0297895
D3	ESL0184	Native	defensin1	25	replicate3	0.0447218	10.7283	0.831763	0.124186	0.372559
D4	ESL0184	Native	defensin1	12.5	replicate3	0.024892	11.6979	0.906938	0.192419	0.577257
D5	ESL0184	Native	defensin1	6.25	replicate3	0.0638266	14.637	1.13481	0.389191	0.928754
D6	ESL0184	Native	defensin1	3.125	replicate3	0.0659203	17.5555	1.36108	0.631605	0.948877
D7	ESL0184	Native	defensin1	1.56	replicate3	0.0450158	20.1767	1.5643	0.753236	0.941968
D8	ESL0184	Native	defensin1	0.78	replicate3	0.0501961	18.2319	1.41352	0.729219	0.946879
D9	ESL0184	Native	defensin1	0.39	replicate3	0.0339339	19.7553	1.53163	0.85388	0.99722
D10	ESL0184	Native	defensin1	0.195	replicate3	0.0358922	16.7726	1.30038	0.847366	0.989104
D11	ESL0184	Native	defensin1	0.0975	replicate3	4.45685917786263e-07	11.653	0.903459	0.90086	0.973413
D12	ESL0184	Native	defensin1	0.0487	replicate3	3.44624099012971e-05	14.9803	1.16142	0.859245	0.981874
E1	ESL0184	Native	defensin2	100	replicate3	0.0217633	7.58626	0.588163	0.033764	0.101292
E2	ESL0184	Native	defensin2	50	replicate3	0.00290466	6.07188	0.470753	0.0204619	0.0613856
E3	ESL0184	Native	defensin2	25	replicate3	0.066988	7.33779	0.568899	0.0347768	0.208661
E4	ESL0184	Native	defensin2	12.5	replicate3	0.0508407	10.8809	0.843597	0.108278	0.577257
E5	ESL0184	Native	defensin2	6.25	replicate3	0.0570486	11.3049	0.876466	0.121148	0.726888
E6	ESL0184	Native	defensin2	3.125	replicate3	0.0211469	15.8804	1.23121	0.293282	0.948877
E7	ESL0184	Native	defensin2	1.56	replicate3	1.07648602212789e-11	13.9591	1.08225	0.303961	0.941968
E8	ESL0184	Native	defensin2	0.78	replicate3	2.03598964364943e-06	16.2989	1.26365	0.556104	0.946879
E9	ESL0184	Native	defensin2	0.39	replicate3	1.32723958045967e-05	16.9683	1.31555	0.724191	0.99722
E10	ESL0184	Native	defensin2	0.195	replicate3	0.000116593	17.2022	1.33369	0.756592	0.989104
E11	ESL0184	Native	defensin2	0.0975	replicate3	7.81244488449801e-11	11.9189	0.924072	0.905608	0.973413
E12	ESL0184	Native	defensin2	0.0487	replicate3	1.1851708552263e-07	16.5196	1.28077	0.837058	0.981874
F1	ESL0184	Native	hymenoptaecin	100	replicate3	0.030708	15.8782	1.23104	0.486837	0.730256
F2	ESL0184	Native	hymenoptaecin	50	replicate3	0.015368	15.403	1.19419	0.638626	0.638626
F3	ESL0184	Native	hymenoptaecin	25	replicate3	0.0309392	16.2965	1.26347	0.741776	0.903064
F4	ESL0184	Native	hymenoptaecin	12.5	replicate3	0.0213836	16.9776	1.31628	0.710612	0.852734
F5	ESL0184	Native	hymenoptaecin	6.25	replicate3	0.0116706	23.2004	1.79873	0.772179	0.928754
F6	ESL0184	Native	hymenoptaecin	3.125	replicate3	0.0179358	17.6885	1.37139	0.720415	0.948877
F7	ESL0184	Native	hymenoptaecin	1.56	replicate3	0.00031277	16.5753	1.28509	0.750933	0.941968
F8	ESL0184	Native	hymenoptaecin	0.78	replicate3	3.02171004619851e-05	16.5486	1.28301	0.732049	0.946879
F9	ESL0184	Native	hymenoptaecin	0.39	replicate3	1.5411870193256e-07	15.0343	1.16561	0.734676	0.99722
F10	ESL0184	Native	hymenoptaecin	0.195	replicate3	4.26701727211717e-06	15.7064	1.21772	0.749996	0.989104
F11	ESL0184	Native	hymenoptaecin	0.0975	replicate3	1.20105375525908e-06	14.2605	1.10561	0.901524	0.973413
F12	ESL0184	Native	hymenoptaecin	0.0487	replicate3	0.0327283	20.413	1.58262	0.869319	0.981874
A1	ESL0185	Native	hymenoptaecin	100	replicate1	0.00183277	6.98963	0.802832	0.100241	0.200483
A2	ESL0185	Native	hymenoptaecin	50	replicate1	0.00350806	7.67892	0.882003	0.168561	0.337121
A3	ESL0185	Native	hymenoptaecin	25	replicate1	0.00619009	9.21	1.05786	0.485678	0.971356
A4	ESL0185	Native	hymenoptaecin	12.5	replicate1	0.00452405	8.37325	0.961755	0.841552	0.988513
A5	ESL0185	Native	hymenoptaecin	6.25	replicate1	0.00435496	8.99316	1.03296	0.869287	0.981999
A6	ESL0185	Native	hymenoptaecin	3.125	replicate1	0.00753284	1.85972	0.213608	0.292947	0.996367
A7	ESL0185	Native	hymenoptaecin	1.56	replicate1	0.00453552	9.64541	1.10788	0.869938	0.969144
A8	ESL0185	Native	hymenoptaecin	0.78	replicate1	0.00439114	8.32467	0.956175	0.918762	0.967768
A9	ESL0185	Native	hymenoptaecin	0.39	replicate1	0.00494872	9.21165	1.05805	0.891613	0.990695
A10	ESL0185	Native	hymenoptaecin	0.195	replicate1	0.00331431	8.08965	0.929181	0.888674	0.999174
A11	ESL0185	Native	hymenoptaecin	0.0975	replicate1	0.00389542	8.77968	1.00844	0.937857	0.989331
A12	ESL0185	Native	hymenoptaecin	0.0487	replicate1	0.00433516	9.64205	1.10749	0.992874	0.992874
B1	ESL0185	Native	defensin2	100	replicate1	0.0240654	0.358208	0.0411439	0.0305979	0.148917
B2	ESL0185	Native	defensin2	50	replicate1	0.00334447	0.409327	0.0470155	0.00852767	0.051166
B3	ESL0185	Native	defensin2	25	replicate1	0.00334447	0.409327	0.0470155	0.0371481	0.222889
B4	ESL0185	Native	defensin2	12.5	replicate1	0.00334447	0.409327	0.0470155	0.176031	0.988513
B5	ESL0185	Native	defensin2	6.25	replicate1	0.00533077	4.41963	0.507641	0.315852	0.981999
B6	ESL0185	Native	defensin2	3.125	replicate1	0.00482762	6.42589	0.73808	0.761578	0.996367
B7	ESL0185	Native	defensin2	1.56	replicate1	0.00556522	7.93321	0.911212	0.939323	0.969144
B8	ESL0185	Native	defensin2	0.78	replicate1	0.00533066	7.56873	0.869348	0.964405	0.967768
B9	ESL0185	Native	defensin2	0.39	replicate1	0.00347422	8.35591	0.959764	0.990695	0.990695
B10	ESL0185	Native	defensin2	0.195	replicate1	0.00357021	8.20525	0.942459	0.999174	0.999174
B11	ESL0185	Native	defensin2	0.0975	replicate1	0.00432088	8.49927	0.976229	0.989331	0.989331
B12	ESL0185	Native	defensin2	0.0487	replicate1	0.00558378	9.77422	1.12267	0.991688	0.992874
C1	ESL0185	Native	defensin1	100	replicate1	0.00298261	6.23183	0.715791	0.0496391	0.148917
C2	ESL0185	Native	defensin1	50	replicate1	0.00450914	7.27795	0.835948	0.106688	0.320065
C3	ESL0185	Native	defensin1	25	replicate1	0.00306013	7.5594	0.868276	0.166265	0.498794
C4	ESL0185	Native	defensin1	12.5	replicate1	0.00334337	7.46781	0.857756	0.410503	0.988513
C5	ESL0185	Native	defensin1	6.25	replicate1	0.00323502	7.64395	0.877987	0.981999	0.981999
C6	ESL0185	Native	defensin1	3.125	replicate1	0.00426689	7.93907	0.911885	0.996367	0.996367
C7	ESL0185	Native	defensin1	1.56	replicate1	0.00364407	8.29996	0.953337	0.969144	0.969144
C8	ESL0185	Native	defensin1	0.78	replicate1	0.00612876	8.70953	1.00038	0.967768	0.967768
C9	ESL0185	Native	defensin1	0.39	replicate1	0.00341396	8.35591	0.959764	0.99045	0.990695
C10	ESL0185	Native	defensin1	0.195	replicate1	0.00449274	6.95967	0.799391	0.890267	0.999174
C11	ESL0185	Native	defensin1	0.0975	replicate1	0.003835	8.15326	0.936487	0.966867	0.989331
C12	ESL0185	Native	defensin1	0.0487	replicate1	0.0077153	9.5613	1.09822	0.986002	0.992874
D1	ESL0185	Native	Apidaecin1b	100	replicate1	0.00553942	9.11467	1.04691	0.997775	0.997775
D2	ESL0185	Native	Apidaecin1b	50	replicate1	0.00451774	7.68563	0.882774	0.92856	0.92856
D3	ESL0185	Native	Apidaecin1b	25	replicate1	0.00433338	8.60426	0.988288	0.989991	0.997793
D4	ESL0185	Native	Apidaecin1b	12.5	replicate1	0.00555407	8.1876	0.940431	0.988513	0.988513
D5	ESL0185	Native	Apidaecin1b	6.25	replicate1	0.00462847	7.95248	0.913425	0.958544	0.981999
D6	ESL0185	Native	Apidaecin1b	3.125	replicate1	0.0068561	8.10534	0.930983	0.991435	0.996367
D7	ESL0185	Native	Apidaecin1b	1.56	replicate1	0.00540044	7.95228	0.913402	0.96912	0.969144
D8	ESL0185	Native	Apidaecin1b	0.78	replicate1	0.00638396	7.76782	0.892215	0.944082	0.967768
D9	ESL0185	Native	Apidaecin1b	0.39	replicate1	0.00450828	8.38415	0.963008	0.976931	0.990695
D10	ESL0185	Native	Apidaecin1b	0.195	replicate1	0.00445362	7.248	0.832508	0.91912	0.999174
D11	ESL0185	Native	Apidaecin1b	0.0975	replicate1	0.00658826	7.93666	0.911608	0.969985	0.989331
D12	ESL0185	Native	Apidaecin1b	0.0487	replicate1	0.00690466	8.70613	0.99999	0.97014	0.992874
E1	ESL0185	Native	Apidaecin1a	100	replicate1	0.00683187	6.16313	0.7079	0.823192	0.997775
E2	ESL0185	Native	Apidaecin1a	50	replicate1	0.0046556	7.70233	0.884693	0.912623	0.92856
E3	ESL0185	Native	Apidaecin1a	25	replicate1	0.00604938	8.22154	0.94433	0.997793	0.997793
E4	ESL0185	Native	Apidaecin1a	12.5	replicate1	0.00401294	8.0077	0.919768	0.96309	0.988513
E5	ESL0185	Native	Apidaecin1a	6.25	replicate1	0.00482561	7.89729	0.907086	0.965972	0.981999
E6	ESL0185	Native	Apidaecin1a	3.125	replicate1	0.00467602	7.55491	0.867761	0.960873	0.996367
E7	ESL0185	Native	Apidaecin1a	1.56	replicate1	0.00502305	7.50978	0.862576	0.955691	0.969144
[truncated: 4,913 more rows]

## Sheet: Sensitivity_score
Strain	Condition	Sensitivity_score	Category
ESL0034	Abaecin	0	Native
ESL0034	Apidaecin1a	0	Native
ESL0034	Apidaecin1b	0	Native
ESL0034	defensin1	0	Native
ESL0034	defensin2	0	Native
ESL0034	hymenoptaecin	0	Native
ESL0145	Abaecin	0	Native
ESL0145	Apidaecin1a	0	Native
ESL0145	Apidaecin1b	1	Native
ESL0145	defensin1	0	Native
ESL0145	defensin2	2	Native
ESL0145	hymenoptaecin	1	Native
ESL0169	Abaecin	10	Native
ESL0169	Apidaecin1a	5	Native
ESL0169	Apidaecin1b	10	Native
ESL0169	defensin1	0	Native
ESL0169	defensin2	0	Native
ESL0169	hymenoptaecin	0	Native
ESL0177	Abaecin	9	Native
ESL0177	Apidaecin1a	10	Native
ESL0177	Apidaecin1b	10	Native
ESL0177	defensin1	10	Native
ESL0177	defensin2	6	Native
ESL0177	hymenoptaecin	2	Native
ESL0178	Abaecin	0	Native
ESL0178	Apidaecin1a	3	Native
ESL0178	Apidaecin1b	3	Native
ESL0178	defensin1	1	Native
ESL0178	defensin2	1	Native
ESL0178	hymenoptaecin	0	Native
ESL0183	Abaecin	0	Native
ESL0183	Apidaecin1a	0	Native
ESL0183	Apidaecin1b	0	Native
ESL0183	defensin1	0	Native
ESL0183	defensin2	0	Native
ESL0183	hymenoptaecin	0	Native
ESL0184	Abaecin	0	Native
ESL0184	Apidaecin1a	0	Native
ESL0184	Apidaecin1b	0	Native
ESL0184	defensin1	2	Native
ESL0184	defensin2	0	Native
ESL0184	hymenoptaecin	0	Native
ESL0185	Abaecin	0	Native
ESL0185	Apidaecin1a	0	Native
ESL0185	Apidaecin1b	0	Native
ESL0185	defensin1	0	Native
ESL0185	defensin2	0	Native
ESL0185	hymenoptaecin	0	Native
ESL0186	Abaecin	0	Native
ESL0186	Apidaecin1a	0	Native
ESL0186	Apidaecin1b	0	Native
ESL0186	defensin1	0	Native
ESL0186	defensin2	1	Native
ESL0186	hymenoptaecin	0	Native
ESL0197	Abaecin	0	Native
ESL0197	Apidaecin1a	0	Native
ESL0197	Apidaecin1b	0	Native
ESL0197	defensin1	0	Native
ESL0197	defensin2	1	Native
ESL0197	hymenoptaecin	0	Native
ESL0198	Abaecin	0	Native
ESL0198	Apidaecin1a	0	Native
ESL0198	Apidaecin1b	0	Native
ESL0198	defensin1	0	Native
ESL0198	defensin2	2	Native
ESL0198	hymenoptaecin	0	Native
ESL0294	Abaecin	0	Native
ESL0294	Apidaecin1a	0	Native
ESL0294	Apidaecin1b	0	Native
ESL0294	defensin1	0	Native
ESL0294	defensin2	12	Native
ESL0294	hymenoptaecin	0	Native
BBC03_29	Abaecin	0	Opportunistic colonizers
BBC03_29	Apidaecin1a	2	Opportunistic colonizers
BBC03_29	Apidaecin1b	3	Opportunistic colonizers
BBC03_29	defensin1	0	Opportunistic colonizers
BBC03_29	defensin2	1	Opportunistic colonizers
BBC03_29	hymenoptaecin	0	Opportunistic colonizers
ESL0165	Abaecin	0	Opportunistic colonizers
ESL0165	Apidaecin1a	0	Opportunistic colonizers
ESL0165	Apidaecin1b	0	Opportunistic colonizers
ESL0165	defensin1	0	Opportunistic colonizers
ESL0165	defensin2	0	Opportunistic colonizers
ESL0165	hymenoptaecin	0	Opportunistic colonizers
ESL0497	Abaecin	0	Opportunistic colonizers
ESL0497	Apidaecin1a	0	Opportunistic colonizers
ESL0497	Apidaecin1b	0	Opportunistic colonizers
ESL0497	defensin1	0	Opportunistic colonizers
ESL0497	defensin2	0	Opportunistic colonizers
ESL0497	hymenoptaecin	0	Opportunistic colonizers
ESL0935	Abaecin	0	Opportunistic colonizers
ESL0935	Apidaecin1a	2	Opportunistic colonizers
ESL0935	Apidaecin1b	1	Opportunistic colonizers
ESL0935	defensin1	0	Opportunistic colonizers
ESL0935	defensin2	0	Opportunistic colonizers
ESL0935	hymenoptaecin	0	Opportunistic colonizers
ESL0943	Abaecin	0	Opportunistic colonizers
ESL0943	Apidaecin1a	0	Opportunistic colonizers
ESL0943	Apidaecin1b	0	Opportunistic colonizers
ESL0943	defensin1	0	Opportunistic colonizers
ESL0943	defensin2	0	Opportunistic colonizers
ESL0943	hymenoptaecin	0	Opportunistic colonizers
ESL0947	Abaecin	0	Opportunistic colonizers
ESL0947	Apidaecin1a	1	Opportunistic colonizers
ESL0947	Apidaecin1b	1	Opportunistic colonizers
ESL0947	defensin1	0	Opportunistic colonizers
ESL0947	defensin2	0	Opportunistic colonizers
ESL0947	hymenoptaecin	0	Opportunistic colonizers
ESL0230	Abaecin	0	Other bee species
ESL0230	Apidaecin1a	0	Other bee species
ESL0230	Apidaecin1b	0	Other bee species
ESL0230	defensin1	0	Other bee species
ESL0230	defensin2	0	Other bee species
ESL0230	hymenoptaecin	0	Other bee species
ESL0253	Abaecin	0	Other bee species
ESL0253	Apidaecin1a	12	Other bee species
ESL0253	Apidaecin1b	2	Other bee species
ESL0253	defensin1	0	Other bee species
ESL0253	defensin2	1	Other bee species
ESL0253	hymenoptaecin	1	Other bee species
ESL0254	Abaecin	12	Other bee species
ESL0254	Apidaecin1a	6	Other bee species
ESL0254	Apidaecin1b	8	Other bee species
ESL0254	defensin1	0	Other bee species
ESL0254	defensin2	1	Other bee species
ESL0254	hymenoptaecin	0	Other bee species
ESL0404	Abaecin	10	Other bee species
ESL0404	Apidaecin1a	11	Other bee species
ESL0404	Apidaecin1b	10	Other bee species
ESL0404	defensin1	9	Other bee species
ESL0404	defensin2	0	Other bee species
ESL0404	hymenoptaecin	0	Other bee species
ESL0405	Abaecin	12	Other bee species
ESL0405	Apidaecin1a	12	Other bee species
ESL0405	Apidaecin1b	12	Other bee species
ESL0405	defensin1	12	Other bee species
ESL0405	defensin2	10	Other bee species
ESL0405	hymenoptaecin	4	Other bee species
ESL0447	Abaecin	11	Other bee species
ESL0447	Apidaecin1a	11	Other bee species
ESL0447	Apidaecin1b	12	Other bee species
ESL0447	defensin1	11	Other bee species
ESL0447	defensin2	11	Other bee species
ESL0447	hymenoptaecin	11	Other bee species
ESL0693	Abaecin	3	Other bee species
ESL0693	Apidaecin1a	2	Other bee species
ESL0693	Apidaecin1b	3	Other bee species
ESL0693	defensin1	3	Other bee species
ESL0693	defensin2	4	Other bee species
ESL0693	hymenoptaecin	3	Other bee species
ESL0710	Abaecin	0	Other bee species
ESL0710	Apidaecin1a	0	Other bee species
ESL0710	Apidaecin1b	0	Other bee species
ESL0710	defensin1	0	Other bee species
ESL0710	defensin2	0	Other bee species
ESL0710	hymenoptaecin	0	Other bee species
ESL0721	Abaecin	0	Other bee species
ESL0721	Apidaecin1a	0	Other bee species
ESL0721	Apidaecin1b	0	Other bee species
ESL0721	defensin1	0	Other bee species
ESL0721	defensin2	0	Other bee species
ESL0721	hymenoptaecin	0	Other bee species
ESL1042	Abaecin	0	Other bee species
ESL1042	Apidaecin1a	0	Other bee species
ESL1042	Apidaecin1b	0	Other bee species
ESL1042	defensin1	0	Other bee species
ESL1042	defensin2	1	Other bee species
ESL1042	hymenoptaecin	0	Other bee species
ESL1044	Abaecin	0	Other bee species
ESL1044	Apidaecin1a	0	Other bee species
ESL1044	Apidaecin1b	0	Other bee species
ESL1044	defensin1	0	Other bee species
ESL1044	defensin2	1	Other bee species
ESL1044	hymenoptaecin	0	Other bee species
ESL0607	Abaecin	0	Other microbiomes
ESL0607	Apidaecin1a	0	Other microbiomes
ESL0607	Apidaecin1b	0	Other microbiomes
ESL0607	defensin1	0	Other microbiomes
ESL0607	defensin2	0	Other microbiomes
ESL0607	hymenoptaecin	0	Other microbiomes
ESL1027	Abaecin	0	Other microbiomes
ESL1027	Apidaecin1a	0	Other microbiomes
ESL1027	Apidaecin1b	0	Other microbiomes
ESL1027	defensin1	0	Other microbiomes
ESL1027	defensin2	0	Other microbiomes
ESL1027	hymenoptaecin	0	Other microbiomes
KB1	Abaecin	0	Other microbiomes
KB1	Apidaecin1a	0	Other microbiomes
KB1	Apidaecin1b	0	Other microbiomes
KB1	defensin1	0	Other microbiomes
KB1	defensin2	0	Other microbiomes
KB1	hymenoptaecin	0	Other microbiomes
