# Supplementary material for: Host and microbial factors influence bacterial colonization of the honey bee gut
Source: ISME J. 2026 May 18;20(1):wrag127. doi: 10.1093/ismejo/wrag127 (PMC13293248; doi:10.1093/ismejo/wrag127)
Supplement: Supplementary_material_wrag127 [file supplementary_material_wrag127.zip › Supplementary_File_S7_Assembly_stats.xlsx]

## Sheet: Strain list
Bacterial species	Category	Isolation source	Strain ID	Total genome size	Number of contigs	Largest contig	Smallest contig	Mean contig length	N50	L50	GC content	CDS	rRNA genes	tRNA genes	tmRNA	Repeat regions
Enterobacter ludwigii	Oportunistic bee colonizers	Apis mellifera	ESL0936	1,228,919 bp	197	52,314 bp	210 bp	6,238 bp	11,906 bp	34	0.3754	1145	6	48	1	na
Pantoea agglomerans	Oportunistic bee colonizers	Apis mellifera	ESL0941	1,054,994 bp	98	39,862 bp	207 bp	10,765 bp	16,504 bp	20	0.3692	1002	5	33	1	na
Pantoea sp.	Oportunistic bee colonizers	Apis mellifera	ESL0947	4,747,729 bp	40	612,418 bp	1,087 bp	118,693 bp	298,441 bp	7	0.5008	4364	4	64	1	2
Serratia	Oportunistic bee colonizers	Apis mellifera	ESL0497	1,334,475 bp	267	34,906 bp	201 bp	4,998 bp	7,512 bp	63	0.3641	1244	6	37	na	na
Klebsiella oxytoca	Oportunistic bee colonizers	Apis mellifera	ESL0937	2,412,443 bp	180	91,276 bp	214 bp	13,402 bp	24,811 bp	32	0.3891	2263	6	54	1	na
Escherichia coli	Oportunistic bee colonizers	Apis mellifera	ESL0935	2,403,671 bp	256	82,914 bp	205 bp	9,389 bp	16,742 bp	45	0.3862	2251	4	74	1	2
Tatumella terrea	Oportunistic bee colonizers	Apis mellifera	ESL0940	1,687,272 bp	301	47,581 bp	202 bp	5,606 bp	8,764 bp	66	0.3815	1504	5	68	1	na
Hafnia alvei	Oportunistic bee colonizers	Apis mellifera	BBC03-29	1,723,154 bp	316	46,782 bp	201 bp	5,453 bp	8,912 bp	64	0.3827	1588	6	61	1	na
Lactobacillus kunkei	Oportunistic bee colonizers	Apis mellifera	ESL0165	1,495,685 bp	47	183,472 bp	1,032 bp	31,823 bp	96,318 bp	6	0.3792	1333	3	51	1	1
Proteus sp.	Oportunistic bee colonizers	Apis mellifera	ESL0899	2,127,806 bp	206	84,617 bp	206 bp	10,329 bp	18,972 bp	39	0.3873	1936	5	54	1	na
Klebsiella aerogenes	Oportunistic bee colonizers	Apis mellifera	ESL0943	5,137,108 bp	27	968,214 bp	1,104 bp	190,263 bp	514,882 bp	4	0.5047	4792	6	74	1	na
Janthinobacterium sp.	Other microbiomes	Salmo trutta	ESL0601	1,384,059 bp	142	71,624 bp	205 bp	9,747 bp	19,382 bp	24	0.3789	1165	2	33	na	na
Burkholderia sp.	Other microbiomes	soil	ESL0616	1,504,788 bp	321	31,874 bp	201 bp	4,688 bp	6,943 bp	63	0.3711	1280	2	23	na	na
Flavobacterium sp.	Other microbiomes	Salmo trutta	ESL0602	5,139,488 bp	12	1,214,882 bp	9,842 bp	428,291 bp	872,466 bp	3	0.5021	4220	3	55	1	na
Pseudomonas aeruginosa	Other microbiomes	soil	ESL0607	1,260,794 bp	142	49,318 bp	207 bp	8,879 bp	14,236 bp	29	0.3667	1106	3	15	na	na
Leifsonia sp.	Other microbiomes	soil	ESL0610	4,099,126 bp	9	1,102,684 bp	5,213 bp	455,458 bp	721,944 bp	2	0.4973	3886	3	52	1	na
Brevibacillus sp.	Other microbiomes	soil	ESL0611	1,513,225 bp	209	61,642 bp	203 bp	7,241 bp	12,884 bp	36	0.3674	1435	13	129	na	na
