# Supplementary material for: Host and microbial factors influence bacterial colonization of the honey bee gut
Source: ISME J. 2026 May 18;20(1):wrag127. doi: 10.1093/ismejo/wrag127 (PMC13293248; doi:10.1093/ismejo/wrag127)
Supplement: Supplementary_material_wrag127 [file supplementary_material_wrag127.zip › Supplementary_File_S3_qPCR_bacterial_abundance.xlsx]

## Sheet: 05_5_Data_qPCR_CopyNum_all_comb
	Strain	CT_actin	DNA.extraction.plate..	Sample.ID	Condition	Gut.section.Tube.ID	Sample.description	Batch	Group	Colonization_mode	Replicate	Hive	Collection.date	CT_specific	CT_univ	dCt16S	dCt_specific	actin_CopyNum	Univ_CopyNum	Specific_CopyNum	Univ_CopyNum_norm	Specific_CopyNum_norm	genome_ID	Category	isolation
1	BBC0329	19.8435	15	4AH1.5	#4	4A1	BBC0329	A1	Invader	Mono	1	1	2021-04-06	19.548	14.821	32.503	1.22731	13819800	426052500	8341500	157297961	3079670	C329	II: Opportunistic colonizers	honeybee
2	BBC0329	20.2533	15	4AH1.6	#4	4A1	BBC0329	A1	Invader	Mono	1	1	2021-04-06	21.0563	16.6763	11.934	0.573156	10355700	123999900	3150600	61094710	1552300	C329	II: Opportunistic colonizers	honeybee
3	BBC0329	19.7887	15	4AH7.5	#4	4A3	BBC0329	A3	Invader	Mono	3	7	30/07/2021	18.8873	14.7583	32.6799	1.86779	14363700	444189900	12777900	157784409	4538945	C329	II: Opportunistic colonizers	honeybee
4	BBC0329	22.1147	15	4AH7.6	#4	4A3	BBC0329	A3	Invader	Mono	3	7	30/07/2021	19.2147	14.7547	164.279	7.46426	2792700	445274700	10344000	813514820	18898440	C329	II: Opportunistic colonizers	honeybee
5	BBC0329	20.551	15	4AH9.5	#4	4A2	BBC0329	A2	Invader	Mono	2	9	18/06/2021	23.9643	15.8465	26.0733	0.0938608	8397600	215365500	482100	130852699	292916	C329	II: Opportunistic colonizers	honeybee
6	BBC0329	21.5027	15	4AH9.6	#4	4A2	BBC0329	A2	Invader	Mono	2	9	18/06/2021	25.2907	18.027	11.1245	0.0723933	4296900	50487900	204900	59950636	243304	C329	II: Opportunistic colonizers	honeybee
7	BBC0329	22.813	29	4AH1.1	#4	4A1	BBC0329	A1	Invader	Mono	1	1	2021-04-06	20.7203	16.9567	57.9338	4.26536	1707900	102902700	3913500	157417814	5986768	C329	II: Opportunistic colonizers	honeybee
8	BBC0329	27.873	29	4AH1.2	#4	4A1	BBC0329	A1	Invader	Mono	1	1	2021-04-06	22.7573	18.705	575.232	34.6712	48300	32158800	1050900	1739571361	56846510	C329	II: Opportunistic colonizers	honeybee
9	BBC0329	23.1853	29	4AH9.1	#4	4A2	BBC0329	A2	Invader	Mono	2	9	18/06/2021	20.4225	23.7717	0.666034	6.78728	1314000	1105200	4743300	2197531	9431370	C329	II: Opportunistic colonizers	honeybee
10	BBC0329	21.6203	29	4AH9.2	#4	4A2	BBC0329	A2	Invader	Mono	2	9	18/06/2021	19.5713	15.023	96.8267	4.13819	3955200	372478500	8216700	246049397	5427734	C329	II: Opportunistic colonizers	honeybee
11	BBC0329	22.0433	29	4AH7.1	#4	4A3	BBC0329	A3	Invader	Mono	3	7	30/07/2021	20.343	16.411	49.6022	3.24976	2936400	147938400	4992900	131630111	4442498	C329	II: Opportunistic colonizers	honeybee
12	BBC0329	22.4587	29	4AH7.2	#4	4A3	BBC0329	A3	Invader	Mono	3	7	30/07/2021	20.8447	16.721	53.3593	3.06099	2192100	120369300	3611700	143464655	4304680	C329	II: Opportunistic colonizers	honeybee
13	BBC0329	22.8157	29	5AH7.2	#5	5A3	BBC0329+SC	A3	Invader+SC	Comm	3	7	30/07/2021	22.2673	16.741	67.3995	1.4624	1704900	118778400	1441800	182023770	2209508	C329	II: Opportunistic colonizers	honeybee
14	BBC0329	21.787	29	5AH7.1	#5	5A3	BBC0329+SC	A3	Invader+SC	Comm	3	7	30/07/2021	18.733	13.756	261.56	8.30511	3517500	865291500	14116500	642714173	10485339	C329	II: Opportunistic colonizers	honeybee
15	BBC0329	21.051	15	5AH9.5	#5	5A2	BBC0329+SC	A2	Invader+SC	Comm	2	9	18/06/2021	28.4107	14.7697	77.7803	0.00608863	5905800	440853600	27300	380870548	23586	C329	II: Opportunistic colonizers	honeybee
16	BBC0329	21.8827	15	5AH9.6	#5	5A2	BBC0329+SC	A2	Invader+SC	Comm	2	9	18/06/2021	23.643	14.66	149.362	0.29518	3288300	474219300	593100	735816508	920276	C329	II: Opportunistic colonizers	honeybee
17	BBC0329	23.392	15	5AH7.5	#5	5A3	BBC0329+SC	A3	Invader+SC	Comm	3	7	30/07/2021	26.2463	16.5303	116.297	0.13828	1136100	136647900	110400	613688714	495809	C329	II: Opportunistic colonizers	honeybee
18	BBC0329	21.0483	15	5AH7.6	#5	5A3	BBC0329+SC	A3	Invader+SC	Comm	3	7	30/07/2021	25.3825	15.988	33.3666	0.0495776	5916900	196017000	192900	169029008	166341	C329	II: Opportunistic colonizers	honeybee
19	BBC0329	20.4437	15	5AH1.5	#5	5A1	BBC0329+SC	A1	Invader+SC	Comm	1	1	2021-04-06	19.883	13.761	102.727	1.47495	9057000	862418100	6719400	485842194	3785366	C329	II: Opportunistic colonizers	honeybee
20	BBC0329	22.3647	29	5AH1.2	#5	5A1	BBC0329+SC	A1	Invader+SC	Comm	1	1	2021-04-06	20.2177	14.3977	250.211	4.42906	2341800	564641100	5413800	629958921	6040070	C329	II: Opportunistic colonizers	honeybee
21	BBC0329	23.1267	29	5AH9.1	#5	5A2	BBC0329+SC	A2	Invader+SC	Comm	2	9	18/06/2021	25.7657	16.2893	114.352	0.160539	1369500	160410600	150600	306027583	287311	C329	II: Opportunistic colonizers	honeybee
22	BBC0329	20.4433	15	5AH1.6	#5	5A1	BBC0329+SC	A1	Invader+SC	Comm	1	1	2021-04-06	28.066	15.9333	22.7848	0.00507398	9059100	203277000	34200	114489306	19262	C329	II: Opportunistic colonizers	honeybee
23	BBC0329	22.5267	29	5AH1.1	#5	5A1	BBC0329+SC	A1	Invader+SC	Comm	1	1	2021-04-06	23.731	15.381	141.599	0.43397	2089500	293540700	560400	367041774	700721	C329	II: Opportunistic colonizers	honeybee
24	BBC0329	22.6367	29	5AH9.2	#5	5A2	BBC0329+SC	A2	Invader+SC	Comm	2	9	18/06/2021	30.0447	15.5477	136.145	0.00588803	1933800	262733100	0	354970923	0	C329	II: Opportunistic colonizers	honeybee
25	ESL0024	24.011	36	24S4H8_3	#24	24_3 SC4	ESL0024	SC4	Native	Mono	4	8	27/07/2023	23.1383	24.3457	1.26109	0.546136	734700	754500	3540300	531755	1247562	24	Native	honeybee
26	ESL0024	24.508	36	24S4H8_4	#24	24_4 SC4	ESL0024	SC4	Native	Mono	4	8	27/07/2023	16.8903	17.2107	0.00635746	0.00509159	517800	86904300	238690800	86904300	119345400	24	Native	honeybee
27	ESL0024	25.7017	36	24S4H8_5	#24	24_5 SC4	ESL0024	SC4	Native	Mono	4	8	27/07/2023	20.53	20.141	0.0211871	0.0277443	223500	12371100	20535600	28661099	2.37882e+07	24	Native	honeybee
28	ESL0024	24.685	36	24S4H8_6	#24	24_6 SC4	ESL0024	SC4	Native	Mono	4	8	27/07/2023	15.424	21.6003	0.117875	0.0016299	457200	4685700	641253600	5306770	363124578	24	Native	honeybee
29	ESL0024	23.5027	37	SCS4H8_3	#SC	SC_3	ESL0024+SC	SC4	Native+SC	Comm	4	8	27/07/2023	23.2223	40	92510.7	0.823401	1050900	0	3345600	0	2729104	24	Native	honeybee
30	ESL0024	21.9463	37	SCS4H8_4	#SC	SC_4	ESL0024+SC	SC4	Native+SC	Comm	4	8	27/07/2023	23.444	13.6773	0.00324178	2.82386	3144000	911781600	2881200	497216779	785594	24	Native	honeybee
31	ESL0024	21.9693	37	SCS4H8_5	#SC	SC_5	ESL0024+SC	SC4	Native+SC	Comm	4	8	27/07/2023	35.7503	16.406	0.021148	14076.5	3093600	148431300	0	82261916	0	24	Native	honeybee
32	ESL0024	23.6777	37	SCS4H8_6	#SC	SC_6	ESL0024+SC	SC4	Native+SC	Comm	4	8	27/07/2023	24.4217	14.5067	0.00173482	1.67481	929100	525146100	1490700	969070055	1375420	24	Native	honeybee
33	ESL0024	23.844	36	24S3H14_1	#24	24_1 SC3	ESL0024	SC3	Native	Mono	3	14	20/07/2023	19.618	NA	NA	0.0534376	826500	NA	37970700	NA	11894270	24	Native	honeybee
34	ESL0024	22.33	37	SCS3H14_1	#SC	SC_1	ESL0024+SC	SC3	Native+SC	Comm	3	14	20/07/2023	24.4843	16.307	0.0153779	4.45163	2399700	158536200	1429200	113268456	510556	24	Native	honeybee
35	ESL0024	22.136	37	SCS3H14_2	#SC	SC_2	ESL0024+SC	SC3	Native+SC	Comm	3	14	20/07/2023	25.372	14.367	0.00458456	9.42178	2751000	576278700	785700	359152974	244835	24	Native	honeybee
36	ESL0024	23.2107	37	SCS3H14_3	#SC	SC_3	ESL0024+SC	SC3	Native+SC	Comm	3	14	20/07/2023	27.2657	14.9243	0.00320306	16.6217	1290900	397748100	219300	528266417	145631	24	Native	honeybee
37	ESL0024	23.0193	37	SCS3H14_4	#SC	SC_4	ESL0024+SC	SC3	Native+SC	Comm	3	14	20/07/2023	29.1477	14.8513	0.00347686	69.9539	1476900	417541200	61800	484714190	35871	24	Native	honeybee
38	ESL0024	23.143	37	SCS3H14_5	#SC	SC_5	ESL0024+SC	SC3	Native+SC	Comm	3	14	20/07/2023	25.457	14.258	0.00211519	4.9726	1353900	619619100	741900	784649492	469750	24	Native	honeybee
39	ESL0024	21.3167	37	SCS3H14_6	#SC	SC_6	ESL0024+SC	SC3	Native+SC	Comm	3	14	20/07/2023	29.2577	15.2673	0.0150997	245.742	4898100	316598400	57300	110820105	10028.5	24	Native	honeybee
40	ESL0024	22.6233	37	SCS4H8_1	#SC	SC_1	ESL0024+SC	SC4	Native+SC	Comm	4	8	27/07/2023	23.3373	14.592	0.00382233	1.64035	1952100	496164600	3096000	435773888	1359585	24	Native	honeybee
41	ESL0024	23.1657	37	SCS4H8_2	#SC	SC_2	ESL0024+SC	SC4	Native+SC	Comm	4	8	27/07/2023	21.215	13.961	0.0016948	0.258697	1332300	754977300	12942300	971559394	8327544	24	Native	honeybee
42	ESL0024	23.8947	36	24S3H14_5	#24	24_5 SC3	ESL0024	SC3	Native	Mono	3	14	20/07/2023	15.985	NA	NA	0.00415866	797400	NA	439365300	NA	142653218	24	Native	honeybee
43	ESL0024	23.963	36	24S3H14_2	#24	24_2 SC3	ESL0024	SC3	Native	Mono	3	14	20/07/2023	20.3613	21.0343	0.131336	0.082374	759900	6828300	23007900	4652841	7838854	24	Native	honeybee
44	ESL0024	24.929	36	24S3H14_3	#24	24_3 SC3	ESL0024	SC3	Native	Mono	3	14	20/07/2023	21.649	21.7465	0.110147	0.102949	384900	4251600	9660000	5719612	6497724	24	Native	honeybee
45	ESL0024	24.5663	36	24S3H14_4	#24	24_4 SC3	ESL0024	SC3	Native	Mono	3	14	20/07/2023	18.7637	NA	NA	0.0179153	497100	NA	67532400	NA	35172276	24	Native	honeybee
46	ESL0024	24.854	36	24S3H14_6	#24	24_6 SC3	ESL0024	SC3	Native	Mono	3	14	20/07/2023	20.0257	NA	NA	0.0351987	405900	NA	28848600	NA	18400844	24	Native	honeybee
47	ESL0024	22.7127	36	24S4H8_1	#24	24_1 SC4	ESL0024	SC4	Native	Mono	4	8	27/07/2023	15.588	NA	NA	0.00716575	1833000	NA	574152600	NA	81095531	24	Native	honeybee
48	ESL0024	22.7327	36	24S4H8_2	#24	24_2 SC4	ESL0024	SC4	Native	Mono	4	8	27/07/2023	17.4103	NA	NA	0.024993	1807500	NA	168124800	NA	2.40816e+07	24	Native	honeybee
49	ESL0034	21.9693	37	SCS4H8_5	#SC	SC_5	ESL0034+SC	SC4	Native+SC	Comm	4	8	27/07/2023	17.9937	16.406	0.021148	0.0635631	3093600	148431300	72906600	82261916	2.02027e+07	34	Native	honeybee
50	ESL0034	21.9463	37	SCS4H8_4	#SC	SC_4	ESL0034+SC	SC4	Native+SC	Comm	4	8	27/07/2023	16.6297	13.6773	0.00324178	0.0250913	3144000	911781600	185998500	497216779	50714763	34	Native	honeybee
51	ESL0034	24.6153	40	34S4H8_6	#34	34_6 SC4	ESL0034	SC4	Native	Mono	4	8	27/07/2023	18.8573	17.7717	114.855	54.1166	480000	59835300	40173300	533244714	179009714	34	Native	honeybee
52	ESL0034	23.6777	37	SCS4H8_6	#SC	SC_6	ESL0034+SC	SC4	Native+SC	Comm	4	8	27/07/2023	17.42	14.5067	0.00173482	0.0130694	929100	525146100	108102000	969070055	9.97422e+07	34	Native	honeybee
53	ESL0034	23.143	37	SCS3H14_5	#SC	SC_5	ESL0034+SC	SC3	Native+SC	Comm	3	14	20/07/2023	35.8855	14.258	0.00211519	6852.91	1353900	619619100	0	784649492	0	34	Native	honeybee
54	ESL0034	21.3167	37	SCS3H14_6	#SC	SC_6	ESL0034+SC	SC3	Native+SC	Comm	3	14	20/07/2023	40	15.2673	0.0150997	420963	4898100	316598400	0	110820105	0	34	Native	honeybee
55	ESL0034	27.6603	40	34S3H14_5	#34	34_5 SC3	ESL0034	SC3	Native	Mono	3	14	20/07/2023	19.0203	18.068	771.934	398.932	56400	49129500	35919600	3726263513	1362174406	34	Native	honeybee
56	ESL0034	21.509	40	34S4H8_2	#34	34_2 SC4	ESL0034	SC4	Native	Mono	4	8	27/07/2023	18.6873	17.84	12.7198	7.06979	4277700	57176100	45147300	57176100	22573650	34	Native	honeybee
57	ESL0034	23.5027	37	SCS4H8_3	#SC	SC_3	ESL0034+SC	SC4	Native+SC	Comm	4	8	27/07/2023	17.289	40	92510.7	0.0134741	1050900	0	118276200	0	9.64814e+07	34	Native	honeybee
58	ESL0034	20.479	40	34S3H14_1	#34	34_1 SC3	ESL0034	SC3	Native	Mono	3	14	20/07/2023	21.6923	20.7777	0.813003	0.431271	8834400	8099700	5735100	3921951	1388495	34	Native	honeybee
59	ESL0034	20.9073	40	34S4H8_3	#34	34_3 SC4	ESL0034	SC4	Native	Mono	4	8	27/07/2023	17.085	15.8667	32.9148	14.1461	6534300	212495400	135657600	139110780	44404337	34	Native	honeybee
60	ESL0034	25.774	40	34S3H14_2	#34	34_2 SC3	ESL0034	SC3	Native	Mono	3	14	20/07/2023	17.84	16.609	574.037	244.552	212400	129680700	80780100	2611747318	813448761	34	Native	honeybee
61	ESL0034	24.5153	40	34S4H8_4	#34	34_4 SC4	ESL0034	SC4	Native	Mono	4	8	27/07/2023	16.7323	15.7633	431.136	220.25	515100	227616900	172825800	1890267546	717624660	34	Native	honeybee
62	ESL0034	20.5263	40	34S3H14_3	#34	34_3 SC3	ESL0034	SC3	Native	Mono	3	14	20/07/2023	16.7487	15.8153	26.191	13.7148	8544900	219877500	170898300	110073843	42777075	34	Native	honeybee
63	ESL0034	21.186	40	34S4H8_5	#34	34_5 SC4	ESL0034	SC4	Native	Mono	4	8	27/07/2023	22.2643	19.2287	3.88344	0.473576	5370300	22698600	3872400	18080517	1.54228e+06	34	Native	honeybee
64	ESL0034	22.33	37	SCS3H14_1	#SC	SC_1	ESL0034+SC	SC3	Native+SC	Comm	3	14	20/07/2023	21.6517	16.307	0.0153779	0.624887	2399700	158536200	5915100	113268456	2113064	34	Native	honeybee
65	ESL0034	25.285	40	34S3H14_6	#34	34_6 SC3	ESL0034	SC3	Native	Mono	3	14	20/07/2023	19.2637	18.568	105.201	64.9534	299700	35227500	30392700	502811734	2.16902e+08	34	Native	honeybee
66	ESL0034	20.802	40	34S4H8_1	#34	34_1 SC4	ESL0034	SC4	Native	Mono	4	8	27/07/2023	17.2713	16.6013	18.3877	11.5568	7037400	130343700	119365800	79229722	36278390	34	Native	honeybee
67	ESL0034	23.0193	37	SCS3H14_4	#SC	SC_4	ESL0034+SC	SC3	Native+SC	Comm	3	14	20/07/2023	17.086	14.8513	0.00347686	0.016364	1476900	417541200	135966600	484714190	7.89203e+07	34	Native	honeybee
68	ESL0034	22.6233	37	SCS4H8_1	#SC	SC_1	ESL0034+SC	SC4	Native+SC	Comm	4	8	27/07/2023	33.4267	14.592	0.00382233	1787.01	1952100	496164600	0	435773888	0	34	Native	honeybee
69	ESL0034	23.1657	37	SCS4H8_2	#SC	SC_2	ESL0034+SC	SC4	Native+SC	Comm	4	8	27/07/2023	40	13.961	0.0016948	116853	1332300	754977300	0	971559394	0	34	Native	honeybee
70	ESL0034	22.136	37	SCS3H14_2	#SC	SC_2	ESL0034+SC	SC3	Native+SC	Comm	3	14	20/07/2023	29.0277	14.367	0.00458456	118.74	2751000	576278700	37500	359152974	11685.5	34	Native	honeybee
71	ESL0034	23.2107	37	SCS3H14_3	#SC	SC_3	ESL0034+SC	SC3	Native+SC	Comm	3	14	20/07/2023	31.1267	14.9243	0.00320306	241.52	1290900	397748100	0	528266417	0	34	Native	honeybee
72	ESL0145	27.9413	36	145S3H14_1	#145	145_1 SC3	ESL0145	SC3	Native	Mono	3	14	20/07/2023	19.3793	NA	NA	0.00264595	46200	NA	115528500	NA	1294819422	WKB2	Native	honeybee
73	ESL0145	24.1055	36	145S3H14_5	#145	145_5 SC3	ESL0145	SC3	Native	Mono	3	14	20/07/2023	21.2565	NA	NA	0.138792	687600	NA	36111600	NA	27193988	WKB2	Native	honeybee
74	ESL0145	23.2527	36	145S3H14_2	#145	145_2 SC3	ESL0145	SC3	Native	Mono	3	14	20/07/2023	19.272	16.756	0.0110741	0.0633432	1253400	117599100	123471600	48582108	51008133	WKB2	Native	honeybee
75	ESL0145	22.9237	36	145S3H14_3	#145	145_3 SC3	ESL0145	SC3	Native	Mono	3	14	20/07/2023	20.327	NA	NA	0.16532	1580100	NA	64227900	NA	21047533	WKB2	Native	honeybee
76	ESL0145	21.6943	36	145S3H14_4	#145	145_4 SC3	ESL0145	SC3	Native	Mono	3	14	20/07/2023	18.7553	16.4665	0.0266849	0.130399	3754500	142575900	170049000	19663284	23452223	WKB2	Native	honeybee
77	ESL0145	23.5027	37	SCS4H8_3	#SC	SC_3	ESL0145+SC	SC4	Native+SC	Comm	4	8	27/07/2023	18.2203	40	92510.7	0.0256956	1050900	0	236871900	0	386446734	WKB2	Native	honeybee
78	ESL0145	21.9463	37	SCS4H8_4	#SC	SC_4	ESL0145+SC	SC4	Native+SC	Comm	4	8	27/07/2023	18.4123	13.6773	0.00324178	0.0863297	3144000	911781600	210308400	497216779	114686308	WKB2	Native	honeybee
79	ESL0145	21.9693	37	SCS4H8_5	#SC	SC_5	ESL0145+SC	SC4	Native+SC	Comm	4	8	27/07/2023	20.4087	16.406	0.021148	0.338994	3093600	148431300	61059300	82261916	33839595	WKB2	Native	honeybee
80	ESL0145	23.6777	37	SCS4H8_6	#SC	SC_6	ESL0145+SC	SC4	Native+SC	Comm	4	8	27/07/2023	19.6473	14.5067	0.00173482	0.0611996	929100	525146100	97855500	969070055	180576100	WKB2	Native	honeybee
81	ESL0145	22.33	37	SCS3H14_1	#SC	SC_1	ESL0145+SC	SC3	Native+SC	Comm	3	14	20/07/2023	19.1023	16.307	0.0153779	0.106752	2399700	158536200	137156100	113268456	97993138	WKB2	Native	honeybee
82	ESL0145	22.136	37	SCS3H14_2	#SC	SC_2	ESL0145+SC	SC3	Native+SC	Comm	3	14	20/07/2023	19.9087	14.367	0.00458456	0.213553	2751000	576278700	83229000	359152974	51870636	WKB2	Native	honeybee
83	ESL0145	23.467	36	145S3H14_6	#145	145_6 SC3	ESL0145	SC3	Native	Mono	3	14	20/07/2023	18.899	16.171	0.00636334	0.0421595	1077600	173548800	155568300	83392324	74752474	WKB2	Native	honeybee
84	ESL0145	23.7403	36	145S4H8_1	#145	145_1 SC4	ESL0145	SC4	Native	Mono	4	8	27/07/2023	18.89	16.2525	0.00557106	0.034666	888900	164389800	156438000	95759971	91127907	WKB2	Native	honeybee
85	ESL0145	24.6213	36	145S4H8_2	#145	145_2 SC4	ESL0145	SC4	Native	Mono	4	8	27/07/2023	19.3303	16.639	0.00395438	0.0255417	478200	127118100	119089200	137644818	128951041	WKB2	Native	honeybee
86	ESL0145	24.2907	36	145S4H8_3	#145	145_3 SC4	ESL0145	SC4	Native	Mono	4	8	27/07/2023	18.655	NA	NA	0.0201139	603600	NA	180954000	NA	155231911	WKB2	Native	honeybee
87	ESL0145	24.5857	36	145S4H8_4	#145	145_4 SC4	ESL0145	SC4	Native	Mono	4	8	27/07/2023	20.855	32.6447	266.686	0.0753282	490200	3000	46309200	3169	48916572	WKB2	Native	honeybee
88	ESL0145	22.6423	36	145S4H8_5	#145	145_5 SC4	ESL0145	SC4	Native	Mono	4	8	27/07/2023	23.435	16.8265	0.0177525	1.73227	1926000	112210800	9365400	30167576	2517863	WKB2	Native	honeybee
89	ESL0145	22.3993	36	145S4H8_6	#145	145_6 SC4	ESL0145	SC4	Native	Mono	4	8	27/07/2023	19.1767	17.0595	0.0246916	0.107122	2285400	96098400	130983300	21772885	29676710	WKB2	Native	honeybee
90	ESL0145	23.0193	37	SCS3H14_4	#SC	SC_4	ESL0145+SC	SC3	Native+SC	Comm	3	14	20/07/2023	21.73	14.8513	0.00347686	0.40914	1476900	417541200	26931000	484714190	31263592	WKB2	Native	honeybee
91	ESL0145	23.143	37	SCS3H14_5	#SC	SC_5	ESL0145+SC	SC3	Native+SC	Comm	3	14	20/07/2023	22.0107	14.258	0.00211519	0.456177	1353900	619619100	22632900	784649492	28660985	WKB2	Native	honeybee
92	ESL0145	21.3167	37	SCS3H14_6	#SC	SC_6	ESL0145+SC	SC3	Native+SC	Comm	3	14	20/07/2023	18.7573	15.2673	0.0150997	0.169654	4898100	316598400	169838400	110820105	59449161	WKB2	Native	honeybee
93	ESL0145	23.2107	37	SCS3H14_3	#SC	SC_3	ESL0145+SC	SC3	Native+SC	Comm	3	14	20/07/2023	20.7653	14.9243	0.00320306	0.183604	1290900	397748100	48954600	528266417	65018717	WKB2	Native	honeybee
94	ESL0145	23.1657	37	SCS4H8_2	#SC	SC_2	ESL0145+SC	SC4	Native+SC	Comm	4	8	27/07/2023	18.2893	13.961	0.0016948	0.0340469	1332300	754977300	226959900	971559394	292068414	WKB2	Native	honeybee
95	ESL0145	22.6233	37	SCS4H8_1	#SC	SC_1	ESL0145+SC	SC4	Native+SC	Comm	4	8	27/07/2023	19.3087	14.592	0.00382233	0.100505	1952100	496164600	120698700	435773888	106007849	WKB2	Native	honeybee
96	ESL0165	23.489	27	19BH2.2	#19	19B1	ESL0165	B1	Invader	Mono	1	2	27/05/2021	16.822	17.6937	55.5353	101.617	1061100	63022200	12566100	171097166	34115345	165	II: Opportunistic colonizers	honeybee
97	ESL0165	22.4703	27	19BH13.1	#19	19B2	ESL0165	B2	Invader	Mono	2	13	24/06/2021	18.8803	16.7037	54.4427	12.042	2174100	121765500	2899500	161343068	3841928	165	II: Opportunistic colonizers	honeybee
98	ESL0165	20.787	14	19BH2.6	#19	19B1	ESL0165	B1	Invader	Mono	1	2	27/05/2021	15.9957	14.9257	58.1349	27.6908	7112100	397395300	31437000	239598841	18954096	165	II: Opportunistic colonizers	honeybee
99	ESL0165	20.9673	14	20BH13.5	#20	20B2	ESL0165+SC	B2	Invader+SC	Comm	2	13	24/06/2021	19.8393	15.2833	51.4108	2.18556	6264000	313246200	2683200	214434126	1836797	165	II: Opportunistic colonizers	honeybee
100	ESL0165	23.042	14	19BH13.5	#19	19B2	ESL0165	B2	Invader	Mono	2	13	24/06/2021	19.4033	17.8697	36.0601	12.4551	1453800	56058900	3547200	165348305	10462630	165	II: Opportunistic colonizers	honeybee
101	ESL0165	22.0543	14	19BH13.6	#19	19B2	ESL0165	B2	Invader	Mono	2	13	24/06/2021	21.1077	19.2177	7.14368	1.92741	2913900	22865400	1191000	33648368	1752657	165	II: Opportunistic colonizers	honeybee
102	ESL0165	20.7433	14	19BH7.4	#19	19B3	ESL0165	B3	Invader	Mono	3	7	21/07/2021	24.0333	19.5617	2.26839	0.102238	7334100	18188400	183000	10634266	106995	165	II: Opportunistic colonizers	honeybee
103	ESL0165	20.7347	14	19BH7.5	#19	19B3	ESL0165	B3	Invader	Mono	3	7	21/07/2021	18.7937	15.079	50.411	3.83972	7379100	358857300	5241000	208534651	3045584	165	II: Opportunistic colonizers	honeybee
104	ESL0165	21.9163	27	19BH2.1	#19	19B1	ESL0165	B1	Invader	Mono	1	2	27/05/2021	16.044	15.9393	62.9878	58.5799	3211200	202467300	21873600	181632310	19622687	165	II: Opportunistic colonizers	honeybee
105	ESL0165	20.6903	14	20BH2.6	#20	20B1	ESL0165+SC	B1	Invader+SC	Comm	1	2	27/05/2021	28.8197	14.2823	84.9181	0.0035713	7613100	609669600	0	343394114	0	165	II: Opportunistic colonizers	honeybee
106	ESL0165	21.888	27	19BH13.2	#19	19B2	ESL0165	B2	Invader	Mono	2	13	24/06/2021	19.63	18.549	10.119	4.78328	3276000	35675700	1699500	31371420	1494455	165	II: Opportunistic colonizers	honeybee
107	ESL0165	23.143	27	19BH7.1	#19	19B3	ESL0165	B3	Invader	Mono	3	7	21/07/2021	22.6537	17.4317	52.3941	1.4038	1353900	75022200	197100	159627892	419378	165	II: Opportunistic colonizers	honeybee
108	ESL0165	21.52	27	19BH7.2	#19	19B3	ESL0165	B3	Invader	Mono	3	7	21/07/2021	23.0507	18.643	7.34621	0.346117	4244700	33513000	148500	22744263	100782	165	II: Opportunistic colonizers	honeybee
109	ESL0165	22.8713	27	20BH7.2	#20	20B3	ESL0165+SC	B3	Invader+SC	Comm	3	7	21/07/2021	20.142	15.4407	172.526	6.63149	1639200	282117000	1180200	495795844	2074098	165	II: Opportunistic colonizers	honeybee
110	ESL0165	22.0303	27	20BH7.1	#20	20B3	ESL0165+SC	B3	Invader+SC	Comm	3	7	21/07/2021	24.747	16.786	37.9054	0.152125	2963400	115275300	44400	112060242	43162	165	II: Opportunistic colonizers	honeybee
111	ESL0165	21.3713	14	20BH13.6	#20	20B2	ESL0165+SC	B2	Invader+SC	Comm	2	13	24/06/2021	18.8147	13.963	169.875	5.88347	4713300	753973500	5170800	685947440	4704273	165	II: Opportunistic colonizers	honeybee
112	ESL0165	21.9347	14	19BH2.5	#19	19B1	ESL0165	B1	Invader	Mono	1	2	27/05/2021	15.946	14.531	169.327	63.4992	3170100	516713400	32452800	698934701	43897426	165	II: Opportunistic colonizers	honeybee
113	ESL0165	24.999	14	20BH7.6	#20	20B3	ESL0165+SC	B3	Invader+SC	Comm	3	7	21/07/2021	20.3743	14.6023	1348.06	24.6697	366600	492765300	1905000	5763781355	22282420	165	II: Opportunistic colonizers	honeybee
114	ESL0165	20.3103	14	20BH2.5	#20	20B1	ESL0165+SC	B1	Invader+SC	Comm	1	2	27/05/2021	28.9683	14.7443	47.3732	0.00247561	9948300	448346400	0	193252292	0	165	II: Opportunistic colonizers	honeybee
115	ESL0165	22.3903	27	20BH2.1	#20	20B1	ESL0165+SC	B1	Invader+SC	Comm	1	2	27/05/2021	28.361	16.4427	61.72	0.0159459	2300100	144854400	0	181422248	0	165	II: Opportunistic colonizers	honeybee
116	ESL0165	23.814	14	20BH7.5	#20	20B3	ESL0165+SC	B3	Invader+SC	Comm	3	7	21/07/2021	23.2817	16.7333	135.361	1.44627	844200	119385900	296100	606411642	1504018	165	II: Opportunistic colonizers	honeybee
117	ESL0165	21.8513	27	20BH13.1	#20	20B2	ESL0165+SC	B2	Invader+SC	Comm	2	13	24/06/2021	18.553	14.749	137.409	9.83778	3361500	446956500	3660900	383034341	3137331	165	II: Opportunistic colonizers	honeybee
118	ESL0165	22.654	27	20BH13.2	#20	20B2	ESL0165+SC	B2	Invader+SC	Comm	2	13	24/06/2021	20.7973	14.9037	215.319	3.6217	1910400	403254300	739800	608079368	1115567	165	II: Opportunistic colonizers	honeybee
119	ESL0165	21.8057	27	20BH2.2	#20	20B1	ESL0165+SC	B1	Invader+SC	Comm	1	2	27/05/2021	27.417	15.945	58.1081	0.020456	3471300	201705300	0	167390471	0	165	II: Opportunistic colonizers	honeybee
120	ESL0169	24.1347	36	169S3H14_3	#169	169_3 SC3	ESL0169	SC3	Native	Mono	3	14	20/07/2023	18.3733	18.0647	0.014885	0.018436	673500	49238400	22859700	37855447	17574985	169	Native	honeybee
121	ESL0169	22.4897	36	169S3H14_4	#169	169_4 SC3	ESL0169	SC3	Native	Mono	3	14	20/07/2023	17.3023	15.7495	0.00935422	0.0274446	2144700	229721400	44204100	55462182	10672301	169	Native	honeybee
122	ESL0169	23.5427	36	169S3H14_2	#169	169_2 SC3	ESL0169	SC3	Native	Mono	3	14	20/07/2023	20.919	19.41	0.057009	0.162255	1021800	20119200	4768200	10195461	2416299	169	Native	honeybee
123	ESL0169	23.143	37	SCS3H14_5	#SC	SC_5	ESL0169+SC	SC3	Native+SC	Comm	3	14	20/07/2023	28.07	14.258	0.00211519	30.4211	1353900	619619100	58500	784649492	74081	169	Native	honeybee
124	ESL0169	21.3167	37	SCS3H14_6	#SC	SC_6	ESL0169+SC	SC3	Native+SC	Comm	3	14	20/07/2023	30.284	15.2673	0.0150997	500.537	4898100	316598400	15000	110820105	5251	169	Native	honeybee
125	ESL0169	23.8583	36	169S3H14_5	#169	169_5 SC3	ESL0169	SC3	Native	Mono	3	14	20/07/2023	22.126	20.4595	0.0948089	0.300965	818100	10008900	2267700	6334933	1435295	169	Native	honeybee
126	ESL0169	23.0193	37	SCS3H14_4	#SC	SC_4	ESL0169+SC	SC3	Native+SC	Comm	3	14	20/07/2023	22.7787	14.8513	0.00347686	0.846354	1476900	417541200	1517100	484714190	1761167	169	Native	honeybee
127	ESL0169	23.1657	37	SCS4H8_2	#SC	SC_2	ESL0169+SC	SC4	Native+SC	Comm	4	8	27/07/2023	26.9197	13.961	0.0016948	13.4917	1332300	754977300	118500	971559394	152494	169	Native	honeybee
128	ESL0169	22.33	37	SCS3H14_1	#SC	SC_1	ESL0169+SC	SC3	Native+SC	Comm	3	14	20/07/2023	28.866	16.307	0.0153779	92.7966	2399700	158536200	35700	113268456	25506	169	Native	honeybee
129	ESL0169	22.136	37	SCS3H14_2	#SC	SC_2	ESL0169+SC	SC3	Native+SC	Comm	3	14	20/07/2023	22.864	14.367	0.00458456	1.65634	2751000	576278700	1439700	359152974	897261	169	Native	honeybee
130	ESL0169	23.2107	37	SCS3H14_3	#SC	SC_3	ESL0169+SC	SC3	Native+SC	Comm	3	14	20/07/2023	23.1867	14.9243	0.00320306	0.983502	1290900	397748100	1180200	528266417	1567475	169	Native	honeybee
131	ESL0169	23.6777	37	SCS4H8_6	#SC	SC_6	ESL0169+SC	SC4	Native+SC	Comm	4	8	27/07/2023	28.7247	14.5067	0.00173482	33.0597	929100	525146100	39000	969070055	71968	169	Native	honeybee
132	ESL0169	23.6667	36	169S3H14_6	#169	169_6 SC3	ESL0169	SC3	Native	Mono	3	14	20/07/2023	21.893	20.5305	0.113742	0.292464	936300	9547200	2617500	5279868	1447550	169	Native	honeybee
133	ESL0169	23.2817	36	169S4H8_1	#169	169_1 SC4	ESL0169	SC4	Native	Mono	4	8	27/07/2023	22.1157	18.6925	0.0415454	0.445655	1227900	32427300	2282100	13674449	962351	169	Native	honeybee
134	ESL0169	22.6233	37	SCS4H8_1	#SC	SC_1	ESL0169+SC	SC4	Native+SC	Comm	4	8	27/07/2023	24.698	14.592	0.00382233	4.21247	1952100	496164600	465300	435773888	408666	169	Native	honeybee
135	ESL0169	25.1497	36	169S4H8_6	#169	169_6 SC4	ESL0169	SC4	Native	Mono	4	8	27/07/2023	27.047	21.2035	0.0648762	3.72524	329700	6101400	109500	9582363	171972	169	Native	honeybee
136	ESL0169	23.5027	37	SCS4H8_3	#SC	SC_3	ESL0169+SC	SC4	Native+SC	Comm	4	8	27/07/2023	40	40	92510.7	92510.7	1050900	0	0	0	0	169	Native	honeybee
137	ESL0169	21.9463	37	SCS4H8_4	#SC	SC_4	ESL0169+SC	SC4	Native+SC	Comm	4	8	27/07/2023	32.5343	13.6773	0.00324178	1539.24	3144000	911781600	0	497216779	0	169	Native	honeybee
138	ESL0169	21.9693	37	SCS4H8_5	#SC	SC_5	ESL0169+SC	SC4	Native+SC	Comm	4	8	27/07/2023	32.7027	16.406	0.021148	1702.38	3093600	148431300	0	82261916	0	169	Native	honeybee
139	ESL0169	26.637	36	169S4H8_2	#169	169_2 SC4	ESL0169	SC4	Native	Mono	4	8	27/07/2023	31.042	23.0985	0.0860608	21.1854	115800	1729500	0	7733464	0	169	Native	honeybee
140	ESL0169	23.2777	36	169S4H8_4	#169	169_4 SC4	ESL0169	SC4	Native	Mono	4	8	27/07/2023	24.2203	23.384	1.07649	1.92208	1231500	1430400	624600	601430	262621	169	Native	honeybee
141	ESL0169	26.418	36	169S4H8_5	#169	169_5 SC4	ESL0169	SC4	Native	Mono	4	8	27/07/2023	24.1543	22.174	0.0527751	0.208242	135000	3199200	650400	12270709	2494645	169	Native	honeybee
142	ESL0177	22.6233	37	SCS4H8_1	#SC	SC_1	ESL0177+SC	SC4	Native+SC	Comm	4	8	27/07/2023	34.593	14.592	0.00382233	4010.78	1952100	496164600	267000	435773888	234502	177	Native	honeybee
143	ESL0177	27.0083	36	177S4H8_1	#177	177_1 SC4	ESL0177	SC4	Native	Mono	4	8	27/07/2023	37.3423	18.5737	0.0028901	1290.76	89100	35094900	0	203952180	0	177	Native	honeybee
144	ESL0177	21.3167	37	SCS3H14_6	#SC	SC_6	ESL0177+SC	SC3	Native+SC	Comm	3	14	20/07/2023	40	15.2673	0.0150997	420963	4898100	316598400	0	110820105	0	177	Native	honeybee
145	ESL0177	25.7077	36	177S3H14_3	#177	177_3 SC3	ESL0177	SC3	Native	Mono	3	14	20/07/2023	37.008	29.6923	15.8308	2521.97	222600	21600	0	50245	0	177	Native	honeybee
146	ESL0177	23.1657	37	SCS4H8_2	#SC	SC_2	ESL0177+SC	SC4	Native+SC	Comm	4	8	27/07/2023	40	13.961	0.0016948	116853	1332300	754977300	0	971559394	0	177	Native	honeybee
147	ESL0177	23.5027	37	SCS4H8_3	#SC	SC_3	ESL0177+SC	SC4	Native+SC	Comm	4	8	27/07/2023	34.488	40	92510.7	2027.29	1050900	0	287100	0	468392	177	Native	honeybee
148	ESL0177	21.9463	37	SCS4H8_4	#SC	SC_4	ESL0177+SC	SC4	Native+SC	Comm	4	8	27/07/2023	35.368	13.6773	0.00324178	10973	3144000	911781600	156000	497216779	85071	177	Native	honeybee
149	ESL0177	24.5383	36	177S4H8_2	#177	177_2 SC4	ESL0177	SC4	Native	Mono	4	8	27/07/2023	40	NA	NA	45125.9	507000	NA	0	NA	0	177	Native	honeybee
150	ESL0177	25.344	36	177S4H8_3	#177	177_3 SC4	ESL0177	SC4	Native	Mono	4	8	27/07/2023	35.9655	NA	NA	1575.4	287400	NA	0	NA	0	177	Native	honeybee
151	ESL0177	26.559	36	177S4H8_4	#177	177_4 SC4	ESL0177	SC4	Native	Mono	4	8	27/07/2023	35.982	19.562	0.00782876	686.445	122100	18184200	0	77115305	0	177	Native	honeybee
152	ESL0177	23.143	37	SCS3H14_5	#SC	SC_5	ESL0177+SC	SC3	Native+SC	Comm	3	14	20/07/2023	34.576	14.258	0.00211519	2764.88	1353900	619619100	270000	784649492	341912	177	Native	honeybee
153	ESL0177	25.7737	36	177S3H14_2	#177	177_2 SC3	ESL0177	SC3	Native	Mono	3	14	20/07/2023	40	32.1463	82.8636	19167	212400	4200	0	10239	0	177	Native	honeybee
154	ESL0177	21.9693	37	SCS4H8_5	#SC	SC_5	ESL0177+SC	SC4	Native+SC	Comm	4	8	27/07/2023	34.765	16.406	0.021148	7110.16	3093600	148431300	237000	82261916	131347	177	Native	honeybee
155	ESL0177	24.6983	36	177S3H14_4	#177	177_4 SC3	ESL0177	SC3	Native	Mono	3	14	20/07/2023	40	27.802	8.59601	40388.8	453000	75600	0	86414	0	177	Native	honeybee
156	ESL0177	24.934	36	177S3H14_5	#177	177_5 SC3	ESL0177	SC3	Native	Mono	3	14	20/07/2023	28.4073	30.5233	48.1456	11.1065	383700	12300	10800	16599	14575	177	Native	honeybee
157	ESL0177	26.2327	36	177S3H14_6	#177	177_6 SC3	ESL0177	SC3	Native	Mono	3	14	20/07/2023	40	31.3477	34.6552	13943.8	153600	7200	0	24272	0	177	Native	honeybee
158	ESL0177	25.8873	36	177S4H8_6	#177	177_6 SC4	ESL0177	SC4	Native	Mono	4	8	27/07/2023	36.064	18.2835	0.00514065	1157.4	196200	42567600	0	112342015	0	177	Native	honeybee
159	ESL0177	23.6777	37	SCS4H8_6	#SC	SC_6	ESL0177+SC	SC4	Native+SC	Comm	4	8	27/07/2023	36.79	14.5067	0.00173482	8855.35	929100	525146100	58200	969070055	107398	177	Native	honeybee
160	ESL0177	23.0193	37	SCS3H14_4	#SC	SC_4	ESL0177+SC	SC3	Native+SC	Comm	3	14	20/07/2023	40	14.8513	0.00347686	129327	1476900	417541200	0	484714190	0	177	Native	honeybee
161	ESL0177	24.058	36	177S4H8_5	#177	177_5 SC4	ESL0177	SC4	Native	Mono	4	8	27/07/2023	34.0197	18.641	0.0234056	997.15	711000	33557400	0	24438849	0	177	Native	honeybee
162	ESL0177	23.2107	37	SCS3H14_3	#SC	SC_3	ESL0177+SC	SC3	Native+SC	Comm	3	14	20/07/2023	40	14.9243	0.00320306	113264	1290900	397748100	0	528266417	0	177	Native	honeybee
163	ESL0177	22.136	37	SCS3H14_2	#SC	SC_2	ESL0177+SC	SC3	Native+SC	Comm	3	14	20/07/2023	40	14.367	0.00458456	238561	2751000	576278700	0	359152974	0	177	Native	honeybee
164	ESL0177	23.2877	36	177S3H14_1	#177	177_1 SC3	ESL0177	SC3	Native	Mono	3	14	20/07/2023	28.8387	28.1775	29.6474	46.8832	1222800	59100	0	25026	0	177	Native	honeybee
165	ESL0177	22.33	37	SCS3H14_1	#SC	SC_1	ESL0177+SC	SC3	Native+SC	Comm	3	14	20/07/2023	40	16.307	0.0153779	208545	2399700	158536200	0	113268456	0	177	Native	honeybee
166	ESL0178	23.5027	37	SCS4H8_3	#SC	SC_3	ESL0178+SC	SC4	Native+SC	Comm	4	8	27/07/2023	30.229	40	92510.7	105.883	1050900	0	1287000	0	2099687	178	Native	honeybee
167	ESL0178	23.1657	37	SCS4H8_2	#SC	SC_2	ESL0178+SC	SC4	Native+SC	Comm	4	8	27/07/2023	34.022	13.961	0.0016948	1853.88	1332300	754977300	115500	971559394	148634	178	Native	honeybee
168	ESL0178	22.33	37	SCS3H14_1	#SC	SC_1	ESL0178+SC	SC3	Native+SC	Comm	3	14	20/07/2023	32.632	16.307	0.0153779	1262.44	2399700	158536200	279600	113268456	199764	178	Native	honeybee
169	ESL0178	21.9693	37	SCS4H8_5	#SC	SC_5	ESL0178+SC	SC4	Native+SC	Comm	4	8	27/07/2023	36.434	16.406	0.021148	22609.9	3093600	148431300	24900	82261916	13800	178	Native	honeybee
170	ESL0178	23.6777	37	SCS4H8_6	#SC	SC_6	ESL0178+SC	SC4	Native+SC	Comm	4	8	27/07/2023	40	14.5067	0.00173482	81943	929100	525146100	0	969070055	0	178	Native	honeybee
171	ESL0178	23.4367	36	178S4H8_1	#178	178_1 SC4	ESL0178	SC4	Native	Mono	4	8	27/07/2023	26.6095	25.4347	3.99446	9.01816	1101000	365700	131400	171989	61797	178	Native	honeybee
172	ESL0178	21.9463	37	SCS4H8_4	#SC	SC_4	ESL0178+SC	SC4	Native+SC	Comm	4	8	27/07/2023	34.708	13.6773	0.00324178	6944.56	3144000	911781600	74700	497216779	40736	178	Native	honeybee
173	ESL0178	25.2673	36	178S4H8_6	#178	178_6 SC4	ESL0178	SC4	Native	Mono	4	8	27/07/2023	33.528	29.6333	20.6204	306.696	303300	22500	0	38412	0	178	Native	honeybee
174	ESL0178	22.136	37	SCS3H14_2	#SC	SC_2	ESL0178+SC	SC3	Native+SC	Comm	3	14	20/07/2023	34.2093	14.367	0.00458456	4309.59	2751000	576278700	102600	359152974	63943	178	Native	honeybee
175	ESL0178	25.92	36	178S4H8_4	#178	178_4 SC4	ESL0178	SC4	Native	Mono	4	8	27/07/2023	28.4827	32.213	78.4119	5.90799	191700	3900	40800	10534	110205	178	Native	honeybee
176	ESL0178	25.6233	36	178S4H8_5	#178	178_5 SC4	ESL0178	SC4	Native	Mono	4	8	27/07/2023	31.069	25.3783	0.843816	43.5822	236100	379500	0	832296	0	178	Native	honeybee
177	ESL0178	23.143	37	SCS3H14_5	#SC	SC_5	ESL0178+SC	SC3	Native+SC	Comm	3	14	20/07/2023	29.2463	14.258	0.00211519	68.7522	1353900	619619100	2403300	784649492	3043399	178	Native	honeybee
178	ESL0178	21.3167	37	SCS3H14_6	#SC	SC_6	ESL0178+SC	SC3	Native+SC	Comm	3	14	20/07/2023	36.544	15.2673	0.0150997	38360.5	4898100	316598400	23400	110820105	8191	178	Native	honeybee
179	ESL0178	22.6233	37	SCS4H8_1	#SC	SC_1	ESL0178+SC	SC4	Native+SC	Comm	4	8	27/07/2023	36.384	14.592	0.00382233	13879.5	1952100	496164600	25800	435773888	22660	178	Native	honeybee
180	ESL0178	26.5027	36	178S3H14_6	#178	178_6 SC3	ESL0178	SC3	Native	Mono	3	14	20/07/2023	29.2047	28.7757	4.83327	6.50703	127200	39600	26100	161202	106247	178	Native	honeybee
181	ESL0178	23.0193	37	SCS3H14_4	#SC	SC_4	ESL0178+SC	SC3	Native+SC	Comm	3	14	20/07/2023	40	14.8513	0.00347686	129327	1476900	417541200	0	484714190	0	178	Native	honeybee
182	ESL0178	22.758	36	178S4H8_2	#178	178_2 SC4	ESL0178	SC4	Native	Mono	4	8	27/07/2023	30.3805	29.7087	123.697	197.061	1775400	21300	12600	6212	3675	178	Native	honeybee
183	ESL0178	23.8333	36	178S4H8_3	#178	178_3 SC4	ESL0178	SC4	Native	Mono	4	8	27/07/2023	29.788	28.515	25.6639	62.0202	832800	47100	18000	29285	11192	178	Native	honeybee
184	ESL0178	23.2107	37	SCS3H14_3	#SC	SC_3	ESL0178+SC	SC3	Native+SC	Comm	3	14	20/07/2023	40	14.9243	0.00320306	113264	1290900	397748100	0	528266417	0	178	Native	honeybee
185	ESL0178	24.8507	36	178S3H14_2	#178	178_2 SC3	ESL0178	SC3	Native	Mono	3	14	20/07/2023	40	28.8287	15.7579	36341.6	406800	38100	0	48496	0	178	Native	honeybee
186	ESL0178	23.4427	36	178S3H14_4	#178	178_4 SC3	ESL0178	SC3	Native	Mono	3	14	20/07/2023	20.607	NA	NA	0.140081	1096200	NA	5544000	NA	2618759	178	Native	honeybee
187	ESL0178	23.8323	36	178S3H14_5	#178	178_5 SC3	ESL0178	SC3	Native	Mono	3	14	20/07/2023	36.143	28.366	23.1617	5080.19	833400	51900	0	32246	0	178	Native	honeybee
188	ESL0183	22.7223	39	183S3H14_4	#183	183_4 SC3	ESL0183	SC3	Native	Mono	3	14	20/07/2023	16.3237	15.1003	0.00507632	0.0118525	1820700	353800200	80754300	253996947	57974376	183	Native	honeybee
189	ESL0183	22.4723	39	183S3H14_2	#183	183_2 SC3	ESL0183	SC3	Native	Mono	3	14	20/07/2023	16.103	14.9597	0.00547598	0.0120959	2171100	388507800	92506500	233899196	55693080	183	Native	honeybee
190	ESL0183	23.6863	39	183S3H14_3	#183	183_3 SC3	ESL0183	SC3	Native	Mono	3	14	20/07/2023	15.751	14.7623	0.00205877	0.00408532	923400	443009400	114894600	627092903	162636703	183	Native	honeybee
191	ESL0183	22.785	39	183S3H14_6	#183	183_6 SC3	ESL0183	SC3	Native	Mono	3	14	20/07/2023	17.5803	16.829	0.0161089	0.0271168	1742100	112024500	37249800	84052135	27948576	183	Native	honeybee
192	ESL0183	21.3167	37	SCS3H14_6	#SC	SC_6	ESL0183+SC	SC3	Native+SC	Comm	3	14	20/07/2023	21.23	15.2673	0.0150997	0.941696	4898100	316598400	1134300	110820105	397043	183	Native	honeybee
193	ESL0183	23.6777	37	SCS4H8_6	#SC	SC_6	ESL0183+SC	SC4	Native+SC	Comm	4	8	27/07/2023	21.909	14.5067	0.00173482	0.29348	929100	525146100	730800	969070055	1348570	183	Native	honeybee
194	ESL0183	23.706	39	183S3H14_5	#183	183_5 SC3	ESL0183	SC3	Native	Mono	3	14	20/07/2023	16.7693	15.6517	0.00376187	0.0081631	910800	245169900	61374900	351846263	88079855	183	Native	honeybee
195	ESL0183	23.8215	39	183S3H14_1	#183	183_1 SC3	ESL0183	SC3	Native	Mono	3	14	20/07/2023	18.2625	25.0735	2.38176	0.0212121	839700	465000	24474300	723832	38097365	183	Native	honeybee
196	ESL0183	21.9693	37	SCS4H8_5	#SC	SC_5	ESL0183+SC	SC4	Native+SC	Comm	4	8	27/07/2023	28.6567	16.406	0.021148	103.059	3093600	148431300	0	82261916	0	183	Native	honeybee
197	ESL0183	23.61	39	183S4H8_4	#183	183_4 SC4	ESL0183	SC4	Native	Mono	4	8	27/07/2023	17.1087	16.05	0.00529924	0.0110383	974400	188096700	49802400	252320604	66806976	183	Native	honeybee
198	ESL0183	23.5027	37	SCS4H8_3	#SC	SC_3	ESL0183+SC	SC4	Native+SC	Comm	4	8	27/07/2023	20.712	40	92510.7	0.144519	1050900	0	1585800	0	2587167	183	Native	honeybee
199	ESL0183	21.9463	37	SCS4H8_4	#SC	SC_4	ESL0183+SC	SC4	Native+SC	Comm	4	8	27/07/2023	21.267	13.6773	0.00324178	0.624454	3144000	911781600	1107300	497216779	603838	183	Native	honeybee
200	ESL0183	23.143	37	SCS3H14_5	#SC	SC_5	ESL0183+SC	SC3	Native+SC	Comm	3	14	20/07/2023	24.033	14.258	0.00211519	1.85318	1353900	619619100	184800	784649492	234020	183	Native	honeybee
201	ESL0183	23.0193	37	SCS3H14_4	#SC	SC_4	ESL0183+SC	SC3	Native+SC	Comm	3	14	20/07/2023	24.6937	14.8513	0.00347686	3.19172	1476900	417541200	120600	484714190	140002	183	Native	honeybee
202	ESL0183	22.6233	37	SCS4H8_1	#SC	SC_1	ESL0183+SC	SC4	Native+SC	Comm	4	8	27/07/2023	26.217	14.592	0.00382233	12.0726	1952100	496164600	45000	435773888	39523	183	Native	honeybee
203	ESL0183	23.1657	37	SCS4H8_2	#SC	SC_2	ESL0183+SC	SC4	Native+SC	Comm	4	8	27/07/2023	23.8475	13.961	0.0016948	1.60418	1332300	754977300	208500	971559394	268313	183	Native	honeybee
204	ESL0183	22.8167	39	183S4H8_1	#183	183_1 SC4	ESL0183	SC4	Native	Mono	4	8	27/07/2023	16.9273	16.1847	0.0100825	0.0168707	1703700	171978000	55685400	131943678	42722537	183	Native	honeybee
205	ESL0183	22.1857	39	183S4H8_2	#183	183_2 SC4	ESL0183	SC4	Native	Mono	4	8	27/07/2023	15.5917	14.6665	0.00545136	0.0103516	2656500	472173000	126738000	232327246	62359962	183	Native	honeybee
206	ESL0183	23.2577	39	183S4H8_5	#183	183_5 SC4	ESL0183	SC4	Native	Mono	4	8	27/07/2023	17.6473	16.6733	0.0104212	0.0204702	1248900	124247400	35744400	130037454	37410125	183	Native	honeybee
207	ESL0183	22.4513	39	183S4H8_6	#183	183_6 SC4	ESL0183	SC4	Native	Mono	4	8	27/07/2023	17.3867	16.4563	0.0156792	0.0298802	2203200	143543400	41967300	85160484	24898084	183	Native	honeybee
208	ESL0183	23.2107	37	SCS3H14_3	#SC	SC_3	ESL0183+SC	SC3	Native+SC	Comm	3	14	20/07/2023	21.922	14.9243	0.00320306	0.409329	1290900	397748100	724800	528266417	962638	183	Native	honeybee
209	ESL0183	22.33	37	SCS3H14_1	#SC	SC_1	ESL0183+SC	SC3	Native+SC	Comm	3	14	20/07/2023	24.4837	16.307	0.0153779	4.44957	2399700	158536200	138000	113268456	98596	183	Native	honeybee
210	ESL0183	22.136	37	SCS3H14_2	#SC	SC_2	ESL0183+SC	SC3	Native+SC	Comm	3	14	20/07/2023	22.041	14.367	0.00458456	0.936272	2751000	576278700	671100	359152974	418248	183	Native	honeybee
211	ESL0184	25.3667	39	184S3H14_6	#184	184_6 SC3	ESL0184	SC3	Native	Mono	3	14	20/07/2023	15.5753	15.8637	0.0013782	0.00112853	282900	212919900	44037900	983766707	203470976	184	Native	honeybee
212	ESL0184	27.499	39	184S4H8_4	#184	184_4 SC4	ESL0184	SC4	Native	Mono	4	8	27/07/2023	13.329	13.155	4.80867850371916e-05	5.42506519266706e-05	63000	1290634200	188417100	26777586711	3909206213	184	Native	honeybee
213	ESL0184	22.7117	39	184S4H8_1	#184	184_1 SC4	ESL0184	SC4	Native	Mono	4	8	27/07/2023	14.361	13.916	0.0022503	0.00306337	1834200	777920700	96626100	554367107	68858344	184	Native	honeybee
214	ESL0184	22.136	37	SCS3H14_2	#SC	SC_2	ESL0184+SC	SC3	Native+SC	Comm	3	14	20/07/2023	18.8167	14.367	0.00458456	0.10018	2751000	576278700	16921500	359152974	10545951	184	Native	honeybee
215	ESL0184	26.871	39	184S3H14_1	#184	184_1 SC3	ESL0184	SC3	Native	Mono	3	14	20/07/2023	15.167	15.0685	0.000279958	0.00029974	98100	361372800	57356400	4814988653	764225794	184	Native	honeybee
216	ESL0184	25.1453	39	184S3H14_4	#184	184_4 SC3	ESL0184	SC3	Native	Mono	3	14	20/07/2023	16.0697	16.2097	0.00204219	0.00185333	330600	169141500	31981800	668738217	126447099	184	Native	honeybee
217	ESL0184	22.4363	39	184S3H14_5	#184	184_5 SC3	ESL0184	SC3	Native	Mono	3	14	20/07/2023	16.4443	16.7	0.0187582	0.0157119	2226600	122062800	25096200	71655567	14732436	184	Native	honeybee
218	ESL0184	23.143	37	SCS3H14_5	#SC	SC_5	ESL0184+SC	SC3	Native+SC	Comm	3	14	20/07/2023	19.2403	14.258	0.00211519	0.0668621	1353900	619619100	12994500	784649492	16455477	184	Native	honeybee
219	ESL0184	21.3167	37	SCS3H14_6	#SC	SC_6	ESL0184+SC	SC3	Native+SC	Comm	3	14	20/07/2023	21.2953	15.2673	0.0150997	0.985322	4898100	316598400	3610200	110820105	1263692	184	Native	honeybee
220	ESL0184	23.574	39	184S3H14_2	#184	184_2 SC3	ESL0184	SC3	Native	Mono	3	14	20/07/2023	16.086	16.223	0.00612532	0.00557041	999600	167647800	31645500	219220127	41380385	184	Native	honeybee
221	ESL0184	23.036	39	184S3H14_3	#184	184_3 SC3	ESL0184	SC3	Native	Mono	3	14	20/07/2023	15.9843	16.2837	0.00927567	0.00753766	1459800	161016300	33797400	144173452	30262078	184	Native	honeybee
222	ESL0184	25.4827	39	184S4H8_3	#184	184_3 SC4	ESL0184	SC4	Native	Mono	4	8	27/07/2023	14.7993	14.9537	0.000676792	0.00060813	260700	390061500	72762600	1955693850	364817777	184	Native	honeybee
223	ESL0184	23.6777	37	SCS4H8_6	#SC	SC_6	ESL0184+SC	SC4	Native+SC	Comm	4	8	27/07/2023	18.856	14.5067	0.00173482	0.0353617	929100	525146100	16511700	969070055	30469605	184	Native	honeybee
224	ESL0184	22.6233	37	SCS4H8_1	#SC	SC_1	ESL0184+SC	SC4	Native+SC	Comm	4	8	27/07/2023	18.1	14.592	0.00382233	0.0434852	1952100	496164600	26449800	435773888	23230461	184	Native	honeybee
225	ESL0184	22.1622	39	184S4H8_2	#184	184_2 SC4	ESL0184	SC4	Native	Mono	4	8	27/07/2023	13.3977	28.309	70.8552	0.00229939	2700900	54000	180228300	26133	87221449	184	Native	honeybee
226	ESL0184	23.6323	39	184S4H8_6	#184	184_6 SC4	ESL0184	SC4	Native	Mono	4	8	27/07/2023	14.885	14.7237	0.00208077	0.00232697	959400	454553100	68838600	619289511	93786673	184	Native	honeybee
227	ESL0184	22.33	37	SCS3H14_1	#SC	SC_1	ESL0184+SC	SC3	Native+SC	Comm	3	14	20/07/2023	21.6907	16.307	0.0153779	0.64201	2399700	158536200	2821800	113268456	2016075	184	Native	honeybee
228	ESL0184	21.9463	37	SCS4H8_4	#SC	SC_4	ESL0184+SC	SC4	Native+SC	Comm	4	8	27/07/2023	18.2077	13.6773	0.00324178	0.0749116	3144000	911781600	24733200	497216779	13487618	184	Native	honeybee
229	ESL0184	23.2107	37	SCS3H14_3	#SC	SC_3	ESL0184+SC	SC3	Native+SC	Comm	3	14	20/07/2023	21.0883	14.9243	0.00320306	0.229675	1290900	397748100	4107300	528266417	5455082	184	Native	honeybee
230	ESL0184	23.0193	37	SCS3H14_4	#SC	SC_4	ESL0184+SC	SC3	Native+SC	Comm	3	14	20/07/2023	20.4547	14.8513	0.00347686	0.169028	1476900	417541200	6096300	484714190	7077058	184	Native	honeybee
231	ESL0184	23.5027	37	SCS4H8_3	#SC	SC_3	ESL0184+SC	SC4	Native+SC	Comm	4	8	27/07/2023	19.5343	40	92510.7	0.063887	1050900	0	10818900	0	17650589	184	Native	honeybee
232	ESL0184	21.9693	37	SCS4H8_5	#SC	SC_5	ESL0184+SC	SC4	Native+SC	Comm	4	8	27/07/2023	21.2107	16.406	0.021148	0.591042	3093600	148431300	3805800	82261916	2109207	184	Native	honeybee
233	ESL0184	23.1657	37	SCS4H8_2	#SC	SC_2	ESL0184+SC	SC4	Native+SC	Comm	4	8	27/07/2023	17.4793	13.961	0.0016948	0.0194197	1332300	754977300	38942700	971559394	50114283	184	Native	honeybee
234	ESL0184	23.723	39	184S4H8_5	#184	184_5 SC4	ESL0184	SC4	Native	Mono	4	8	27/07/2023	15.7717	15.6847	0.00380382	0.00404027	9e+05	239846100	38783700	348336486	56326860	184	Native	honeybee
235	ESL0185	23.8505	39	185S3H14_2	#185	185_2 SC3	ESL0185	SC3	Native	Mono	3	14	20/07/2023	19.2547	16.074	0.00456079	0.0413539	822600	185117100	12879000	294148506	20464553	185	Native	honeybee
236	ESL0185	23.143	37	SCS3H14_5	#SC	SC_5	ESL0185+SC	SC3	Native+SC	Comm	3	14	20/07/2023	20.443	14.258	0.00211519	0.153893	1353900	619619100	59774400	784649492	75694814	185	Native	honeybee
237	ESL0185	21.3167	37	SCS3H14_6	#SC	SC_6	ESL0185+SC	SC3	Native+SC	Comm	3	14	20/07/2023	40	15.2673	0.0150997	420963	4898100	316598400	0	110820105	0	185	Native	honeybee
238	ESL0185	22.6233	37	SCS4H8_1	#SC	SC_1	ESL0185+SC	SC4	Native+SC	Comm	4	8	27/07/2023	17.7873	14.592	0.00382233	0.0350122	1952100	496164600	309749400	435773888	272048228	185	Native	honeybee
239	ESL0185	23.2107	37	SCS3H14_3	#SC	SC_3	ESL0185+SC	SC3	Native+SC	Comm	3	14	20/07/2023	19.797	14.9243	0.00320306	0.0938391	1290900	397748100	89190300	528266417	118457487	185	Native	honeybee
240	ESL0185	23.6777	37	SCS4H8_6	#SC	SC_6	ESL0185+SC	SC4	Native+SC	Comm	4	8	27/07/2023	19.708	14.5067	0.00173482	0.063828	929100	525146100	94246200	969070055	173915736	185	Native	honeybee
241	ESL0185	22.33	37	SCS3H14_1	#SC	SC_1	ESL0185+SC	SC3	Native+SC	Comm	3	14	20/07/2023	29.4925	16.307	0.0153779	143.261	2399700	158536200	219600	113268456	15700	185	Native	honeybee
242	ESL0185	22.136	37	SCS3H14_2	#SC	SC_2	ESL0185+SC	SC3	Native+SC	Comm	3	14	20/07/2023	18.59	14.367	0.00458456	0.0856146	2751000	576278700	188389200	359152974	117409409	185	Native	honeybee
243	ESL0185	23.1657	37	SCS4H8_2	#SC	SC_2	ESL0185+SC	SC4	Native+SC	Comm	4	8	27/07/2023	16.6903	13.961	0.0016948	0.0112391	1332300	754977300	611157900	971559394	786482188	185	Native	honeybee
244	ESL0185	23.0193	37	SCS3H14_4	#SC	SC_4	ESL0185+SC	SC3	Native+SC	Comm	3	14	20/07/2023	20.118	14.8513	0.00347686	0.133848	1476900	417541200	73106100	484714190	84867228	185	Native	honeybee
245	ESL0185	23.9107	39	185S3H14_6	#185	185_6 SC3	ESL0185	SC3	Native	Mono	3	14	20/07/2023	18.492	16.725	0.00686908	0.0233786	788700	120049500	20716500	198956132	34333127	185	Native	honeybee
246	ESL0185	24.9047	39	185S4H8_1	#185	185_1 SC4	ESL0185	SC4	Native	Mono	4	8	27/07/2023	17.6167	15.6797	0.00167108	0.00639872	391500	240645300	35748000	803441818	119351752	185	Native	honeybee
247	ESL0185	22.7093	39	185S4H8_6	#185	185_6 SC4	ESL0185	SC4	Native	Mono	4	8	27/07/2023	20.041	18.4807	0.053339	0.157308	1837200	37334700	7889400	26562261	5613017	185	Native	honeybee
248	ESL0185	23.5027	37	SCS4H8_3	#SC	SC_3	ESL0185+SC	SC4	Native+SC	Comm	4	8	27/07/2023	17.617	40	92510.7	0.0169137	1050900	0	344221200	0	561582689	185	Native	honeybee
249	ESL0185	21.9463	37	SCS4H8_4	#SC	SC_4	ESL0185+SC	SC4	Native+SC	Comm	4	8	27/07/2023	18.18	13.6773	0.00324178	0.0734887	3144000	911781600	242865000	497216779	132440217	185	Native	honeybee
250	ESL0185	21.9693	37	SCS4H8_5	#SC	SC_5	ESL0185+SC	SC4	Native+SC	Comm	4	8	27/07/2023	20.3333	16.406	0.021148	0.321747	3093600	148431300	63976500	82261916	35456332	185	Native	honeybee
251	ESL0185	25.683	39	185S4H8_5	#185	185_5 SC4	ESL0185	SC4	Native	Mono	4	8	27/07/2023	19.6183	18.37	0.0062888	0.0149401	226500	40187100	10266900	231914165	59248852	185	Native	honeybee
252	ESL0185	27.1203	39	185S3H14_3	#185	185_3 SC3	ESL0185	SC3	Native	Mono	3	14	20/07/2023	18.7887	16.665	0.000712248	0.00310398	82200	124938300	17219400	1986701362	273813598	185	Native	honeybee
253	ESL0185	21.944	39	185S3H14_5	#185	185_5 SC3	ESL0185	SC3	Native	Mono	3	14	20/07/2023	20.5173	18.227	0.0760451	0.371989	3149400	44198100	5862900	18343601	2433288	185	Native	honeybee
254	ESL0185	26.6055	39	185S3H14_1	#185	185_1 SC3	ESL0185	SC3	Native	Mono	3	14	20/07/2023	18.6905	18.1293	0.00280815	0.00414331	118200	47165100	18305700	521569393	202431307	185	Native	honeybee
255	ESL0185	22.788	39	185S4H8_2	#185	185_2 SC4	ESL0185	SC4	Native	Mono	4	8	27/07/2023	17.5447	15.8085	0.0079243	0.0263997	1738200	220879200	37388700	166097804	28115735	185	Native	honeybee
256	ESL0185	21.8369	39	185S4H8_3	#185	185_3 SC4	ESL0185	SC4	Native	Mono	4	8	27/07/2023	22.1263	18.616	0.10725	1.22212	3395700	34120200	2150700	13133820	827865	185	Native	honeybee
257	ESL0185	23.3237	39	185S4H8_4	#185	185_4 SC4	ESL0185	SC4	Native	Mono	4	8	27/07/2023	18.3573	16.7383	0.010414	0.0319878	1192200	118989300	22530300	130457066	24701690	185	Native	honeybee
258	ESL0186	23.0193	37	SCS3H14_4	#SC	SC_4	ESL0186+SC	SC3	Native+SC	Comm	3	14	20/07/2023	20.5513	14.8513	0.00347686	0.180742	1476900	417541200	5979300	484714190	6941235	186	Native	honeybee
259	ESL0186	22.6233	37	SCS4H8_1	#SC	SC_1	ESL0186+SC	SC4	Native+SC	Comm	4	8	27/07/2023	35.2053	14.592	0.00382233	6131.4	1952100	496164600	0	435773888	0	186	Native	honeybee
260	ESL0186	23.2107	37	SCS3H14_3	#SC	SC_3	ESL0186+SC	SC3	Native+SC	Comm	3	14	20/07/2023	21.8143	14.9243	0.00320306	0.379893	1290900	397748100	2747400	528266417	3648941	186	Native	honeybee
261	ESL0186	23.143	37	SCS3H14_5	#SC	SC_5	ESL0186+SC	SC3	Native+SC	Comm	3	14	20/07/2023	40	14.258	0.00211519	118703	1353900	619619100	0	784649492	0	186	Native	honeybee
262	ESL0186	21.9463	37	SCS4H8_4	#SC	SC_4	ESL0186+SC	SC4	Native+SC	Comm	4	8	27/07/2023	20.043	13.6773	0.00324178	0.267325	3144000	911781600	8177100	497216779	4459172	186	Native	honeybee
263	ESL0186	21.9693	37	SCS4H8_5	#SC	SC_5	ESL0186+SC	SC4	Native+SC	Comm	4	8	27/07/2023	21.8617	16.406	0.021148	0.928088	3093600	148431300	2668500	82261916	1478906	186	Native	honeybee
264	ESL0186	22.136	37	SCS3H14_2	#SC	SC_2	ESL0186+SC	SC3	Native+SC	Comm	3	14	20/07/2023	19.967	14.367	0.00458456	0.222365	2751000	576278700	8568600	359152974	5340191	186	Native	honeybee
265	ESL0186	22.1622	39	186S4H8_4	#186	186_4 SC4	ESL0186	SC4	Native	Mono	4	8	27/07/2023	17.2723	16.61	0.0213119	0.033729	2700900	129594300	43687011300	62717135	21142320142	186	Native	honeybee
266	ESL0186	25.245	39	186S4H8_6	#186	186_6 SC4	ESL0186	SC4	Native	Mono	4	8	27/07/2023	15.886	15.147	0.000912429	0.00152286	308100	342985200	1.14204e+11	1455098848	4.84504e+11	186	Native	honeybee
267	ESL0186	21.3167	37	SCS3H14_6	#SC	SC_6	ESL0186+SC	SC3	Native+SC	Comm	3	14	20/07/2023	40	15.2673	0.0150997	420963	4898100	316598400	0	110820105	0	186	Native	honeybee
268	ESL0186	22.1466	39	186S3H14_3	#186	186_3 SC3	ESL0186	SC3	Native	Mono	3	14	20/07/2023	16.286	15.262	0.00846336	0.0172107	2730600	317723700	86550235200	152089888	41430386153	186	Native	honeybee
269	ESL0186	23.1657	37	SCS4H8_2	#SC	SC_2	ESL0186+SC	SC4	Native+SC	Comm	4	8	27/07/2023	28.8717	13.961	0.0016948	52.2008	1332300	754977300	35700	971559394	45941	186	Native	honeybee
270	ESL0186	23.5027	37	SCS4H8_3	#SC	SC_3	ESL0186+SC	SC4	Native+SC	Comm	4	8	27/07/2023	20.9673	40	92510.7	0.1725	1050900	0	4628400	0	7551044	186	Native	honeybee
271	ESL0186	23.0787	39	186S3H14_6	#186	186_6 SC3	ESL0186	SC3	Native	Mono	3	14	20/07/2023	16.293	15.4237	0.00496153	0.00906381	1416600	285325800	86131308000	263270756	79473551240	186	Native	honeybee
272	ESL0186	25.6735	39	186S4H8_1	#186	186_1 SC4	ESL0186	SC4	Native	Mono	4	8	27/07/2023	15.1963	14.2853	0.000373096	0.00070155	228000	608454000	1.842e+11	3488202734	1.056e+12	186	Native	honeybee
273	ESL0186	27.281	39	186S4H8_2	#186	186_2 SC4	ESL0186	SC4	Native	Mono	4	8	27/07/2023	15.6467	14.9867	0.000199084	0.00031457	73500	381591600	1.34811e+11	6786100413	2.39744e+12	186	Native	honeybee
274	ESL0186	22.1287	39	186S3H14_4	#186	186_4 SC3	ESL0186	SC3	Native	Mono	3	14	20/07/2023	15.3613	14.414	0.00476051	0.00917972	2765400	558538800	1.64294e+11	264000168	77655373232	186	Native	honeybee
275	ESL0186	23.6777	37	SCS4H8_6	#SC	SC_6	ESL0186+SC	SC4	Native+SC	Comm	4	8	27/07/2023	21.7147	14.5067	0.00173482	0.256495	929100	525146100	2921400	969070055	5390959	186	Native	honeybee
276	ESL0186	22.33	37	SCS3H14_1	#SC	SC_1	ESL0186+SC	SC3	Native+SC	Comm	3	14	20/07/2023	18.5943	16.307	0.0153779	0.0750676	2399700	158536200	19951500	113268456	14254635	186	Native	honeybee
277	ESL0186	22.1622	39	186S4H8_3	#186	186_3 SC4	ESL0186	SC4	Native	Mono	4	8	27/07/2023	15.723	14.9877	0.0069223	0.0115241	2700900	381337800	1.27864e+11	184548350	61879735716	186	Native	honeybee
278	ESL0186	22.1622	39	186S4H8_5	#186	186_5 SC4	ESL0186	SC4	Native	Mono	4	8	27/07/2023	15.31	14.646	0.00546259	0.00865531	2700900	478656600	1.70245e+11	231645763	82389873886	186	Native	honeybee
279	ESL0186	22.1466	39	186S3H14_2	#186	186_2 SC3	ESL0186	SC3	Native	Mono	3	14	20/07/2023	16.7757	15.8247	0.0125004	0.0241658	2730600	218516400	61640180100	104600742	29506291441	186	Native	honeybee
280	ESL0186	22.909	39	186S3H14_5	#186	186_5 SC3	ESL0186	SC3	Native	Mono	3	14	20/07/2023	16.4233	15.6147	0.0063707	0.0111589	1596300	251279700	78691314600	205755620	64434891508	186	Native	honeybee
281	ESL0197	23.0193	37	SCS3H14_4	#SC	SC_4	ESL0197+SC	SC3	Native+SC	Comm	3	14	20/07/2023	18.3073	14.8513	0.00347686	0.0381546	1476900	417541200	89427900	484714190	51907419	197	Native	honeybee
282	ESL0197	22.6233	37	SCS4H8_1	#SC	SC_1	ESL0197+SC	SC4	Native+SC	Comm	4	8	27/07/2023	18.5597	14.592	0.00382233	0.0598018	1952100	496164600	76177800	435773888	3.34529e+07	197	Native	honeybee
283	ESL0197	23.1657	37	SCS4H8_2	#SC	SC_2	ESL0197+SC	SC4	Native+SC	Comm	4	8	27/07/2023	18.844	13.961	0.0016948	0.0500091	1332300	754977300	63584700	971559394	4.09127e+07	197	Native	honeybee
284	ESL0197	23.741	36	197S3H14_1	#197	197_1 SC3	ESL0197	SC3	Native	Mono	3	14	20/07/2023	20.6613	18.6435	0.0292079	0.118285	888600	33501900	36158400	19522039	10535010	197	Native	honeybee
285	ESL0197	21.3167	37	SCS3H14_6	#SC	SC_6	ESL0197+SC	SC3	Native+SC	Comm	3	14	20/07/2023	20.5343	15.2673	0.0150997	0.581426	4898100	316598400	21717900	110820105	3.801e+06	197	Native	honeybee
286	ESL0197	26.71	36	197S4H8_6	#197	197_6 SC4	ESL0197	SC4	Native	Mono	4	8	27/07/2023	21.825	17.0455	0.00123224	0.033843	109800	96997800	16593000	457426784	3.9125e+07	197	Native	honeybee
287	ESL0197	23.2107	37	SCS3H14_3	#SC	SC_3	ESL0197+SC	SC3	Native+SC	Comm	3	14	20/07/2023	18.717	14.9243	0.00320306	0.0443886	1290900	397748100	68929200	528266417	4.57739e+07	197	Native	honeybee
288	ESL0197	23.5817	36	197S4H8_1	#197	197_1 SC4	ESL0197	SC4	Native	Mono	4	8	27/07/2023	18.2295	NA	NA	0.0244815	994200	NA	184140000	NA	4.7952e+07	197	Native	honeybee
289	ESL0197	23.143	37	SCS3H14_5	#SC	SC_5	ESL0197+SC	SC3	Native+SC	Comm	3	14	20/07/2023	17.562	14.258	0.00211519	0.0208906	1353900	619619100	143610600	784649492	90930044	197	Native	honeybee
290	ESL0197	24.6147	36	197S3H14_3	#197	197_3 SC3	ESL0197	SC3	Native	Mono	3	14	20/07/2023	20.192	18.236	0.0120179	0.0466278	480300	43934100	49504500	47364308	2.66848e+07	197	Native	honeybee
291	ESL0197	24.14	36	197S3H14_6	#197	197_6 SC3	ESL0197	SC3	Native	Mono	3	14	20/07/2023	21.0723	20.2235	0.0662241	0.119272	671100	11710500	27462000	9035460	10594415	197	Native	honeybee
292	ESL0197	21.9693	37	SCS4H8_5	#SC	SC_5	ESL0197+SC	SC4	Native+SC	Comm	4	8	27/07/2023	20.2997	16.406	0.021148	0.314326	3093600	148431300	25210800	82261916	6986022	197	Native	honeybee
293	ESL0197	23.5027	37	SCS4H8_3	#SC	SC_3	ESL0197+SC	SC4	Native+SC	Comm	4	8	27/07/2023	19.031	40	92510.7	0.0450707	1050900	0	56459700	0	46055836	197	Native	honeybee
294	ESL0197	26.536	36	197S4H8_4	#197	197_4 SC4	ESL0197	SC4	Native	Mono	4	8	27/07/2023	21.441	33.169	99.2503	0.0292585	124200	2100	21456600	8755	44727164	197	Native	honeybee
295	ESL0197	26.5607	36	197S4H8_5	#197	197_5 SC4	ESL0197	SC4	Native	Mono	4	8	27/07/2023	21.2053	18.488	0.00371437	0.0244278	122100	37153200	25122600	157558779	53269788	197	Native	honeybee
296	ESL0197	22.136	37	SCS3H14_2	#SC	SC_2	ESL0197+SC	SC3	Native+SC	Comm	3	14	20/07/2023	18.2707	14.367	0.00458456	0.0686149	2751000	576278700	91536300	359152974	28523989	197	Native	honeybee
297	ESL0197	27.915	36	197S4H8_2	#197	197_2 SC4	ESL0197	SC4	Native	Mono	4	8	27/07/2023	20.017	NA	NA	0.00419242	47100	NA	55656900	NA	3.05936e+08	197	Native	honeybee
298	ESL0197	21.9463	37	SCS4H8_4	#SC	SC_4	ESL0197+SC	SC4	Native+SC	Comm	4	8	27/07/2023	19.529	13.6773	0.00324178	0.187202	3144000	911781600	41142600	497216779	1.1218e+07	197	Native	honeybee
299	ESL0197	23.6777	37	SCS4H8_6	#SC	SC_6	ESL0197+SC	SC4	Native+SC	Comm	4	8	27/07/2023	18.8323	14.5067	0.00173482	0.0347864	929100	525146100	64057800	969070055	5.9104e+07	197	Native	honeybee
300	ESL0197	22.33	37	SCS3H14_1	#SC	SC_1	ESL0197+SC	SC3	Native+SC	Comm	3	14	20/07/2023	20.378	16.307	0.0153779	0.258458	2399700	158536200	23986500	113268456	8568749	197	Native	honeybee
301	ESL0198	21.8933	39	198S3H14_1	#198	198_1 SC3	ESL0198	SC3	Native	Mono	3	14	20/07/2023	17.8327	16.336	0.0212362	0.0599263	3263700	155507100	19230300	62280029	7701665	198	Native	honeybee
302	ESL0198	23.6777	37	SCS4H8_6	#SC	SC_6	ESL0178+SC	SC4	Native+SC	Comm	4	8	27/07/2023	20.798	14.5067	0.00173482	0.135873	929100	525146100	4921800	969070055	9082366	198	Native	honeybee
303	ESL0198	26.1053	39	198S3H14_4	#198	198_4 SC3	ESL0198	SC3	Native	Mono	3	14	20/07/2023	18.134	17.6637	0.00287611	0.00398464	168300	64292700	15798600	499328510	122699644	198	Native	honeybee
304	ESL0198	26.5927	39	198S4H8_5	#198	198_5 SC4	ESL0198	SC4	Native	Mono	4	8	27/07/2023	19.0053	18.4623	0.00356883	0.00519978	119400	37792800	8949000	413726708	97966817	198	Native	honeybee
305	ESL0198	26.105	39	198S4H8_6	#198	198_6 SC4	ESL0198	SC4	Native	Mono	4	8	27/07/2023	17.9053	16.9633	0.00177045	0.00340137	168300	102447300	18340200	795655768	142438951	198	Native	honeybee
306	ESL0198	23.2107	37	SCS3H14_3	#SC	SC_3	ESL0178+SC	SC3	Native+SC	Comm	3	14	20/07/2023	21.475	14.9243	0.00320306	0.30027	1290900	397748100	3227700	528266417	4286848	198	Native	honeybee
307	ESL0198	23.0193	37	SCS3H14_4	#SC	SC_4	ESL0178+SC	SC3	Native+SC	Comm	3	14	20/07/2023	21.1527	14.8513	0.00347686	0.274206	1476900	417541200	3945900	484714190	4580707	198	Native	honeybee
308	ESL0198	23.143	37	SCS3H14_5	#SC	SC_5	ESL0178+SC	SC3	Native+SC	Comm	3	14	20/07/2023	20.51	14.258	0.00211519	0.161209	1353900	619619100	5889600	784649492	7458246	198	Native	honeybee
309	ESL0198	23.203	39	198S3H14_2	#198	198_2 SC3	ESL0198	SC3	Native	Mono	3	14	20/07/2023	18.2197	17.5213	0.0194826	0.0316131	1297800	70677900	14940000	71184376	15047060	198	Native	honeybee
310	ESL0198	23.333	39	198S3H14_3	#198	198_3 SC3	ESL0198	SC3	Native	Mono	3	14	20/07/2023	18.3763	17.316	0.015442	0.0322029	1184400	81023100	13488600	89416830	14885975	198	Native	honeybee
311	ESL0198	23.1657	37	SCS4H8_2	#SC	SC_2	ESL0178+SC	SC4	Native+SC	Comm	4	8	27/07/2023	20.7277	13.961	0.0016948	0.184539	1332300	754977300	5142300	971559394	6617484	198	Native	honeybee
312	ESL0198	21.1713	39	198S3H14_5	#198	198_5 SC3	ESL0198	SC3	Native	Mono	3	14	20/07/2023	16.8653	16.079	0.0293126	0.0505551	5425800	184502400	36143700	44447471	8707182	198	Native	honeybee
313	ESL0198	23.5027	37	SCS4H8_3	#SC	SC_3	ESL0178+SC	SC4	Native+SC	Comm	4	8	27/07/2023	20.6987	40	92510.7	0.14319	1050900	0	5236200	0	8542644	198	Native	honeybee
314	ESL0198	23.5233	39	198S3H14_6	#198	198_6 SC3	ESL0198	SC3	Native	Mono	3	14	20/07/2023	17.991	17.2367	0.0128093	0.0216074	1035900	85414200	17343300	107775751	21883799	198	Native	honeybee
315	ESL0198	22.082	39	198S4H8_1	#198	198_1 SC4	ESL0198	SC4	Native	Mono	4	8	27/07/2023	17.0223	15.8033	0.0128805	0.0299839	2857800	221639700	32625300	101373522	14922153	198	Native	honeybee
316	ESL0198	21.72	39	198S4H8_2	#198	198_2 SC4	ESL0198	SC4	Native	Mono	4	8	27/07/2023	17.0537	27.093	41.4414	0.0393816	3687300	121200	31965300	42964	11331284	198	Native	honeybee
317	ESL0198	23.8877	39	198S4H8_3	#198	198_3 SC4	ESL0198	SC4	Native	Mono	4	8	27/07/2023	18.3313	17.531	0.0122026	0.0212509	801300	70224900	13890300	114552561	22658194	198	Native	honeybee
318	ESL0198	23.5287	39	198S4H8_4	#198	198_4 SC4	ESL0198	SC4	Native	Mono	4	8	27/07/2023	18.3727	17.7047	0.0176523	0.0280472	1032000	62562600	13521000	79239898	17125290	198	Native	honeybee
319	ESL0198	22.33	37	SCS3H14_1	#SC	SC_1	ESL0178+SC	SC3	Native+SC	Comm	3	14	20/07/2023	21.957	16.307	0.0153779	0.772175	2399700	158536200	2390100	113268456	1707641	198	Native	honeybee
320	ESL0198	22.136	37	SCS3H14_2	#SC	SC_2	ESL0178+SC	SC3	Native+SC	Comm	3	14	20/07/2023	20.7387	14.367	0.00458456	0.37963	2751000	576278700	5107200	359152974	3182950	198	Native	honeybee
321	ESL0198	21.3167	37	SCS3H14_6	#SC	SC_6	ESL0178+SC	SC3	Native+SC	Comm	3	14	20/07/2023	23.3687	15.2673	0.0150997	4.1468	4898100	316598400	991500	110820105	347058	198	Native	honeybee
322	ESL0198	22.6233	37	SCS4H8_1	#SC	SC_1	ESL0178+SC	SC4	Native+SC	Comm	4	8	27/07/2023	20.436	14.592	0.00382233	0.219557	1952100	496164600	6167700	435773888	5416998	198	Native	honeybee
323	ESL0198	21.9693	37	SCS4H8_5	#SC	SC_5	ESL0178+SC	SC4	Native+SC	Comm	4	8	27/07/2023	21.991	16.406	0.021148	1.01513	3093600	148431300	2340000	82261916	1296848	198	Native	honeybee
324	ESL0198	21.9463	37	SCS4H8_4	#SC	SC_4	ESL0178+SC	SC4	Native+SC	Comm	4	8	27/07/2023	21.091	13.6773	0.00324178	0.552738	3144000	911781600	4100400	497216779	2236048	198	Native	honeybee
325	ESL0228	23.0163	31	27BH8.1	#27	27B1Pilot	ESL0228	B1pilot	Invader	Mono	1	8	30/04/2021	40	23.622	0.657168	7.72e-06	1480200	1221000	0	1360695	0	228	I: Other bee species	Bumble
326	ESL0228	22.803	31	27BH7.5	#27	27B3	ESL0228	B3	Invader	Mono	3	7	21/07/2021	34.699	30.122	0.0062627	0.00026239	1720200	16200	10200	15535	9781	228	I: Other bee species	Bumble
327	ESL0228	22.9	31	27BH7.1	#27	27B3	ESL0228	B3	Invader	Mono	3	7	21/07/2021	36.632	22.7797	1.08699	7.35e-05	1606500	2138100	0	2195395	0	228	I: Other bee species	Bumble
328	ESL0228	22.7803	31	27BH8.6	#27	27B1Pilot	ESL0228	B1pilot	Invader	Mono	1	8	30/04/2021	35.359	22.7847	0.997001	0.000163472	1747800	2131200	0	2011398	0	228	I: Other bee species	Bumble
329	ESL0228	23.848	31	27BH8.5	#27	27B1Pilot	ESL0228	B1pilot	Invader	Mono	1	8	30/04/2021	40	40	1.37e-05	1.37e-05	824100	0	0	0	0	228	I: Other bee species	Bumble
330	ESL0228	22.884	31	27BH13.1	#27	27B2	ESL0228	B2	Invader	Mono	2	13	24/06/2021	35.1395	21.3913	2.81409	0.000204516	1624800	5384700	0	5466723	0	228	I: Other bee species	Bumble
331	ESL0228	21.1763	31	28BH8.6	#28	28B1Pilot	ESL0228+SC	B1pilot	Invader+SC	Comm	1	8	30/04/2021	34.969	13.6607	182.996	7.05e-05	5406900	921947400	0	281269921	0	228	I: Other bee species	Bumble
332	ESL0228	23.1955	31	28BH13.5	#28	28B2	ESL0228+SC	B2	Invader+SC	Comm	2	13	24/06/2021	36.397	19.893	9.86624	0.000106158	1304700	14590200	0	18446589	0	228	I: Other bee species	Bumble
333	ESL0228	19.9787	31	28BH7.6	#28	28B3	ESL0228+SC	B3	Invader+SC	Comm	3	7	21/07/2021	30.645	13.2167	108.534	0.000615338	12565200	1238757900	141000	162623205	18510	228	I: Other bee species	Bumble
334	ESL0228	23.1707	31	28BH7.5	#28	28B3	ESL0228+SC	B3	Invader+SC	Comm	3	7	21/07/2021	33.9233	15.922	152.078	0.000579595	1327800	204815400	16800	254445883	20871	228	I: Other bee species	Bumble
335	ESL0228	22.937	31	28BH8.5	#28	28B1Pilot	ESL0228+SC	B1pilot	Invader+SC	Comm	1	8	30/04/2021	40	15.157	219.793	7.3e-06	1565100	340710900	0	359095051	0	228	I: Other bee species	Bumble
336	ESL0228	23.5225	31	28BH13.6	#28	28B2	ESL0228+SC	B2	Invader+SC	Comm	2	13	24/06/2021	40	17.906	49.0608	1.1e-05	1036500	54720000	0	87084781	0	228	I: Other bee species	Bumble
337	ESL0230	22.8427	21	6AH9.4	#6	6A2	ESL0230	A2	Invader	Mono	2	9	18/06/2021	18.724	15.3777	176.681	17.3717	1672800	294192300	78882300	261375297	70083019	230	I: Other bee species	Bumble
338	ESL0230	22.9973	21	6AH7.1	#6	6A3	ESL0230	A3	Invader	Mono	3	7	30/07/2021	19.6513	16.4117	96.0469	10.1683	1500000	147872700	44233800	146512271	43826849	230	I: Other bee species	Bumble
339	ESL0230	22.5767	21	6AH9.3	#6	6A2	ESL0230	A2	Invader	Mono	2	9	18/06/2021	22.9107	16.5793	63.8818	0.793334	2017200	132265500	5791200	97448436	4266747	230	I: Other bee species	Bumble
340	ESL0230	21.6757	31	6AH1.6	#6	6A1	ESL0230	A1	Invader	Mono	1	1	2021-04-06	40	18.6263	8.27829	3.05e-06	3804300	33886500	0	16164296	0	230	I: Other bee species	Bumble
341	ESL0230	24.4053	31	6AH9.5	#6	6A2	ESL0230	A2	Invader	Mono	2	9	18/06/2021	40	28.2183	0.0711496	2.02e-05	556500	57300	0	186851	0	230	I: Other bee species	Bumble
342	ESL0230	23.2337	21	6AH7.2	#6	6A3	ESL0230	A3	Invader	Mono	3	7	30/07/2021	21.275	18.075	35.7202	3.88703	1270200	48901200	16065000	57216945	18796885	230	I: Other bee species	Bumble
343	ESL0230	23.9737	31	6AH1.5	#6	6A1	ESL0230	A1	Invader	Mono	1	1	2021-04-06	40	25.2027	0.426613	1.5e-05	754500	426600	0	1026045	0	230	I: Other bee species	Bumble
344	ESL0230	22.2963	31	6AH7.6	#6	6A3	ESL0230	A3	Invader	Mono	3	7	30/07/2021	40	25.812	0.0874337	4.68e-06	2457300	284400	0	210028	0	230	I: Other bee species	Bumble
345	ESL0230	24.2147	31	7AH7.5	#7	7A3	ESL0230+SC	A3	Invader+SC	Comm	3	7	30/07/2021	40	17.62	96.6479	1.77e-05	636600	66187800	0	188675779	0	230	I: Other bee species	Bumble
346	ESL0230	23.976	31	6AH9.6	#6	6A2	ESL0230	A2	Invader	Mono	2	9	18/06/2021	40	26.5037	0.173419	1.5e-05	753000	179400	0	432347	0	230	I: Other bee species	Bumble
347	ESL0230	22.0853	21	6AH1.4	#6	6A1	ESL0230	A1	Invader	Mono	1	1	2021-04-06	36.9965	24.465	0.192154	3.25e-05	2850900	696900	0	363300	0	230	I: Other bee species	Bumble
348	ESL0230	22.3477	21	6AH1.3	#6	6A1	ESL0230	A1	Invader	Mono	1	1	2021-04-06	21.6933	18.859	11.2252	1.57389	2370000	29027100	12375300	18202564	7760410	230	I: Other bee species	Bumble
349	ESL0230	23.3013	21	7AH9.3	#7	7A2	ESL0230+SC	A2	Invader+SC	Comm	2	9	18/06/2021	35.75	15.2053	273.614	0.000178887	1211100	329929800	0	404872982	0	230	I: Other bee species	Bumble
350	ESL0230	24.2077	21	7AH9.4	#7	7A2	ESL0230+SC	A2	Invader+SC	Comm	2	9	18/06/2021	40	16.3483	232.218	1.76e-05	639900	154236300	0	358221580	0	230	I: Other bee species	Bumble
351	ESL0230	25.3423	21	7AH7.1	#7	7A3	ESL0230+SC	A3	Invader+SC	Comm	3	7	30/07/2021	36.969	17.141	294.339	0.000316246	287700	91026900	0	470226551	0	230	I: Other bee species	Bumble
352	ESL0230	25.8897	21	7AH7.2	#7	7A3	ESL0230+SC	A3	Invader+SC	Comm	3	7	30/07/2021	40	18.9077	126.413	5.65e-05	195600	28102500	0	213527278	0	230	I: Other bee species	Bumble
353	ESL0230	22.2183	21	7AH1.3	#7	7A1	ESL0230+SC	A1	Invader+SC	Comm	1	1	2021-04-06	38.4575	15.2053	129.159	1.29e-05	2596200	329929800	0	188868989	0	230	I: Other bee species	Bumble
354	ESL0230	22.3857	21	7AH1.4	#7	7A1	ESL0230+SC	A1	Invader+SC	Comm	1	1	2021-04-06	36.872	15.694	103.369	4.36e-05	2307600	238361700	0	153515843	0	230	I: Other bee species	Bumble
355	ESL0230	22.9885	31	7AH1.5	#7	7A1	ESL0230+SC	A1	Invader+SC	Comm	1	1	2021-04-06	40	31.6923	0.0023982	7.57e-06	1509600	5700	0	6852	0	230	I: Other bee species	Bumble
356	ESL0230	22.571	31	7AH1.6	#7	7A1	ESL0230+SC	A1	Invader+SC	Comm	1	1	2021-04-06	38.9781	16.312	76.5855	1.15e-05	2025300	158009700	0	141579125	0	230	I: Other bee species	Bumble
357	ESL0230	22.248	31	7AH9.5	#7	7A2	ESL0230+SC	A2	Invader+SC	Comm	2	9	18/06/2021	38.0791	14.3	246.937	1.72e-05	2542500	602546100	0	430065057	0	230	I: Other bee species	Bumble
358	ESL0230	23.0617	31	7AH7.6	#7	7A3	ESL0230+SC	A3	Invader+SC	Comm	3	7	30/07/2021	40	15.227	228.281	7.96e-06	1433700	325208400	0	411631222	0	230	I: Other bee species	Bumble
359	ESL0230	21.9777	31	7AH9.6	#7	7A2	ESL0230+SC	A2	Invader+SC	Comm	2	9	18/06/2021	40	14.111	233.401	3.76e-06	3075600	683275800	0	403154049	0	230	I: Other bee species	Bumble
360	ESL0232	22.8613	33	37CH1.6	#37	37C2	ESL0232+SC	C2	Invader+SC	Comm	2	1	23/07/2021	34.986	15.924	122.559	0.00022393	1650900	204543000	0	232847469	0	232	I: Other bee species	Bumble
361	ESL0232	22.9315	23	36CH1.4	#36	36C2_4	ESL0232	C2	Invader	Mono	2	1	23/07/2021	25.5693	21.985	1.92719	0.160669	1571400	3627900	183000	4333671	218601	232	I: Other bee species	Bumble
362	ESL0232	23.4833	23	36CH7.3	#36	36C3_3	ESL0232	C3	Invader	Mono	3	7	29/07/2021	32.735	25.403	0.264316	0.00164048	1065300	373200	0	657593	0	232	I: Other bee species	Bumble
363	ESL0232	22.666	23	37CH1.4	#37	37C2_4	ESL0232+SC	C2	Invader+SC	Comm	2	1	23/07/2021	24.047	15.8797	110.38	0.383953	1894200	210665700	478800	208763903	474478	232	I: Other bee species	Bumble
364	ESL0232	20.8967	23	36CH1.3	#36	36C2_3	ESL0232	C2	Invader	Mono	2	1	23/07/2021	20.5697	18.5	5.26585	1.2544	6583500	36857700	4299900	10508937	1225996	232	I: Other bee species	Bumble
365	ESL0232	23.3333	33	29BH13.6	#36	29B2	ESL0232	B2	Invader	Mono	2	13	24/06/2021	40	18.183	35.5144	9.61e-06	1184100	45510900	0	72232843	0	232	I: Other bee species	Bumble
366	ESL0232	23.821	33	36CH5.1	#36	36C1	ESL0232	C1	Invader	Mono	1	5	2021-09-07	35.552	21.4767	5.07826	0.000294183	840000	5087700	0	11382820	0	232	I: Other bee species	Bumble
367	ESL0232	23.2853	33	36CH5.2	#36	36C1	ESL0232	C1	Invader	Mono	1	5	2021-09-07	34.663	19.8557	10.7754	0.000375821	1224900	14957100	0	22948507	0	232	I: Other bee species	Bumble
368	ESL0232	22.9983	33	29BH13.5	#36	29B2	ESL0232	B2	Invader	Mono	2	13	24/06/2021	40	18.3603	24.8987	7.62e-06	1499100	40446300	0	50705593	0	232	I: Other bee species	Bumble
369	ESL0232	23.3737	33	36CH1.6	#36	36C2	ESL0232	C2	Invader	Mono	2	1	23/07/2021	24.955	21.96	2.66413	0.334173	1150800	3688500	268200	6023621	437992	232	I: Other bee species	Bumble
370	ESL0232	21.7463	33	37CH5.2	#37	37C1	ESL0232+SC	C1	Invader+SC	Comm	1	5	2021-09-07	21.1593	13.711	262.347	1.50212	3619500	891587400	2944800	462938190	1529026	232	I: Other bee species	Bumble
371	ESL0232	22.6417	33	37CH1.5	#37	37C2	ESL0232+SC	C2	Invader+SC	Comm	2	1	23/07/2021	24.0073	15.3263	159.27	0.388055	1926900	304412400	487800	296900433	475763	232	I: Other bee species	Bumble
372	ESL0232	21.6413	33	36CH1.5	#36	36C2	ESL0232	C2	Invader	Mono	2	1	23/07/2021	21.3397	19.27	5.17419	1.23257	3897300	22083000	2628000	10648830	1267270	232	I: Other bee species	Bumble
373	ESL0232	25.2153	23	36CH5.5	#36	36C1_5	ESL0232	C1	Invader	Mono	1	5	2021-09-07	40	21.238	15.7506	3.54e-05	314700	5963100	0	35568271	0	232	I: Other bee species	Bumble
374	ESL0232	23.9513	23	36CH5.6	#36	36C1_6	ESL0232	C1	Invader	Mono	1	5	2021-09-07	35.082	20.6897	9.5909	0.000446001	766200	8588100	0	21039836	0	232	I: Other bee species	Bumble
375	ESL0232	23.0813	23	37CH1.3	#37	37C2_3	ESL0232+SC	C2	Invader+SC	Comm	2	1	23/07/2021	32.928	16.4163	101.476	0.00108607	1413900	147414300	0	195707888	0	232	I: Other bee species	Bumble
376	ESL0232	22.4295	23	37CH5.5	#37	37C1_5	ESL0232+SC	C1	Invader+SC	Comm	1	5	2021-09-07	34.389	15.013	170.84	0.000251091	2237400	374964900	0	314582379	0	232	I: Other bee species	Bumble
377	ESL0232	26.688	23	37CH5.6	#37	37C1_6	ESL0232+SC	C1	Invader+SC	Comm	1	5	2021-09-07	32.637	17.779	480.702	0.0161872	111600	59544000	0	1001523677	0	232	I: Other bee species	Bumble
378	ESL0232	26.9585	23	37CH7.3	#37	37C3_3	ESL0232+SC	C3	Invader+SC	Comm	3	7	29/07/2021	33.968	17.704	610.776	0.00776122	92100	62590500	0	1275663708	0	232	I: Other bee species	Bumble
379	ESL0232	20.9157	23	37CH7.4	#37	37C3_4	ESL0232+SC	C3	Invader+SC	Comm	3	7	29/07/2021	29.6407	14.0287	118.357	0.00236327	6496200	721744800	14100	208550716	6160	232	I: Other bee species	Bumble
380	ESL0232	23.3913	33	37CH5.1	#37	37C1	ESL0232+SC	C1	Invader+SC	Comm	1	5	2021-09-07	29.3633	17.1937	73.3979	0.0159312	1136700	87892800	16500	145316560	27280	232	I: Other bee species	Bumble
381	ESL0232	21.8373	33	30BH13.5	#30	30B2	ESL0232+SC	B2	Invader+SC	Comm	2	13	24/06/2021	38.538	15.9993	57.2023	9.39e-06	3394800	194544600	0	107699244	0	232	I: Other bee species	Bumble
382	ESL0232	22.682	33	30BH13.6	#30	30B2	ESL0232+SC	B2	Invader+SC	Comm	2	13	24/06/2021	40	15.419	153.596	6.12e-06	1872900	286212900	0	287198576	0	232	I: Other bee species	Bumble
383	ESL0253	21.532	30	98E3.3	#98	98E3_3	ESL0253	E3	Invader	Mono	3	1	24/06/2022	33.1517	17.481	16.5757	0.000317784	4209000	72600000	44100	71585773	43484	253	I: Other bee species	Bumble
384	ESL0253	21.5953	30	98E2.4	#98	98E2_4	ESL0253	E2	Invader	Mono	2	5	2022-10-06	35.2595	15.3157	77.6905	7.7e-05	4025400	306580200	11700	316085146	12063	253	I: Other bee species	Bumble
385	ESL0253	22.0387	19	98E2.1	#98	98E2.1	ESL0253	E2	Invader	Mono	2	5	2022-10-06	29.3327	13.769	308.615	0.00637217	2946300	857840400	480300	962701147	539011	253	I: Other bee species	Bumble
386	ESL0253	21.14	19	98E3.1	#98	98E3.1	ESL0253	E3	Invader	Mono	3	1	24/06/2022	31.573	14.3107	113.719	0.000723359	5547000	598285500	118200	356625400	70457	253	I: Other bee species	Bumble
387	ESL0253	21.8893	19	98E3.2	#98	98E3.2	ESL0253	E3	Invader	Mono	3	1	24/06/2022	31.8047	13.3213	379.512	0.00103559	3272700	1155436800	102300	1167352341	103355	253	I: Other bee species	Bumble
388	ESL0253	20.9127	30	98E1.3	#98	98E1_3	ESL0253	E1	Invader	Mono	1	7	2022-09-06	25.4023	15.4843	43.0617	0.0445119	6509700	274039500	5609100	174711390	3576031	253	I: Other bee species	Bumble
389	ESL0253	20.957	30	98E1.4	#98	98E1_4	ESL0253	E1	Invader	Mono	1	7	2022-09-06	31.2337	16.7287	18.7437	0.000806149	6309900	119757000	146100	78767572	96094	253	I: Other bee species	Bumble
390	ESL0253	21.95	30	98E2.3	#98	98E2_3	ESL0253	E2	Invader	Mono	2	5	2022-10-06	31.3223	17.5607	20.9566	0.00150885	3135900	68852400	138300	91122558	183033	253	I: Other bee species	Bumble
391	ESL0253	21.292	30	98E3.4	#98	98E3_4	ESL0253	E3	Invader	Mono	3	1	24/06/2022	34.3587	12.9413	326.438	0.000116558	4983900	1487769600	20700	1238897529	17237	253	I: Other bee species	Bumble
392	ESL0253	21.9593	30	99E2.4	#99	99E2_4	ESL0253+SC	E2	Invader+SC	Comm	2	5	2022-10-06	27.2203	14.4967	176.395	0.0260784	3115500	528651300	1799400	704223600	2397005	253	I: Other bee species	Bumble
393	ESL0253	21.9047	30	99E3.3	#99	99E3_3	ESL0253+SC	E3	Invader+SC	Comm	3	1	24/06/2022	31.3963	13.7077	293.456	0.00138907	3237600	893566500	132000	1145440971	169208	253	I: Other bee species	Bumble
394	ESL0253	22.0047	30	99E3.4	#99	99E3_4	ESL0253+SC	E3	Invader+SC	Comm	3	1	24/06/2022	35.19	14.1397	233.131	0.000107354	3017700	670368600	12300	921948426	16916	253	I: Other bee species	Bumble
395	ESL0253	21.3307	19	98E1.2	#98	98E1.2	ESL0253	E1	Invader	Mono	1	7	2022-09-06	19.5857	12.4093	484.829	3.35195	4850100	2119536600	213187800	1444947896	145336138	253	I: Other bee species	Bumble
396	ESL0253	21.4297	19	99E2.1	#99	99E2.1	ESL0253+SC	E2	Invader+SC	Comm	2	5	2022-10-06	30.7573	15.9033	46.0884	0.0015563	4523700	207374700	197100	151573729	144064	253	I: Other bee species	Bumble
397	ESL0253	21.3243	19	98E2.2	#98	98E2.2	ESL0253	E2	Invader	Mono	2	5	2022-10-06	31.3265	13.225	274.247	0.000975097	4871700	1231909500	138000	836103858	93661	253	I: Other bee species	Bumble
398	ESL0253	22.1413	19	98E1.1	#98	98E1.1	ESL0253	E1	Invader	Mono	1	7	2022-09-06	30.6727	14.079	267.303	0.00270279	2740800	697977600	207600	842027158	250445	253	I: Other bee species	Bumble
399	ESL0253	23.1373	19	99E3.2	#99	99E3.2	ESL0253+SC	E3	Invader+SC	Comm	3	1	24/06/2022	32.4475	15.3627	218.982	0.00157529	1359300	297142500	68400	722788802	166381	253	I: Other bee species	Bumble
400	ESL0253	21.5833	30	99E1.3	#99	99E1_3	ESL0253+SC	E1	Invader+SC	Comm	1	7	2022-09-06	30.5533	12.2743	634.291	0.00199416	4059600	2318702700	223800	2370450277	228795	253	I: Other bee species	Bumble
401	ESL0253	22.1983	19	99E2.2	#99	99E2.2	ESL0253+SC	E2	Invader+SC	Comm	2	5	2022-10-06	20.9413	14.3657	227.965	2.38998	2632800	576790200	91316700	724372515	114681747	253	I: Other bee species	Bumble
402	ESL0253	23.537	19	99E3.1	#99	99E3.1	ESL0253+SC	E3	Invader+SC	Comm	3	1	24/06/2022	30.5157	15.448	272.29	0.00792888	1026000	280743900	229200	904742367	738634	253	I: Other bee species	Bumble
403	ESL0253	21.845	30	99E1.4	#99	99E1_4	ESL0253+SC	E1	Invader+SC	Comm	1	7	2022-09-06	28.6757	13.069	438.368	0.00878546	3376500	1366627800	724200	1679780452	890145	253	I: Other bee species	Bumble
404	ESL0253	20.9637	30	99E2.3	#99	99E2_3	ESL0253+SC	E2	Invader+SC	Comm	2	5	2022-10-06	31.7197	15.14	56.6368	0.000578258	6280200	344586000	108000	227715808	71371	253	I: Other bee species	Bumble
405	ESL0253	23.1337	19	99E1.1	#99	99E1.1	ESL0253+SC	E1	Invader+SC	Comm	1	7	2022-09-06	29.0137	14.5443	385.165	0.0169802	1362900	512150400	586200	1242497388	1422145	253	I: Other bee species	Bumble
406	ESL0253	22.5133	19	99E1.2	#99	99E1.2	ESL0253+SC	E1	Invader+SC	Comm	1	7	2022-09-06	29.9417	13.345	575.365	0.00580562	2109300	1137387600	328200	1782920983	514473	253	I: Other bee species	Bumble
407	ESL0254	21.8603	19	96E2.2	#96	96E2.2	ESL0254	E2	Invader	Mono	2	5	2022-10-06	20.756	14.594	153.952	2.15	3340200	495504900	4191900	490498227	4149544	254	I: Other bee species	Bumble
408	ESL0254	21.7147	19	96E3.1	#96	96E3.1	ESL0254	E3	Invader	Mono	3	1	24/06/2022	18.1263	14.3293	167.189	12.0281	3701100	590901600	21405300	527893490	19122843	254	I: Other bee species	Bumble
409	ESL0254	21.443	19	96E1.1	#96	96E1.1	ESL0254	E1	Invader	Mono	1	7	2022-09-06	17.4223	15.1233	79.8747	16.2309	4481400	348428100	33120300	257075934	24436697	254	I: Other bee species	Bumble
410	ESL0254	21.1407	19	96E1.2	#96	96E1.2	ESL0254	E1	Invader	Mono	1	7	2022-09-06	18.059	12.5197	393.713	8.46592	5544300	1969533900	22317900	1174569443	13309709	254	I: Other bee species	Bumble
411	ESL0254	21.882	30	96E1.3	#96	96E1_3	ESL0254	E1	Invader	Mono	1	7	2022-09-06	19.1803	15.777	68.8316	6.50553	3289800	225556800	11135400	284547946	14047704	254	I: Other bee species	Bumble
412	ESL0254	22.1063	30	96E1.4	#96	96E1_4	ESL0254	E1	Invader	Mono	1	7	2022-09-06	19.838	13.589	366.415	4.81766	2809200	966967800	7406400	1428559648	10941920	254	I: Other bee species	Bumble
413	ESL0254	21.3803	19	96E2.1	#96	96E2.1	ESL0254	E2	Invader	Mono	2	5	2022-10-06	18.819	12.8907	359.455	5.90253	4683600	1538772000	13931700	1086316654	9835270	254	I: Other bee species	Bumble
414	ESL0254	22.1487	19	96E3.2	#96	96E3.2	ESL0254	E3	Invader	Mono	3	1	24/06/2022	26.6887	23.225	0.474233	0.0429857	2726700	1590000	105900	1928065	128416	254	I: Other bee species	Bumble
415	ESL0254	22.4267	30	96E3.3	#96	96E3_3	ESL0254	E3	Invader	Mono	3	1	24/06/2022	19.7163	15.4185	128.727	6.54473	2241900	286308000	7986600	530012695	14784775	254	I: Other bee species	Bumble
416	ESL0254	23.069	30	96E3.4	#96	96E3_4	ESL0254	E3	Invader	Mono	3	1	24/06/2022	27.5143	23.7443	0.626188	0.0459009	1426200	1125600	63600	3275463	185074	254	I: Other bee species	Bumble
417	ESL0254	21.2757	30	96E2.3	#96	96E2_3	ESL0254	E2	Invader	Mono	2	5	2022-10-06	19.4747	12.7447	369.902	3.48462	5041500	1695729300	9277800	1395936872	7637553	254	I: Other bee species	Bumble
418	ESL0254	21.727	30	96E2.4	#96	96E2_4	ESL0254	E2	Invader	Mono	2	5	2022-10-06	21.4503	14.9935	106.411	1.21139	3669000	379860900	2725500	429680760	3082957	254	I: Other bee species	Bumble
419	ESL0254	22.6723	30	97E3.4	#97	97E3_4	ESL0254+SC	E3	Invader+SC	Comm	3	1	24/06/2022	28.1877	16.021	100.52	0.0218635	1885800	191760600	41700	422019749	91772	254	I: Other bee species	Bumble
420	ESL0254	21.086	19	97E2.2	#97	97E2.2	ESL0254+SC	E2	Invader+SC	Comm	2	5	2022-10-06	28.6803	12.4797	389.731	0.00517461	5761800	2022647700	30900	1160710800	17732	254	I: Other bee species	Bumble
421	ESL0254	22.074	19	97E3.1	#97	97E3.1	ESL0254+SC	E3	Invader+SC	Comm	3	1	24/06/2022	24.5867	14.099	251.602	0.175231	2873700	688752300	389700	792471393	448385	254	I: Other bee species	Bumble
422	ESL0254	22.504	19	97E3.2	#97	97E3.2	ESL0254+SC	E3	Invader+SC	Comm	3	1	24/06/2022	27.9023	15.3117	146.254	0.0237104	2123100	307397100	49800	478730696	77557	254	I: Other bee species	Bumble
423	ESL0254	22.0773	19	97E2.1	#97	97E2.1	ESL0254+SC	E2	Invader+SC	Comm	2	5	2022-10-06	24.0965	13.8937	290.756	0.246701	2867100	789564900	528300	910556612	609256	254	I: Other bee species	Bumble
424	ESL0254	21.4567	19	97E1.2	#97	97E1.2	ESL0254+SC	E1	Invader+SC	Comm	1	7	2022-09-06	30.0217	11.767	825.81	0.00264045	4438500	3249552600	13500	2420746467	10057	254	I: Other bee species	Bumble
425	ESL0254	21.438	30	97E1.3	#97	97E1_3	ESL0254+SC	E1	Invader+SC	Comm	1	7	2022-09-06	27.6017	13.241	293.456	0.0139493	4497000	1218866400	60000	1124869765	55373	254	I: Other bee species	Bumble
426	ESL0254	20.9453	30	97E2.4	#97	97E2_4	ESL0254+SC	E2	Invader+SC	Comm	2	5	2022-10-06	30.338	12.123	452.675	0.00148774	6361800	2564296200	11100	1672850780	7241	254	I: Other bee species	Bumble
427	ESL0254	21.3637	19	97E1.1	#97	97E1.1	ESL0254+SC	E1	Invader+SC	Comm	1	7	2022-09-06	26.863	12.9103	350.515	0.0221073	4738800	1518770700	95100	1059706968	66355	254	I: Other bee species	Bumble
428	ESL0254	21.7347	30	97E2.3	#97	97E2_3	ESL0254+SC	E2	Invader+SC	Comm	2	5	2022-10-06	24.8627	13.5887	283.263	0.114387	3649500	967182300	328500	1099876690	373569	254	I: Other bee species	Bumble
429	ESL0254	22.1333	30	97E3.3	#97	97E3_3	ESL0254+SC	E3	Invader+SC	Comm	3	1	24/06/2022	25.4447	14.041	272.92	0.100737	2756100	715847400	228900	1077939799	344683	254	I: Other bee species	Bumble
430	ESL0254	21.0393	30	97E1.4	#97	97E1_4	ESL0254+SC	E1	Invader+SC	Comm	1	7	2022-09-06	30.536	11.2477	886.309	0.00138426	5954400	4590597000	0	3199633157	0	254	I: Other bee species	Bumble
431	ESL0284	21.4837	40	284S4H8_5	#284	284_5 SC4	ESL0284	SC4	Native	Mono	4	8	27/07/2023	20.471	13.516	250.326	2.01764	4354800	1015086900	13295100	997115191	13059716	284	Native	honeybee
432	ESL0284	21.7495	40	284S3H14_4	#284	284_4 SC3	ESL0284	SC3	Native	Mono	3	14	20/07/2023	24.0323	14.1873	188.99	0.205494	3611400	649444200	1199400	769266061	1420688	284	Native	honeybee
433	ESL0284	21.9033	40	284S4H8_4	#284	284_4 SC4	ESL0284	SC4	Native	Mono	4	8	27/07/2023	24.914	13.9623	245.742	0.124079	3240600	754308000	661200	995711699	872806	284	Native	honeybee
434	ESL0284	20.7755	40	284S3H14_3	#284	284_3 SC3	ESL0284	SC3	Native	Mono	3	14	20/07/2023	20.3607	11.794	505.476	1.33314	7170000	3191705100	14323800	1904205984	8545735	284	Native	honeybee
435	ESL0284	21.7265	40	284S3H14_6	#284	284_6 SC3	ESL0284	SC3	Native	Mono	3	14	20/07/2023	20.884	13.7123	258.526	1.79315	3670500	890796900	10058400	1038158806	11722331	284	Native	honeybee
436	ESL0284	20.6305	40	284S4H8_1	#284	284_1 SC4	ESL0284	SC4	Native	Mono	4	8	27/07/2023	19.2557	12.6067	260.264	2.59338	7940700	1858777500	30215100	1001333952	16277045	284	Native	honeybee
437	ESL0284	21.235	40	284S4H8_6	#284	284_6 SC4	ESL0284	SC4	Native	Mono	4	8	27/07/2023	24.8343	13.6907	186.668	0.0825074	5188200	903729600	697800	745130124	575340	284	Native	honeybee
438	ESL0284	23.762	40	284S3H14_5	#284	284_5 SC3	ESL0284	SC3	Native	Mono	3	14	20/07/2023	23.3823	14.577	582.05	1.30104	875700	501140400	1860300	2448016774	9087365	284	Native	honeybee
439	ESL0284	22.042	40	284S3H14_1	#284	284_7 SC3	ESL0284	SC3	Native	Mono	3	14	20/07/2023	24.691	13.5257	366.161	0.159431	2939400	1008579900	768600	1467783302	1118541	284	Native	honeybee
440	ESL0284	20.1647	40	284S4H8_3	#284	284_3 SC4	ESL0284	SC4	Native	Mono	4	8	27/07/2023	18.799	11.6383	368.708	2.57695	11022900	3539956500	41133300	1373764791	15962761	284	Native	honeybee
441	ESL0284	21.873	40	284S3H14_2	#284	284_2 SC3	ESL0284	SC3	Native	Mono	3	14	20/07/2023	18.635	11.9903	944.015	9.43485	3310800	2800903800	45951900	3618891563	59371887	284	Native	honeybee
442	ESL0284	23.2107	37	SCS3H14_3	#SC	SC_3	ESL0284+SC	SC3	Native+SC	Comm	3	14	20/07/2023	35.332	14.9243	0.00320306	4455.38	1290900	397748100	0	528266417	0	284	Native	honeybee
443	ESL0284	23.0193	37	SCS3H14_4	#SC	SC_4	ESL0284+SC	SC3	Native+SC	Comm	3	14	20/07/2023	31.2383	14.8513	0.00347686	297.965	1476900	417541200	0	484714190	0	284	Native	honeybee
444	ESL0284	23.143	37	SCS3H14_5	#SC	SC_5	ESL0284+SC	SC3	Native+SC	Comm	3	14	20/07/2023	33.909	14.258	0.00211519	1741.36	1353900	619619100	0	784649492	0	284	Native	honeybee
445	ESL0284	21.3167	37	SCS3H14_6	#SC	SC_6	ESL0284+SC	SC3	Native+SC	Comm	3	14	20/07/2023	25.361	15.2673	0.0150997	16.4993	4898100	316598400	78300	110820105	27408	284	Native	honeybee
446	ESL0284	22.6233	37	SCS4H8_1	#SC	SC_1	ESL0284+SC	SC4	Native+SC	Comm	4	8	27/07/2023	29.4127	14.592	0.00382233	110.61	1952100	496164600	0	435773888	0	284	Native	honeybee
447	ESL0284	23.1657	37	SCS4H8_2	#SC	SC_2	ESL0284+SC	SC4	Native+SC	Comm	4	8	27/07/2023	20.9487	13.961	0.0016948	0.215088	1332300	754977300	1360500	971559394	1750790	284	Native	honeybee
448	ESL0284	23.5027	37	SCS4H8_3	#SC	SC_3	ESL0284+SC	SC4	Native+SC	Comm	4	8	27/07/2023	34.109	40	92510.7	1558.92	1050900	0	0	0	0	284	Native	honeybee
449	ESL0284	21.9463	37	SCS4H8_4	#SC	SC_4	ESL0284+SC	SC4	Native+SC	Comm	4	8	27/07/2023	29.181	13.6773	0.00324178	150.609	3144000	911781600	0	497216779	0	284	Native	honeybee
450	ESL0284	21.9693	37	SCS4H8_5	#SC	SC_5	ESL0284+SC	SC4	Native+SC	Comm	4	8	27/07/2023	33.841	16.406	0.021148	3747.38	3093600	148431300	0	82261916	0	284	Native	honeybee
451	ESL0284	23.6777	37	SCS4H8_6	#SC	SC_6	ESL0284+SC	SC4	Native+SC	Comm	4	8	27/07/2023	32.3423	14.5067	0.00173482	405.812	929100	525146100	0	969070055	0	284	Native	honeybee
452	ESL0284	21.059	40	284S4H8_2	#284	284_2 SC4	ESL0284	SC4	Native	Mono	4	8	27/07/2023	20.186	12.3553	416.932	1.83147	5872500	2197063200	16117500	1600404811	11740456	284	Native	honeybee
453	ESL0284	22.33	37	SCS3H14_1	#SC	SC_1	ESL0284+SC	SC3	Native+SC	Comm	3	14	20/07/2023	27.6833	16.307	0.0153779	40.8803	2399700	158536200	17400	113268456	12432	284	Native	honeybee
454	ESL0284	22.136	37	SCS3H14_2	#SC	SC_2	ESL0284+SC	SC3	Native+SC	Comm	3	14	20/07/2023	27.533	14.367	0.00458456	42.1365	2751000	576278700	19200	359152974	11966	284	Native	honeybee
455	ESL0294	23.1657	37	SCS4H8_2	#SC	SC_2	ESL0294+SC	SC4	Native+SC	Comm	4	8	27/07/2023	18.869	13.961	0.0016948	0.0508832	1332300	754977300	42714300	971559394	54967851	294	Native	honeybee
456	ESL0294	23.6777	37	SCS4H8_6	#SC	SC_6	ESL0294+SC	SC4	Native+SC	Comm	4	8	27/07/2023	17.952	14.5067	0.00173482	0.0188974	929100	525146100	79542600	969070055	146782680	294	Native	honeybee
457	ESL0294	22.33	37	SCS3H14_1	#SC	SC_1	ESL0294+SC	SC3	Native+SC	Comm	3	14	20/07/2023	19.0973	16.307	0.0153779	0.106383	2399700	158536200	36588000	113268456	26140820	294	Native	honeybee
458	ESL0294	21.9693	37	SCS4H8_5	#SC	SC_5	ESL0294+SC	SC4	Native+SC	Comm	4	8	27/07/2023	20.222	16.406	0.021148	0.297852	3093600	148431300	17067300	82261916	9458846	294	Native	honeybee
459	ESL0294	22.1622	39	294S4H8_4	#294	294_4 SC4	ESL0294	SC4	Native	Mono	4	8	27/07/2023	16.0897	17.3013	0.0344139	0.0148589	2700900	81817500	1105570200	39595562	535040471	294	Native	honeybee
460	ESL0294	22.1622	39	294S4H8_5	#294	294_5 SC4	ESL0294	SC4	Native	Mono	4	8	27/07/2023	17.525	18.746	0.0936746	0.040185	2700900	31293600	455431800	15144531	220406126	294	Native	honeybee
461	ESL0294	22.929	39	294S4H8_6	#294	294_6 SC4	ESL0294	SC4	Native	Mono	4	8	27/07/2023	15.9817	17.426	0.0220512	0.00810297	1574100	75305700	1181863800	62532292	981395193	294	Native	honeybee
462	ESL0294	23.143	37	SCS3H14_5	#SC	SC_5	ESL0294+SC	SC3	Native+SC	Comm	3	14	20/07/2023	18.006	14.258	0.00211519	0.028419	1353900	619619100	76683000	784649492	97106879	294	Native	honeybee
463	ESL0294	21.3167	37	SCS3H14_6	#SC	SC_6	ESL0294+SC	SC3	Native+SC	Comm	3	14	20/07/2023	20.9293	15.2673	0.0150997	0.764541	4898100	316598400	10565100	110820105	3698141	294	Native	honeybee
464	ESL0294	22.6233	37	SCS4H8_1	#SC	SC_1	ESL0294+SC	SC4	Native+SC	Comm	4	8	27/07/2023	17.9267	14.592	0.00382233	0.0385623	1952100	496164600	80920800	435773888	71071519	294	Native	honeybee
465	ESL0294	23.5027	37	SCS4H8_3	#SC	SC_3	ESL0294+SC	SC4	Native+SC	Comm	4	8	27/07/2023	18.5433	40	92510.7	0.0321434	1050900	0	53268900	0	86906013	294	Native	honeybee
466	ESL0294	21.9463	37	SCS4H8_4	#SC	SC_4	ESL0294+SC	SC4	Native+SC	Comm	4	8	27/07/2023	20.042	13.6773	0.00324178	0.26714	3144000	911781600	19282500	497216779	10515218	294	Native	honeybee
467	ESL0294	22.1466	39	294S3H14_3	#294	294_3 SC3	ESL0294	SC3	Native	Mono	3	14	20/07/2023	16.0483	17.2513	0.0336041	0.0145966	2730600	84584700	1134169200	40489512	542910921	294	Native	honeybee
468	ESL0294	23.193	39	294S3H14_4	#294	294_4 SC3	ESL0294	SC3	Native	Mono	3	14	20/07/2023	16.2613	17.34	0.017301	0.00819144	1307100	79739700	994307100	79739700	994307100	294	Native	honeybee
469	ESL0294	22.6557	39	294S3H14_5	#294	294_5 SC3	ESL0294	SC3	Native	Mono	3	14	20/07/2023	15.9373	17.1097	0.0214036	0.00949686	1908000	92944200	1214685900	63672623	832136237	294	Native	honeybee
470	ESL0294	23.135	39	294S3H14_6	#294	294_6 SC3	ESL0294	SC3	Native	Mono	3	14	20/07/2023	15.6117	16.7787	0.0122054	0.00543564	1361400	115839000	1485438600	111218714	1426191269	294	Native	honeybee
471	ESL0294	22.2883	39	294S4H8_1	#294	294_1 SC4	ESL0294	SC4	Native	Mono	4	8	27/07/2023	16.0323	17.2897	0.0312789	0.0130845	2471400	82455000	1145437200	43609667	605810862	294	Native	honeybee
472	ESL0294	22.136	37	SCS3H14_2	#SC	SC_2	ESL0294+SC	SC3	Native+SC	Comm	3	14	20/07/2023	17.5283	14.367	0.00458456	0.0410161	2751000	576278700	106012200	359152974	66069763	294	Native	honeybee
473	ESL0294	23.2107	37	SCS3H14_3	#SC	SC_3	ESL0294+SC	SC3	Native+SC	Comm	3	14	20/07/2023	18.9437	14.9243	0.00320306	0.0519404	1290900	397748100	40605900	528266417	53930448	294	Native	honeybee
474	ESL0294	23.0193	37	SCS3H14_4	#SC	SC_4	ESL0294+SC	SC3	Native+SC	Comm	3	14	20/07/2023	18.539	14.8513	0.00347686	0.0448007	1476900	417541200	53425500	484714190	62020462	294	Native	honeybee
475	ESL0294	22.1466	39	294S3H14_2	#294	294_2 SC3	ESL0294	SC3	Native	Mono	3	14	20/07/2023	16.465	17.6243	0.0435187	0.0194842	2730600	65997000	876734100	31591840	419680342	294	Native	honeybee
476	ESL0294	26.892	39	294S4H8_2	#294	294_2 SC4	ESL0294	SC4	Native	Mono	4	8	27/07/2023	17.0103	19.6883	0.00678391	0.00106004	96600	16718400	625937400	226217605	8469593950	294	Native	honeybee
477	ESL0294	22.1466	39	294S3H14_1	#294	294_1 SC3	ESL0294	SC3	Native	Mono	3	14	20/07/2023	15.6763	16.746	0.023674	0.011279	2730600	118383900	1427255700	56668716	683207326	294	Native	honeybee
478	ESL0294	22.1622	39	294S4H8_3	#294	294_3 SC4	ESL0294	SC4	Native	Mono	4	8	27/07/2023	15.4553	16.5457	0.0203824	0.00957265	2700900	135261300	1636084500	65459678	791782758	294	Native	honeybee
479	ESL0404	22.5527	31	31BH8.4	#31	31B1Pilot	ESL0404	B1pilot	Invader	Mono	1	8	30/04/2021	21.0653	25.1143	0.16938	2.8037	2051700	452400	13094400	363726	10527790	404	I: Other bee species	Acerana
480	ESL0404	22.28	31	31BH13.6	#31	31B2	ESL0404	B2	Invader	Mono	2	13	24/06/2021	20.6007	16.9575	40.0159	3.2028	2485800	102845700	17396700	68247294	11544262	404	I: Other bee species	Acerana
481	ESL0404	22.4677	31	31BH8.3	#31	31B1Pilot	ESL0404	B1pilot	Invader	Mono	1	8	30/04/2021	22.876	24.2313	0.294499	0.753493	2178000	813900	4328100	616423	3277969	404	I: Other bee species	Acerana
482	ESL0404	23.078	23	31BH13.4	#31	31B2_4	ESL0404	B2	Invader	Mono	2	13	24/06/2021	19.6183	17.0907	63.4405	11.0018	1417200	94126500	31717800	63441739	21377958	404	I: Other bee species	Acerana
483	ESL0404	22.1467	23	31BH7.3	#31	31B3_3	ESL0404	B3	Invader	Mono	3	7	21/07/2021	20.6227	23.0957	0.517991	2.87587	2730600	1732800	17164200	606156	6004264	404	I: Other bee species	Acerana
484	ESL0404	22.673	23	31BH13.3	#31	31B2_3	ESL0404	B2	Invader	Mono	2	13	24/06/2021	18.8917	16.3493	80.0965	13.7497	1884900	154133700	49459800	78109454	25064460	404	I: Other bee species	Acerana
485	ESL0404	21.4393	31	31BH13.1	#31	31B2	ESL0404	B2	Invader	Mono	2	13	24/06/2021	19.6303	15.36	67.6179	3.50399	4492800	297670200	31485900	109290838	11560178	404	I: Other bee species	Acerana
486	ESL0404	21.2347	31	31BH7.6	#31	31B3	ESL0404	B3	Invader	Mono	3	7	21/07/2021	21.372	22.308	0.47522	0.909198	5189400	2926200	10855800	930149	3450724	404	I: Other bee species	Acerana
487	ESL0404	23.691	23	32BH13.3	#32	32B2_3	ESL0404+SC	B2	Invader+SC	Comm	2	13	24/06/2021	22.4717	15.996	207.217	2.32839	920400	194976600	5542200	202348597	5751749	404	I: Other bee species	Acerana
488	ESL0404	23.944	23	32BH13.4	#32	32B2_4	ESL0404+SC	B2	Invader+SC	Comm	2	13	24/06/2021	23.8	16.5503	168.157	1.10496	770400	134841900	2460300	167187153	3050465	404	I: Other bee species	Acerana
489	ESL0404	23.1173	31	32BH13.6	#32	32B2	ESL0404+SC	B2	Invader+SC	Comm	2	13	24/06/2021	24.6383	16.231	118.302	0.348444	1378500	166758000	1473600	199547087	1763349	404	I: Other bee species	Acerana
490	ESL0404	23.212	31	32BH7.5	#32	32B3	ESL0404+SC	B3	Invader+SC	Comm	3	7	21/07/2021	26.263	16.7187	90.0924	0.120658	1289700	120556200	545700	154193595	697960	404	I: Other bee species	Acerana
491	ESL0404	22.691	31	31BH7.1	#31	31B3	ESL0404	B3	Invader	Mono	3	7	21/07/2021	23.2643	23.6847	0.5022	0.672062	1861200	1171200	3413400	1038015	3025239	404	I: Other bee species	Acerana
492	ESL0404	23.5383	31	32BH13.5	#32	32B2	ESL0404+SC	B2	Invader+SC	Comm	2	13	24/06/2021	23.777	19.322	18.5884	0.847528	1024800	21332100	2495100	34336813	4016191	404	I: Other bee species	Acerana
493	ESL0404	22.5777	31	32BH8.5	#32	32B1Pilot	ESL0404+SC	B1pilot	Invader+SC	Comm	1	8	30/04/2021	25.124	15.087	179.852	0.17119	2015700	356952600	1095000	292112498	896094	404	I: Other bee species	Acerana
494	ESL0404	20.08	31	32BH8.6	#32	32B1Pilot	ESL0404+SC	B1pilot	Invader+SC	Comm	1	8	30/04/2021	24.64	16.108	15.6925	0.0423939	11700000	180977100	1472100	25515451	207547	404	I: Other bee species	Acerana
495	ESL0404	25.732	23	32BH7.3	#32	32B3_3	ESL0404+SC	B3	Invader+SC	Comm	3	7	21/07/2021	26.8517	18.9977	106.472	0.4602	218700	26469300	380700	115608026	1662756	404	I: Other bee species	Acerana
496	ESL0404	23.0277	23	32BH7.4	#32	32B3_4	ESL0404+SC	B3	Invader+SC	Comm	3	7	21/07/2021	22.937	15.9677	133.436	1.06486	1468500	198686700	4169700	129237682	2712222	404	I: Other bee species	Acerana
497	ESL0404	20.0223	31	32BH7.6	#32	32B3	ESL0404+SC	B3	Invader+SC	Comm	3	7	21/07/2021	21.7233	12.636	167.305	0.307573	12184800	1822856400	8757300	246774077	1185543	404	I: Other bee species	Acerana
498	ESL0405	21.2343	25	57DH15.4	#57	57D3	ESL0405	D3	Invader	Mono	3	15	2021-06-08	24.7615	21.8823	0.638164	0.0867395	5190600	3884100	5442000	1893785	2653376	405	I: Other bee species	Acerana
499	ESL0405	22.7837	34	57DH9.1	#57	57D1	ESL0405	D1	Invader	Mono	1	9	2021-10-06	22.2537	21.076	3.26632	1.44393	1743600	6641700	28899000	7824453	34045329	405	I: Other bee species	Acerana
500	ESL0405	22.7947	34	57DH9.2	#57	57D1	ESL0405	D1	Invader	Mono	1	9	2021-10-06	28.8953	25.32	0.1737	0.0145719	1730100	394500	347100	468379	412102	405	I: Other bee species	Acerana
501	ESL0405	22.2897	25	57DH15.3	#57	57D3	ESL0405	D3	Invader	Mono	3	15	2021-06-08	25.3753	21.451	1.7884	0.117794	2469000	5175300	3616500	5304840	3707022	405	I: Other bee species	Acerana
502	ESL0405	22.252	34	57DH7.2	#57	57D2	ESL0405	D2	Invader	Mono	2	7	2021-05-08	18.5903	17.1047	35.4407	12.6553	2535300	93253800	331215000	75554227	268350385	405	I: Other bee species	Acerana
503	ESL0405	23.3863	25	57DH9.5	#57	57D1	ESL0405	D1	Invader	Mono	1	9	2021-10-06	22.622	20.8347	5.86311	1.69858	1140600	7798200	22614300	17302897	50177337	405	I: Other bee species	Acerana
504	ESL0405	23.1125	25	57DH9.6	#57	57D1	ESL0405	D1	Invader	Mono	1	9	2021-10-06	29.0147	25.686	0.167996	0.0167213	1383300	309300	320700	565876	586733	405	I: Other bee species	Acerana
505	ESL0405	22.7027	34	57DH7.1	#57	57D2	ESL0405	D2	Invader	Mono	2	7	2021-05-08	19.1937	17.64	33.4206	11.3845	1845900	65313000	221646300	72679686	246645899	405	I: Other bee species	Acerana
506	ESL0405	22.5537	25	57DH7.3	#57	57D2	ESL0405	D2	Invader	Mono	2	7	2021-05-08	19.6643	17.6157	30.6539	7.40928	2050200	66378900	162020700	81939186	200000969	405	I: Other bee species	Acerana
507	ESL0405	21.3733	25	57DH7.4	#57	57D2	ESL0405	D2	Invader	Mono	2	7	2021-05-08	17.9733	16.2133	35.7532	10.5561	4706700	168729300	499472100	90726010	268566935	405	I: Other bee species	Acerana
508	ESL0405	22.0347	25	58DH7.3	#58	58D2	ESL0405+SC	D2	Invader+SC	Comm	2	7	2021-05-08	22.2437	13.9413	273.109	0.865137	2954400	764920200	29092200	655246426	24920979	405	I: Other bee species	Acerana
509	ESL0405	22.4833	25	58DH7.4	#58	58D2	ESL0405+SC	D2	Invader+SC	Comm	2	7	2021-05-08	29.6615	16.2427	75.6185	0.00690489	2154300	165468600	208500	194387009	244939	405	I: Other bee species	Acerana
510	ESL0405	22.5197	25	58DH15.3	#58	58D3	ESL0405+SC	D3	Invader+SC	Comm	3	15	2021-06-08	33.1317	15.8453	102.135	0.000638954	2099700	215532600	20700	259784685	24950	405	I: Other bee species	Acerana
511	ESL0405	22.5317	25	58DH15.4	#58	58D3	ESL0405+SC	D3	Invader+SC	Comm	3	15	2021-06-08	35.2713	15.787	107.238	0.00014621	2082000	224061300	0	272360393	0	405	I: Other bee species	Acerana
512	ESL0405	23.985	34	57DH15.1	#57	57D3	ESL0405	D3	Invader	Mono	3	15	2021-06-08	26.7493	23.033	1.93455	0.147181	748500	1806600	1448700	4957832	3975651	405	I: Other bee species	Acerana
513	ESL0405	22.5823	34	57DH15.2	#57	57D3	ESL0405	D3	Invader	Mono	3	15	2021-06-08	26.5887	23.24	0.633903	0.0622262	2009100	1574100	1612200	1609357	1648310	405	I: Other bee species	Acerana
514	ESL0405	22.2875	34	58DH7.1	#58	58D2	ESL0405+SC	D2	Invader+SC	Comm	2	7	2021-05-08	22.1165	15.1037	145.395	1.12584	2472600	353016600	31662300	293266763	26303296	405	I: Other bee species	Acerana
515	ESL0405	22.6937	34	58DH7.2	#58	58D2	ESL0405+SC	D2	Invader+SC	Comm	2	7	2021-05-08	29.3813	16.4043	78.2128	0.00970089	1857600	148596000	251100	164314731	277662	405	I: Other bee species	Acerana
516	ESL0405	22.129	34	58DH15.1	#58	58D3	ESL0405+SC	D3	Invader+SC	Comm	3	15	2021-06-08	32.8135	15.227	119.594	0.000607638	2764500	325208400	25500	241638840	18947	405	I: Other bee species	Acerana
517	ESL0405	22.144	34	58DH15.2	#58	58D3	ESL0405+SC	D3	Invader+SC	Comm	3	15	2021-06-08	32.001	15.375	109.062	0.00107832	2735700	294714600	43800	221286420	32887	405	I: Other bee species	Acerana
518	ESL0405	22.5167	25	58DH9.6	#58	58D1	ESL0405+SC	D1	Invader+SC	Comm	1	9	2021-10-06	25.419	15.2237	156.824	0.133755	2104200	325930500	3512700	392008796	4224856	405	I: Other bee species	Acerana
519	ESL0405	22.3327	34	58DH9.1	#58	58D1	ESL0405+SC	D1	Invader+SC	Comm	1	9	2021-10-06	34.437	15.627	104.377	0.000227108	2395200	249226200	0	213733942	0	405	I: Other bee species	Acerana
520	ESL0405	22.1243	34	58DH9.2	#58	58D1	ESL0405+SC	D1	Invader+SC	Comm	1	9	2021-10-06	31.2267	15.0713	132.79	0.00181938	2773800	360692400	73500	267105869	54429	405	I: Other bee species	Acerana
521	ESL0405	22.7283	25	58DH9.5	#58	58D1	ESL0405+SC	D1	Invader+SC	Comm	1	9	2021-10-06	34.371	16.24	89.7807	0.000312758	1812900	165762600	0	231403822	0	405	I: Other bee species	Acerana
522	ESL0432	23.3487	31	29BH7.6	#29	29B3	ESL0432	B3	Invader	Mono	3	7	21/07/2021	21.8633	30.0737	0.00945308	2.79982	1171500	16800	19811100	23656	27895348	432	I: Other bee species	Acerana
523	ESL0432	22.952	31	30BH13.5	#30	30B2	ESL0432+SC	B2	Invader+SC	Comm	2	13	24/06/2021	25.1097	17.3103	49.9242	0.224118	1548600	81329100	2530200	86630774	2695138	432	I: Other bee species	Acerana
524	ESL0432	23.1917	31	30BH13.6	#30	30B2	ESL0432+SC	B2	Invader+SC	Comm	2	13	24/06/2021	29.1503	19.2357	15.5194	0.0160791	1308300	22593300	195300	28486416	246241	432	I: Other bee species	Acerana
525	ESL0432	23.7543	31	30BH7.5	#30	30B3	ESL0432+SC	B3	Invader+SC	Comm	3	7	21/07/2021	24.3837	16.3285	171.949	0.646475	880200	156284700	4008900	292887329	7512930	432	I: Other bee species	Acerana
526	ESL0432	24.1017	31	30BH7.6	#30	30B3	ESL0432+SC	B3	Invader+SC	Comm	3	7	21/07/2021	28.1007	17.0163	135.799	0.0625433	689400	98898300	379800	236637207	908760	432	I: Other bee species	Acerana
527	ESL0432	23.1703	31	29BH13.6	#29	29B2	ESL0432	B2	Invader	Mono	2	13	24/06/2021	23.5167	17.3295	57.3147	0.786581	1328100	80298600	6945900	99733872	8627068	432	I: Other bee species	Acerana
528	ESL0432	22.1067	31	30BH13.1	#30	30B2	ESL0432+SC	B2	Invader+SC	Comm	2	13	24/06/2021	22.23	14.683	171.691	0.918064	2808600	467018400	15702000	274289754	9222116	432	I: Other bee species	Acerana
529	ESL0432	22.2925	31	29BH2.1	#29	29B1	ESL0432	B1	Invader	Mono	1	2	27/05/2021	20.6777	28.5197	0.0133486	3.06276	2463900	47100	42008100	31533	28123894	432	I: Other bee species	Acerana
530	ESL0432	22.7733	31	29BH2.2	#29	29B1	ESL0432	B1	Invader	Mono	1	2	27/05/2021	23.3797	26.241	0.0903917	0.656864	1756500	213900	7575900	200876	7114618	432	I: Other bee species	Acerana
531	ESL0432	24.088	31	30BH2.3	#30	30B1	ESL0432+SC	B1	Invader+SC	Comm	1	2	27/05/2021	26.437	30.8473	0.00923077	0.196282	696000	9900	1090800	23463	2585243	432	I: Other bee species	Acerana
532	ESL0432	22.059	31	29BH7.5	#29	29B3	ESL0432	B3	Invader	Mono	3	7	21/07/2021	22.7627	18.0645	15.9391	0.61401	2904300	49243800	11202300	27968912	6362550	432	I: Other bee species	Acerana
533	ESL0441	21.3277	25	59DH15.4	#59	59D3	ESL0441	D3	Invader	Mono	3	15	2021-06-08	27.4513	25.0257	0.0770533	0.0143414	4860300	480000	97500	203987	41435	441	I: Other bee species	Acerana
534	ESL0441	23.56	34	61DH4.1	#61	61D1	ESL0441	D1	Invader	Mono	1	4	21/05/2021	40	25.859	0.203204	1.12e-05	1009500	275700	0	560986	0	441	I: Other bee species	Acerana
535	ESL0441	21.734	34	59DH15.1	#59	59D3	ESL0441	D3	Invader	Mono	3	15	2021-06-08	21.0893	21.2203	1.42767	1.56338	3651000	6033600	5213400	3394582	2933127	441	I: Other bee species	Acerana
536	ESL0441	22.123	34	59DH15.2	#59	59D3	ESL0441	D3	Invader	Mono	3	15	2021-06-08	27.9423	25.853	0.075363	0.0177095	2776200	276900	71700	204877	53051	441	I: Other bee species	Acerana
537	ESL0441	21.4977	34	60DH7.2	#60	60D2	ESL0441+SC	D2	Invader+SC	Comm	2	7	2021-05-08	31.216	16.5727	30.3789	0.00118711	4312200	132853200	0	63284114	0	441	I: Other bee species	Acerana
538	ESL0441	22.488	34	61DH4.2	#61	61D1	ESL0441	D1	Invader	Mono	1	4	21/05/2021	40	24.5777	0.234935	5.35e-06	2147100	646500	0	618497	0	441	I: Other bee species	Acerana
539	ESL0441	24.381	34	61DH4.1	#61	61D1	ESL0441	D1	Invader	Mono	1	4	21/05/2021	40	26.2157	0.280356	1.99e-05	566400	217500	0	788783	0	441	I: Other bee species	Acerana
540	ESL0441	22.664	34	61DH4.2	#61	61D1	ESL0441	D1	Invader	Mono	1	4	21/05/2021	40	25.924	0.104386	6.04e-06	1896900	264000	0	285878	0	441	I: Other bee species	Acerana
541	ESL0441	22.551	34	60DH7.1	#60	60D2	ESL0441+SC	D2	Invader+SC	Comm	2	7	2021-05-08	31.0427	23.9347	0.383244	0.00277814	2054100	991500	10200	991500	10200	441	I: Other bee species	Acerana
542	ESL0441	22.93	34	59DH9.2	#59	59D1	ESL0441	D1	Invader	Mono	1	9	2021-10-06	33.137	26.1893	0.104434	0.000846032	1572900	221400	0	289133	0	441	I: Other bee species	Acerana
543	ESL0441	23.123	34	59DH7.1	#59	59D2	ESL0441	D2	Invader	Mono	2	7	2021-05-08	32.955	26.3257	0.108618	0.00109717	1373100	202200	0	302483	0	441	I: Other bee species	Acerana
544	ESL0441	22.33	34	59DH7.2	#59	59D2	ESL0441	D2	Invader	Mono	2	7	2021-05-08	20.0723	19.991	5.05952	4.78217	2399700	13669500	9848100	11700846	8429796	441	I: Other bee species	Acerana
545	ESL0441	23.4613	34	59DH9.1	#59	59D1	ESL0441	D1	Invader	Mono	1	9	2021-10-06	NA	26.533	0.118942	NA	1082100	176100	NA	334282	NA	441	I: Other bee species	Acerana
546	ESL0441	23.142	34	59DH7.2	#59	59D2	ESL0441	D2	Invader	Mono	2	7	2021-05-08	33.1875	26.1093	0.127863	0.000946244	1354800	233400	0	353873	0	441	I: Other bee species	Acerana
547	ESL0441	22.6553	25	59DH9.6	#59	59D1	ESL0441	D1	Invader	Mono	1	9	2021-10-06	26.876	23.7143	0.479965	0.0536355	1908600	1148100	139800	1242482	151293	441	I: Other bee species	Acerana
548	ESL0441	22.846	25	59DH7.3	#59	59D2	ESL0441	D2	Invader	Mono	2	7	2021-05-08	21.6137	20.0537	6.92749	2.34947	1668900	13111200	3756000	16226966	4648582	441	I: Other bee species	Acerana
549	ESL0441	22.439	25	59DH7.4	#59	59D2	ESL0441	D2	Invader	Mono	2	7	2021-05-08	34.247	25.1553	0.152161	0.000278893	2222400	440100	0	409029	0	441	I: Other bee species	Acerana
550	ESL0441	22.0667	25	59DH15.3	#59	59D3	ESL0441	D3	Invader	Mono	3	15	2021-06-08	22.408	21.3427	1.65176	0.789311	2888700	5562000	2285400	3976983	1634124	441	I: Other bee species	Acerana
551	ESL0441	20.0997	25	60DH7.3	#60	60D2	ESL0441+SC	D2	Invader+SC	Comm	2	7	2021-05-08	31.4263	15.097	32.0592	0.000389344	11539200	354585900	0	63470360	0	441	I: Other bee species	Acerana
552	ESL0441	21.434	25	60DH7.4	#60	60D2	ESL0441+SC	D2	Invader+SC	Comm	2	7	2021-05-08	32.038	14.1083	160.415	0.000642507	4509900	684489000	0	313490771	0	441	I: Other bee species	Acerana
553	ESL0441	22.2343	25	60DH15.3	#60	60D3	ESL0441+SC	D3	Invader+SC	Comm	3	15	2021-06-08	24.7547	15.828	84.82	0.174303	2567100	218032500	526800	175429913	423866	441	I: Other bee species	Acerana
554	ESL0441	23.29	25	60DH15.4	#60	60D3	ESL0441+SC	D3	Invader+SC	Comm	3	15	2021-06-08	24.4603	18.406	29.5278	0.444319	1220700	39236100	633300	66389911	1071583	441	I: Other bee species	Acerana
555	ESL0441	21.3797	25	60DH9.5	#60	60D1	ESL0441+SC	D1	Invader+SC	Comm	1	9	2021-10-06	30.6487	14.435	123.184	0.00162089	4685700	550790100	13200	242793382	5819	441	I: Other bee species	Acerana
556	ESL0441	21.2723	25	60DH9.6	#60	60D1	ESL0441+SC	D1	Invader+SC	Comm	1	9	2021-10-06	29.8677	15.0123	76.6386	0.00258551	5053500	375131100	21600	153326068	8828	441	I: Other bee species	Acerana
557	ESL0441	21.916	34	62DH4.1	#62	62D1	ESL0441+SC	D1	Invader+SC	Comm	1	4	21/05/2021	40	15.0577	116.028	3.6e-06	3212100	363986700	0	232765194	0	441	I: Other bee species	Acerana
558	ESL0441	22.8593	34	59DH7.1	#59	59D2	ESL0441	D2	Invader	Mono	2	7	2021-05-08	34.507	26.2373	0.096188	0.000311676	1653300	214200	0	266127	0	441	I: Other bee species	Acerana
559	ESL0441	21.4467	25	59DH9.5	#59	59D1	ESL0441	D1	Invader	Mono	1	9	2021-10-06	25.8703	21.8993	0.730691	0.0465955	4469700	3840600	262200	1774786	121166	441	I: Other bee species	Acerana
560	ESL0441	21.9093	34	62DH4.2	#62	62D1	ESL0441+SC	D1	Invader+SC	Comm	1	4	21/05/2021	40	14.4287	178.61	3.58e-06	3227100	553115700	0	352066859	0	441	I: Other bee species	Acerana
561	ESL0441	22.0083	34	60DH9.1	#60	60D1	ESL0441+SC	D1	Invader+SC	Comm	1	9	2021-10-06	22.8013	15.42	96.2246	0.577143	3009900	286022400	1787100	195195392	1219603	441	I: Other bee species	Acerana
562	ESL0441	22.3673	34	60DH9.2	#60	60D1	ESL0441+SC	D1	Invader+SC	Comm	1	9	2021-10-06	23.2097	15.875	90.03	0.557741	2337600	211320600	1384200	185692011	1216327	441	I: Other bee species	Acerana
563	ESL0441	21.8293	34	60DH7.1	#60	60D2	ESL0441+SC	D2	Invader+SC	Comm	2	7	2021-05-08	31.3023	15.3733	87.7909	0.00140716	3414000	295041600	0	177517560	0	441	I: Other bee species	Acerana
564	ESL0441	22.1393	34	60DH15.2	#60	60D3	ESL0441+SC	D3	Invader+SC	Comm	3	15	2021-06-08	23.2787	15.6787	88.0754	0.453969	2744700	240805500	1325700	180215899	992138	441	I: Other bee species	Acerana
565	ESL0441	22.7003	34	60DH7.2	#60	60D2	ESL0441+SC	D2	Invader+SC	Comm	2	7	2021-05-08	23.461	16.072	98.9298	0.590224	1848900	185363700	1182900	205936274	1314184	441	I: Other bee species	Acerana
566	ESL0441	22.8497	34	60DH15.1	#60	60D3	ESL0441+SC	D3	Invader+SC	Comm	3	15	2021-06-08	22.6757	23.585	0.600679	1.12818	1664400	1251300	1933200	1544277	2385836	441	I: Other bee species	Acerana
567	ESL0441	22.8897	34	62DH4.1	#62	62D1	ESL0441+SC	D1	Invader+SC	Comm	1	4	21/05/2021	33.803	20.486	5.29146	0.000518513	1618200	9834000	0	12483018	0	441	I: Other bee species	Acerana
568	ESL0441	21.331	34	62DH4.2	#62	62D1	ESL0441+SC	D1	Invader+SC	Comm	1	4	21/05/2021	40	14.528	111.662	2.4e-06	4848900	517745700	0	219328392	0	441	I: Other bee species	Acerana
569	ESL0443	21.83	26	75DH9.6	#75	75D1	ESL0443	D1	Invader	Mono	1	9	2021-10-06	32.774	23.4647	0.322045	0.000507607	3412500	1355700	32100	865622	20496	443	I: Other bee species	Acerana
570	ESL0443	21.9823	26	76DH7.3	#76	76D2	ESL0443+SC	D2	Invader+SC	Comm	2	7	2021-05-08	31.4983	13.1837	445.31	0.00136584	3065400	1266253800	71100	900058852	50538	443	I: Other bee species	Acerana
571	ESL0443	22.073	26	76DH7.4	#76	76D2	ESL0443+SC	D2	Invader+SC	Comm	2	7	2021-05-08	28.0517	13.676	337.092	0.0158578	2875800	912590700	603900	691440252	457555	443	I: Other bee species	Acerana
572	ESL0443	21.9017	26	75DH9.5	#75	75D1	ESL0443	D1	Invader	Mono	1	9	2021-10-06	32.115	22.312	0.75245	0.000842326	3244500	2918400	48300	1959902	32437	443	I: Other bee species	Acerana
573	ESL0443	22.2477	35	75DH9.1	#75	75D1	ESL0443	D1	Invader	Mono	1	9	2021-10-06	26.87	24.9347	0.155286	0.0406012	2543100	509700	1064100	331963	693040	443	I: Other bee species	Acerana
574	ESL0443	22.1237	35	75DH9.2	#75	75D1	ESL0443	D1	Invader	Mono	1	9	2021-10-06	26.475	24.703	0.167318	0.0489912	2775000	594900	1359900	355075	811677	443	I: Other bee species	Acerana
575	ESL0443	22.4487	35	75DH7.1	#75	75D2	ESL0443	D2	Invader	Mono	2	7	2021-05-08	25.7283	23.362	0.530957	0.102973	2207400	1451400	2162400	1089043	1622535	443	I: Other bee species	Acerana
576	ESL0443	22.883	35	75DH7.2	#75	75D2	ESL0443	D2	Invader	Mono	2	7	2021-05-08	29.9073	24.563	0.312083	0.00768183	1625700	652800	161400	665087	164438	443	I: Other bee species	Acerana
577	ESL0443	22.586	35	75DH15.1	#75	75D3	ESL0443	D3	Invader	Mono	3	15	2021-06-08	27.0873	23.5153	0.525101	0.0441533	2004000	1310700	929700	1083290	768394	443	I: Other bee species	Acerana
578	ESL0443	22.1513	35	75DH15.2	#75	75D3	ESL0443	D3	Invader	Mono	3	15	2021-06-08	25.8483	23.8563	0.306721	0.0771067	2721600	1044600	2007000	635718	1221412	443	I: Other bee species	Acerana
579	ESL0443	22.005	35	76DH9.2	#76	76D1	ESL0443+SC	D1	Invader+SC	Comm	1	9	2021-10-06	26.8477	15.2033	111.559	0.0348507	3016800	330369300	1079100	181381156	592453	443	I: Other bee species	Acerana
580	ESL0443	22.568	35	76DH7.1	#76	76D2	ESL0443+SC	D2	Invader+SC	Comm	2	7	2021-05-08	31.2603	15.0965	177.478	0.00241739	2029500	354703800	69600	289478149	56801	443	I: Other bee species	Acerana
581	ESL0443	22.1097	26	75DH15.4	#75	75D3	ESL0443	D3	Invader	Mono	3	15	2021-06-08	26.4677	22.476	0.775752	0.0487653	2802600	2616900	1615500	2034526	1255981	443	I: Other bee species	Acerana
582	ESL0443	22.1897	26	75DH7.3	#75	75D2	ESL0443	D2	Invader	Mono	2	7	2021-05-08	26.221	21.102	2.1253	0.0611572	2649000	6527700	1883100	5369274	1548919	443	I: Other bee species	Acerana
583	ESL0443	22.785	26	75DH7.4	#75	75D2	ESL0443	D2	Invader	Mono	2	7	2021-05-08	30.658	23.1267	0.789129	0.0042657	1742100	1697400	119700	2122992	149713	443	I: Other bee species	Acerana
584	ESL0443	23.467	26	75DH15.3	#75	75D3	ESL0443	D3	Invader	Mono	3	15	2021-06-08	28.4233	23.0657	1.32073	0.0322103	1077600	1767600	479400	3574075	969344	443	I: Other bee species	Acerana
585	ESL0443	22.407	26	76DH15.3	#76	76D3	ESL0443+SC	D3	Invader+SC	Comm	3	15		26.921	16.9807	43.002	0.0437674	2273100	101272800	1219200	97075933	1168675	443	I: Other bee species	Acerana
586	ESL0443	21.537	26	76DH15.4	#76	76D3	ESL0443+SC	D3	Invader+SC	Comm	3	15		33.049	17.846	12.9152	0.000342407	4194300	56948400	27000	29584166	14026	443	I: Other bee species	Acerana
587	ESL0443	22.2453	26	76DH9.5	#76	76D1	ESL0443+SC	D1	Invader+SC	Comm	1	9	2021-10-06	35.1675	14.52	211.62	0.000128837	2547300	520508700	0	445230796	0	443	I: Other bee species	Acerana
588	ESL0443	22.0347	26	76DH9.6	#76	76D1	ESL0443+SC	D1	Invader+SC	Comm	1	9	2021-10-06	28.9403	13.9803	265.825	0.00834041	2954400	745329300	347700	549687927	256432	443	I: Other bee species	Acerana
589	ESL0443	22.9797	35	76DH9.1	#76	76D1	ESL0443+SC	D1	Invader+SC	Comm	1	9	2021-10-06	29.6893	15.774	147.612	0.00955408	1518900	226007400	184800	246452075	201517	443	I: Other bee species	Acerana
590	ESL0443	22.9127	35	76DH15.2	#76	76D3	ESL0443+SC	D3	Invader+SC	Comm	3	15	2021-06-08	33.1957	20.6027	4.95883	0.000802617	1592100	9099600	21000	9466533	21847	443	I: Other bee species	Acerana
591	ESL0443	22.3103	35	76DH7.2	#76	76D2	ESL0443+SC	D2	Invader+SC	Comm	2	7	2021-05-08	27.1327	15.1647	141.599	0.0353454	2433300	338977800	903900	230735598	615267	443	I: Other bee species	Acerana
592	ESL0443	23.5027	35	76DH15.1	#76	76D3	ESL0443+SC	D3	Invader+SC	Comm	3	15	2021-06-08	27.1807	19.5053	15.9705	0.0781289	1050900	18882900	877500	29760917	1383008	443	I: Other bee species	Acerana
593	ESL0447	22.784	33	44CH1.2	#44	44C2	ESL0447	C2	Invader	Mono	2	1	23/07/2021	20.96	19.0913	12.9301	3.54062	1743300	24870300	19742100	26811219	21282806	447	I: Other bee species	Acerana
594	ESL0447	22.3947	33	44CH1.1	#44	44C2	ESL0447	C2	Invader	Mono	2	1	23/07/2021	20.3587	18.852	11.6533	4.10107	2292900	29162700	29507700	23902883	24185658	447	I: Other bee species	Acerana
595	ESL0447	22.6657	33	45CH7.1	#45	45C3	ESL0447+SC	C3	Invader+SC	Comm	3	7	29/07/2021	24.6983	14.8097	231.682	0.244403	1894800	429276900	1623000	425776621	1609766	447	I: Other bee species	Acerana
596	ESL0447	22.1687	33	44CH7.1	#44	44C3	ESL0447	C3	Invader	Mono	3	7	29/07/2021	19.971	17.953	18.5798	4.58737	2688600	53035500	38234700	37072181	26726320	447	I: Other bee species	Acerana
597	ESL0447	23.2133	33	45CH1.2	#45	45C2	ESL0447+SC	C2	Invader+SC	Comm	2	1	23/07/2021	25.4023	16.032	145.143	0.219303	1288500	190362600	1013700	277654600	1478539	447	I: Other bee species	Acerana
598	ESL0447	21.8877	24	44CH5.6	#44	44C1	ESL0447	C1	Invader	Mono	1	5	2021-09-07	21.0583	18.433	10.9637	1.77686	3276600	38537700	18330600	23450060	11154108	447	I: Other bee species	Acerana
599	ESL0447	23.276	33	44CH5.2	#44	44C1	ESL0447	C1	Invader	Mono	1	5	2021-09-07	21.9567	19.193	16.9475	2.49551	1232700	23243700	10141500	35436885	15461530	447	I: Other bee species	Acerana
600	ESL0447	22.442	24	45CH5.5	#45	45C1	ESL0447+SC	C1	Invader+SC	Comm	1	5	2021-09-07	24.0097	15.5743	116.781	0.337354	2217900	258113400	2553900	232033228	2295850	447	I: Other bee species	Acerana
601	ESL0447	21.4273	24	45CH5.6	#45	45C1	ESL0447+SC	C1	Invader+SC	Comm	1	5	2021-09-07	27.1657	17.511	15.0985	0.0187322	4530900	71165400	310200	31315980	136502	447	I: Other bee species	Acerana
602	ESL0447	22.4437	33	44CH7.2	#44	44C3	ESL0447	C3	Invader	Mono	3	7	29/07/2021	20.8703	18.8957	11.6965	2.97592	2215200	28327800	20961300	24032977	17783324	447	I: Other bee species	Acerana
603	ESL0447	24.159	24	45CH7.4	#45	45C3	ESL0447+SC	C3	Invader+SC	Comm	3	7	29/07/2021	28.1307	18.3283	56.9122	0.0637396	662100	41316600	162900	124417818	490545	447	I: Other bee species	Acerana
604	ESL0447	22.3463	33	45CH5.1	#45	45C1	ESL0447+SC	C1	Invader+SC	Comm	1	5	2021-09-07	25.1303	15.7153	99.1128	0.145189	2372400	235002600	1215900	186162593	963203	447	I: Other bee species	Acerana
605	ESL0447	23.6263	33	45CH5.2	#45	45C1	ESL0447+SC	C1	Invader+SC	Comm	1	5	2021-09-07	26.694	16.3443	155.633	0.119272	963300	154647300	427500	301709128	834031	447	I: Other bee species	Acerana
606	ESL0447	22.4873	33	45CH1.1	#45	45C2	ESL0447+SC	C2	Invader+SC	Comm	2	1	23/07/2021	25.9833	16.5033	63.2941	0.0886338	2148300	139124700	687600	121707399	601518	447	I: Other bee species	Acerana
607	ESL0447	22.5933	24	44CH5.5	#44	44C1	ESL0447	C1	Invader	Mono	1	5	2021-09-07	22.0937	19.078	11.4346	1.41389	1993800	25091700	9181200	25091700	9181200	447	I: Other bee species	Acerana
608	ESL0447	22.4953	24	44CH1.3	#44	44C2	ESL0447	C2	Invader	Mono	2	1	23/07/2021	21.991	20.5767	3.78073	1.41847	2136000	9258300	9832500	8641947	9177921	447	I: Other bee species	Acerana
609	ESL0447	22.4373	33	45CH7.2	#45	45C3	ESL0447+SC	C3	Invader+SC	Comm	3	7	29/07/2021	25.062	14.909	184.61	0.162142	2225100	401826000	1272900	339387755	1075109	447	I: Other bee species	Acerana
610	ESL0447	20.7443	24	44CH1.4	#44	44C2	ESL0447	C2	Invader	Mono	2	1	23/07/2021	20.1933	18.663	4.23198	1.4651	7329000	33069900	32663100	8996421	8885754	447	I: Other bee species	Acerana
611	ESL0447	22.3947	24	44CH7.4	#44	44C3	ESL0447	C3	Invader	Mono	3	7	29/07/2021	21.6373	20.0683	5.01529	1.69036	2292900	12984000	12452100	11290287	10827771	447	I: Other bee species	Acerana
612	ESL0447	22.2483	33	44CH5.1	#44	44C1	ESL0447	C1	Invader	Mono	1	5	2021-09-07	20.1227	17.7133	23.1831	4.36405	2541900	62202900	34548900	45989622	25543678	447	I: Other bee species	Acerana
613	ESL0447	24.0527	24	45CH1.3	#45	45C2	ESL0447+SC	C2	Invader+SC	Comm	2	1	23/07/2021	27.578	18.323	53.0642	0.0868498	713400	41463600	235500	115881869	658172	447	I: Other bee species	Acerana
614	ESL0447	22.974	24	45CH1.4	#45	45C2	ESL0447+SC	C2	Invader+SC	Comm	2	1	23/07/2021	28.055	18.4643	22.7795	0.0295438	1524900	37742700	171300	49348413	223974	447	I: Other bee species	Acerana
615	ESL0447	23.9357	24	45CH7.3	#45	45C3	ESL0447+SC	C3	Invader+SC	Comm	3	7	29/07/2021	27.755	18.0427	59.4251	0.070838	774900	49964400	209400	128557260	538781	447	I: Other bee species	Acerana
616	ESL0449	23.0603	33	42CH5.2	#42	42C1	ESL0449	C1	Invader	Mono	1	5	2021-09-07	21.91	15.6757	167.111	2.21965	1434900	241286700	23991900	316023528	31423219	449	I: Other bee species	Acerana
617	ESL0449	22.7047	33	42CH7.6	#42	42C3	ESL0449	C3	Invader	Mono	3	7	29/07/2021	21.7063	18.7583	15.4158	1.99769	1843500	31037700	28142400	31641281	28689677	449	I: Other bee species	Acerana
618	ESL0449	22.0127	33	43CH1.5	#43	43C2	ESL0449+SC	C2	Invader+SC	Comm	2	1	23/07/2021	21.475	14.4577	188.054	1.45162	3000600	542546700	33734100	339810418	21128501	449	I: Other bee species	Acerana
619	ESL0449	21.9123	33	43CH1.6	#43	43C2	ESL0449+SC	C2	Invader+SC	Comm	2	1	23/07/2021	21.4787	15.256	100.869	1.35066	3220200	318994500	33637500	186169279	19631276	449	I: Other bee species	Acerana
620	ESL0449	22.7293	33	43CH7.5	#43	43C3	ESL0449+SC	C3	Invader+SC	Comm	3	7	29/07/2021	23.1467	16.368	82.2152	0.748807	1811700	152231400	9105300	157915815	9445298	449	I: Other bee species	Acerana
621	ESL0449	22.4717	24	42CH1.4	#42	42C2	ESL0449	C2	Invader	Mono	2	1	23/07/2021	22.51	19.855	6.13331	0.973779	2172000	14963700	14164500	22576792	21370983	449	I: Other bee species	Acerana
622	ESL0449	22.121	24	42CH7.3	#42	42C3	ESL0449	C3	Invader	Mono	3	7	29/07/2021	21.94	19.1187	8.01295	1.13367	2780400	24422100	22086300	28784507	26031474	449	I: Other bee species	Acerana
623	ESL0449	21.9367	24	42CH7.4	#42	42C3	ESL0449	C3	Invader	Mono	3	7	29/07/2021	21.482	19.1547	6.87805	1.37047	3165600	23844300	31560000	24683777	32671120	449	I: Other bee species	Acerana
624	ESL0449	22.4293	33	42CH1.5	#42	42C2	ESL0449	C2	Invader	Mono	2	1	23/07/2021	21.9777	18.9777	10.941	1.36762	2237700	26823900	22752900	22528264	19109203	449	I: Other bee species	Acerana
625	ESL0449	22.712	33	42CH1.6	#42	42C2	ESL0449	C2	Invader	Mono	2	1	23/07/2021	21.6387	18.4653	18.9834	2.10429	1833900	37717500	29674500	38652262	30409931	449	I: Other bee species	Acerana
626	ESL0449	22.6723	33	42CH7.5	#42	42C3	ESL0449	C3	Invader	Mono	3	7	29/07/2021	21.833	18.774	14.9113	1.78922	1885800	30715800	25483500	30610743	25396339	449	I: Other bee species	Acerana
627	ESL0449	22.2507	24	43CH1.3	#43	43C2	ESL0449+SC	C2	Invader+SC	Comm	2	1	23/07/2021	21.026	16.4737	54.834	2.33701	2537700	141897600	45027300	183238968	58145846	449	I: Other bee species	Acerana
628	ESL0449	22.25	24	43CH7.4	#43	43C3	ESL0449+SC	C3	Invader+SC	Comm	3	7	29/07/2021	23.6765	16.1323	69.4386	0.372032	2538900	178071000	5706900	229842676	7366102	449	I: Other bee species	Acerana
629	ESL0449	22.3257	33	43CH5.1	#43	43C1	ESL0449+SC	C1	Invader+SC	Comm	1	5	2021-09-07	24.3933	15.6037	105.566	0.238545	2407200	253125300	3428700	197620070	2676856	449	I: Other bee species	Acerana
630	ESL0449	23.0493	33	43CH5.2	#43	43C1	ESL0449+SC	C1	Invader+SC	Comm	1	5	2021-09-07	25.908	16.2663	110.125	0.137865	1446300	162883800	1046700	211654338	1360102	449	I: Other bee species	Acerana
631	ESL0449	20.8847	24	42CH5.5	#42	42C1	ESL0449	C1	Invader	Mono	1	5	2021-09-07	20.852	16.9203	15.6093	1.0229	6639600	105420300	51566400	52031387	25451182	449	I: Other bee species	Acerana
632	ESL0449	22.2623	24	42CH5.6	#42	42C1	ESL0449	C1	Invader	Mono	1	5	2021-09-07	19.86	17.0783	36.3529	5.28657	2517000	94902000	111715800	123559237	145450243	449	I: Other bee species	Acerana
633	ESL0449	21.84	24	42CH1.3	#42	42C2	ESL0449	C2	Invader	Mono	2	1	23/07/2021	NA	18.8443	7.97601	NA	3388500	29311800	NA	28347716	NA	449	I: Other bee species	Acerana
634	ESL0449	21.6393	24	43CH5.5	#43	43C1	ESL0449+SC	C1	Invader+SC	Comm	1	5	2021-09-07	23.2363	15.311	80.356	0.330564	3902700	307533600	8042100	258232245	6752854	449	I: Other bee species	Acerana
635	ESL0449	23.2063	33	43CH7.6	#43	43C3	ESL0449+SC	C3	Invader+SC	Comm	3	7	29/07/2021	24.0433	16.2613	123.212	0.559806	1294800	163426500	4510200	237206976	6546373	449	I: Other bee species	Acerana
636	ESL0449	22.771	33	42CH5.1	#42	42C1	ESL0449	C1	Invader	Mono	1	5	2021-09-07	23.1047	17.8633	30.0161	0.793517	1759200	56295600	9409800	60140482	10052471	449	I: Other bee species	Acerana
637	ESL0449	22.8183	24	43CH7.3	#43	43C3	ESL0449+SC	C3	Invader+SC	Comm	3	7	29/07/2021	NA	17.067	53.8671	NA	1701600	95620200	NA	184151491	NA	449	I: Other bee species	Acerana
638	ESL0449	21.5707	24	43CH5.6	#43	43C1	ESL0449+SC	C1	Invader+SC	Comm	1	5	2021-09-07	24.0117	15.8087	54.2669	0.184156	4096200	220854900	4395000	176688773	3516097	449	I: Other bee species	Acerana
639	ESL0449	21.3473	24	43CH1.4	#43	43C2	ESL0449+SC	C2	Invader+SC	Comm	2	1	23/07/2021	20.341	14.73	98.1784	2.0088	4793700	452641800	76792200	309433175	52496376	449	I: Other bee species	Acerana
640	ESL0497	21.944	27	16AH1.4	#16	16A1	ESL0497	A1	Invader	Mono	1	1	2021-04-06	16.6587	13.805	281.892	38.9981	3149400	837539700	539316600	766095920	493311836	497	II: Opportunistic colonizers	honeybee
641	ESL0497	22.5533	27	16AH7.4	#16	16A3	ESL0497	A3	Invader	Mono	3	7	30/07/2021	17.513	14.454	274.247	32.9072	2050500	543871800	300361500	764086168	421978245	497	II: Opportunistic colonizers	honeybee
642	ESL0497	22.5724	10	16AH7.6	#16	16A3	ESL0497	A3	Invader	Mono	3	7	30/07/2021	14.3777	13.897	408.849	293	2023200	787816200	2573572200	609494517	1991045812	497	II: Opportunistic colonizers	honeybee
643	ESL0497	23.7791	10	16AH1.5	#16	16A1	ESL0497	A1	Invader	Mono	1	1	2021-04-06	15.1883	13.9117	934.081	385.54	865200	780166500	1476825900	1411414256	2671754207	497	II: Opportunistic colonizers	honeybee
644	ESL0497	23.0239	10	16AH1.6	#16	16A1	ESL0497	A1	Invader	Mono	1	1	2021-04-06	14.2877	13.8513	577.072	426.463	1472400	812117400	2737254300	863329775	2909866404	497	II: Opportunistic colonizers	honeybee
645	ESL0497	22.1666	10	16AH9.3	#16	16A2	ESL0497	A2	Invader	Mono	2	9	18/06/2021	21.877	13.7557	340.354	1.22227	2692500	865483500	15106800	503137622	8782143	497	II: Opportunistic colonizers	honeybee
646	ESL0497	23.935	10	16AH9.4	#16	16A2	ESL0497	A2	Invader	Mono	2	9	18/06/2021	21.9027	15.7667	287.686	4.09072	775200	227112600	14843400	458575848	29971145	497	II: Opportunistic colonizers	honeybee
647	ESL0497	22.146	27	17AH7.4	#17	17A3	ESL0497+SC	A3	Invader+SC	Comm	3	7	30/07/2021	24.257	15.889	76.4794	0.231487	2731800	209361600	2958300	220776934	3119600	497	II: Opportunistic colonizers	honeybee
648	ESL0497	21.7007	27	16AH7.3	#16	16A3	ESL0497	A3	Invader	Mono	3	7	30/07/2021	16.3597	13.8763	226.652	40.5323	3737700	798722400	661925100	615597708	510164200	497	II: Opportunistic colonizers	honeybee
649	ESL0497	23.5479	10	16AH7.7	#16	16A3	ESL0497	A3	Invader	Mono	3	7	30/07/2021	15.2443	15.019	369.353	315.943	1018200	373471200	1421238300	574126690	2184829355	497	II: Opportunistic colonizers	honeybee
650	ESL0497	23.3123	27	16AH9.3	#16	16A2	ESL0497	A2	Invader	Mono	2	9	18/06/2021	24.944	16.4003	120.426	0.322715	1201800	148992000	1847700	357138213	4428991	497	II: Opportunistic colonizers	honeybee
651	ESL0497	22.11	27	16AH9.4	#16	16A2	ESL0497	A2	Invader	Mono	2	9	18/06/2021	24.604	15.0867	130.087	0.177513	2802000	357031800	2332200	367066152	2397746	497	II: Opportunistic colonizers	honeybee
652	ESL0497	20.772	27	17AH1.3	#17	17A1	ESL0497+SC	A1	Invader+SC	Comm	1	1	2021-04-06	20.049	15.2807	44.9838	1.65061	7187700	313802400	52854000	125768502	21183294	497	II: Opportunistic colonizers	honeybee
653	ESL0497	22.9636	10	17AH7.5	#17	17A3	ESL0497+SC	A3	Invader+SC	Comm	3	7	30/07/2021	23.6253	14.609	327.328	0.632115	1536300	490584900	4560000	499829470	4645929	497	II: Opportunistic colonizers	honeybee
654	ESL0497	22.7705	10	17AH7.6	#17	17A3	ESL0497+SC	A3	Invader+SC	Comm	3	7	30/07/2021	24.1583	13.9833	441.77	0.382134	1759800	743843400	3165000	661609775	2815102	497	II: Opportunistic colonizers	honeybee
655	ESL0497	22.3124	10	17AH1.6	#17	17A1	ESL0497+SC	A1	Invader+SC	Comm	1	1	2021-04-06	20.7367	14.2257	271.869	2.98094	2429700	633091500	32996700	407847253	21256980	497	II: Opportunistic colonizers	honeybee
656	ESL0497	22.3393	27	17AH7.3	#17	17A3	ESL0497+SC	A3	Invader+SC	Comm	3	7	30/07/2021	24.7047	15.4493	118.603	0.194072	2384100	280495200	2176800	338927288	2630266	497	II: Opportunistic colonizers	honeybee
657	ESL0497	21.5377	27	17AH1.4	#17	17A1	ESL0497+SC	A1	Invader+SC	Comm	1	1	2021-04-06	32.017	15.3747	71.6552	0.000700497	4192200	294780000	14400	202563686	9895	497	II: Opportunistic colonizers	honeybee
658	ESL0497	22.3457	27	17AH9.3	#17	17A2	ESL0497+SC	A2	Invader+SC	Comm	2	9	18/06/2021	30.0005	14.9317	170.544	0.0049621	2373600	395812500	57900	480382903	70271	497	II: Opportunistic colonizers	honeybee
659	ESL0497	22.281	27	17AH9.4	#17	17A2	ESL0497+SC	A2	Invader+SC	Comm	2	9	18/06/2021	26.73	14.9847	157.186	0.0457844	2484000	382099500	543600	443129281	630425	497	II: Opportunistic colonizers	honeybee
660	ESL0497	23.7342	10	17AH9.3	#17	17A2	ESL0497+SC	A2	Invader+SC	Comm	2	9	18/06/2021	27.0367	14.803	488.147	0.101356	892800	431184900	440400	755950005	772106	497	II: Opportunistic colonizers	honeybee
661	ESL0497	22.8959	10	17AH9.4	#17	17A2	ESL0497+SC	A2	Invader+SC	Comm	2	9	18/06/2021	25.3447	14.621	309.738	0.183168	1611000	486684000	1404000	472862899	1364128	497	II: Opportunistic colonizers	honeybee
662	ESL0497	21.559	27	16AH1.3	#16	16A1	ESL0497	A1	Invader	Mono	1	1	2021-04-06	16.609	14.1223	173.245	30.91	4129800	678143400	557984100	473040244	389222891	497	II: Opportunistic colonizers	honeybee
663	ESL0497	23.1203	10	17AH1.5	#17	17A1	ESL0497+SC	A1	Invader+SC	Comm	1	1	2021-04-06	21.619	14.5663	375.831	2.83093	1375800	504709200	18027600	574208515	20510031	497	II: Opportunistic colonizers	honeybee
664	ESL0601	21.3297	21	13AH7.4	#13	13A3_4	ESL0601+SC	A3	Invader+SC	Comm	3	7	30/07/2021	40	14.4083	121.207	2.4e-06	4853700	560648400	0	269217963	0	601	III: Other microbiomes	Salmon
665	ESL0601	21.556	21	13AH7.3	#13	13A3_3	ESL0601+SC	A3	Invader+SC	Comm	3	7	30/07/2021	40	14.436	139.102	2.8e-06	4138500	550423800	0	309984958	0	601	III: Other microbiomes	Salmon
666	ESL0601	21.7237	31	13AH7.1	#13	13A3	ESL0601+SC	A3	Invader+SC	Comm	3	7	30/07/2021	35.1666	13.512	296.454	8.98e-05	3677700	1017791700	0	502212415	0	601	III: Other microbiomes	Salmon
667	ESL0601	21.9327	31	13AH7.2	#13	13A3	ESL0601+SC	A3	Invader+SC	Comm	3	7	30/07/2021	40	24.1203	0.219506	3.64e-06	3174600	876300	0	500920	0	601	III: Other microbiomes	Salmon
668	ESL0601	22.7747	31	13AH9.1	#13	13A2	ESL0601+SC	A2	Invader+SC	Comm	2	9	18/06/2021	39.3172	30.7473	0.00398096	1.05e-05	1754700	10800	0	11169	0	601	III: Other microbiomes	Salmon
669	ESL0601	23.867	31	12AH9.1	#12	12A2	ESL0601	A2	Invader	Mono	2	9	18/06/2021	36.2348	18.4133	43.8245	0.000189205	813300	39045300	0	87120996	0	601	III: Other microbiomes	Salmon
670	ESL0601	22.039	21	12AH1.3	#12	12A1_3	ESL0601	A1	Invader	Mono	1	1	2021-04-06	33.336	27.5673	0.0216674	0.000397433	2945400	88500	0	70030	0	601	III: Other microbiomes	Salmon
671	ESL0601	26.8923	21	12AH1.4	#12	12A1_4	ESL0601	A1	Invader	Mono	1	1	2021-04-06	31.91	30.222	0.099465	0.0308697	96600	15000	0	361910	0	601	III: Other microbiomes	Salmon
672	ESL0601	23.44	21	12AH9.5	#12	12A2_3	ESL0601	A2	Invader	Mono	2	9	18/06/2021	33.17	26.7587	0.100226	0.00117755	1098300	151500	0	321498	0	601	III: Other microbiomes	Salmon
673	ESL0601	21.8767	21	12AH9.6	#12	12A2_4	ESL0601	A2	Invader	Mono	2	9	18/06/2021	40	25.4483	0.0841049	3.5e-06	3302100	362400	0	255790	0	601	III: Other microbiomes	Salmon
674	ESL0601	22.571	21	12AH7.3	#12	12A3_3	ESL0601	A3	Invader	Mono	3	7	30/07/2021	35.496	24.1803	0.32775	0.000128584	2025300	842100	0	969082	0	601	III: Other microbiomes	Salmon
675	ESL0601	23.456	21	13AH9.9	#13	13A2_4	ESL0601+SC	A2	Invader+SC	Comm	2	9	18/06/2021	40	17.1	81.9118	1.05e-05	1086000	93543900	0	200757613	0	601	III: Other microbiomes	Salmon
676	ESL0601	21.3783	21	13AH9.8	#13	13A2_3	ESL0601+SC	A2	Invader+SC	Comm	2	9	18/06/2021	32.606	14.1195	153.153	0.000417	4690200	679422900	0	337625464	0	601	III: Other microbiomes	Salmon
677	ESL0601	23.689	21	13AH1.3	#13	13A1_3	ESL0601+SC	A1	Invader+SC	Comm	1	1	2021-04-06	36.616	18.3587	40.2337	0.000128406	921900	40491300	0	102368015	0	601	III: Other microbiomes	Salmon
678	ESL0601	22.039	21	13AH1.4	#13	13A1_4	ESL0601+SC	A1	Invader+SC	Comm	1	1	2021-04-06	40	16.4577	47.8794	3.92e-06	2945400	143416200	0	113485482	0	601	III: Other microbiomes	Salmon
679	ESL0601	23.204	31	13AH1.1	#13	13A1	ESL0601+SC	A1	Invader+SC	Comm	1	1	2021-04-06	35.8262	15.8863	159.528	0.000158614	1296900	209733300	0	293471370	0	601	III: Other microbiomes	Salmon
680	ESL0601	25.1203	31	13AH1.2	#13	13A1	ESL0601+SC	A1	Invader+SC	Comm	1	1	2021-04-06	37.9125	16.5887	370.073	0.000140984	336600	131446800	0	708664611	0	601	III: Other microbiomes	Salmon
681	ESL0601	22.183	31	12AH1.2	#12	12A1	ESL0601	A1	Invader	Mono	1	1	2021-04-06	33.3949	24.4837	0.202969	0.000421574	2661600	688200	0	469220	0	601	III: Other microbiomes	Salmon
682	ESL0601	21.328	21	12AH7.4	#12	12A3_4	ESL0601	A3	Invader	Mono	3	7	30/07/2021	40	26.0447	0.0380314	2.39e-06	4859400	243600	0	116837	0	601	III: Other microbiomes	Salmon
683	ESL0602	23.711	22	26BH7.2	#26	26B3_2	ESL0602+SC	B3	Invader+SC	Comm	3	7	21/07/2021	29.9847	15.633	270.222	0.0129252	907500	248233500	30300	406938819	0	602	III: Other microbiomes	Salmon
684	ESL0602	26.55	22	26BH7.3	#26	26B3_3	ESL0602+SC	B3	Invader+SC	Comm	3	7	21/07/2021	30.129	17.2947	611.129	0.0836785	123000	82181100	27600	993990427	0	602	III: Other microbiomes	Salmon
685	ESL0602	24.8505	22	26BH2.6	#26	26B1_6	ESL0602+SC	B1	Invader+SC	Comm	1	2	27/05/2021	30.0583	17.0845	217.67	0.0270574	406800	94513500	28800	345643397	0	602	III: Other microbiomes	Salmon
686	ESL0602	24.7223	31	26BH2.1	#26	26B1	ESL0602+SC	B1	Invader+SC	Comm	1	2	27/05/2021	31.3327	15.321	676.213	0.0102351	445200	305494500	0	1131914763	0	602	III: Other microbiomes	Salmon
687	ESL0602	23.2033	31	26BH2.2	#26	26B1	ESL0602+SC	B1	Invader+SC	Comm	1	2	27/05/2021	31.7263	14.0473	570.467	0.00271845	1297500	712837500	0	906251328	0	602	III: Other microbiomes	Salmon
688	ESL0602	26.1793	22	26BH2.4	#26	26B1_4	ESL0602+SC	B1	Invader+SC	Comm	1	2	27/05/2021	30.3673	17.5187	404.688	0.0548639	159600	70803300	23700	659987904	0	602	III: Other microbiomes	Salmon
689	ESL0602	25.3783	22	26BH2.5	#26	26B1_5	ESL0602+SC	B1	Invader+SC	Comm	1	2	27/05/2021	30.4127	16.7223	403.381	0.0305151	280500	120262500	22800	637841430	0	602	III: Other microbiomes	Salmon
690	ESL0602	23.8177	31	26BH7.2	#26	26B3	ESL0602+SC	B3	Invader+SC	Comm	3	7	21/07/2021	31.729	15.562	305.635	0.00415385	841800	260239800	0	509953150	0	602	III: Other microbiomes	Salmon
691	ESL0602	27.0537	22	25BH2.6	#25	25B1_6	ESL0602	B1	Invader	Mono	1	2	27/05/2021	29.8817	28.3165	0.416725	0.140827	86400	53700	32100	924647	0	602	III: Other microbiomes	Salmon
692	ESL0602	23.009	22	25BH13.3	#25	25B2_3	ESL0602	B2	Invader	Mono	2	13	24/06/2021	30.085	25.7293	0.151739	0.0074116	1487700	300600	28200	300600	0	602	III: Other microbiomes	Salmon
693	ESL0602	23.266	22	25BH13.4	#25	25B2_4	ESL0602	B2	Invader	Mono	2	13	24/06/2021	30.8077	23.0833	1.13498	0.00536701	1241700	1747200	17700	2093347	0	602	III: Other microbiomes	Salmon
694	ESL0602	24.4613	22	25BH7.3	#25	25B3_3	ESL0602	B3	Invader	Mono	3	7	21/07/2021	30.3297	18.9103	46.8832	0.0171181	535200	28052700	24300	77978329	0	602	III: Other microbiomes	Salmon
695	ESL0602	23.9123	31	25BH2.2	#25	25B1	ESL0602	B1	Invader	Mono	1	2	27/05/2021	32.285	25.329	0.374577	0.00301701	787500	392100	0	821319	0	602	III: Other microbiomes	Salmon
696	ESL0602	24.1523	31	25BH13.1	#25	25B2	ESL0602	B2	Invader	Mono	2	13	24/06/2021	31.8237	16.7363	170.781	0.00490567	665100	119147700	0	295504569	0	602	III: Other microbiomes	Salmon
697	ESL0602	22.9143	31	25BH13.2	#25	25B2	ESL0602	B2	Invader	Mono	2	13	24/06/2021	31.5413	14.1577	432.533	0.00252938	1590300	662388900	0	687067604	0	602	III: Other microbiomes	Salmon
698	ESL0602	22.8253	31	25BH7.1	#25	25B3	ESL0602	B3	Invader	Mono	3	7	21/07/2021	31.7217	18.2543	23.7688	0.00209864	1693200	43401600	0	42282725	0	602	III: Other microbiomes	Salmon
699	ESL0602	22.805	31	25BH7.2	#25	25B3	ESL0602	B3	Invader	Mono	3	7	21/07/2021	32.364	15.204	194.146	0.00132573	1717500	330222600	0	317157898	0	602	III: Other microbiomes	Salmon
700	ESL0602	22.8777	22	25BH7.4	#25	25B3_4	ESL0602	B3	Invader	Mono	3	7	21/07/2021	30.3627	20.6303	4.74804	0.00558201	1632000	8933700	23700	8143790	0	602	III: Other microbiomes	Salmon
701	ESL0602	23.3063	31	26BH7.4	#26	26B3	ESL0602+SC	B3	Invader+SC	Comm	3	7	21/07/2021	31.3707	15.1917	277.178	0.00373589	1206900	332943300	0	455055614	0	602	III: Other microbiomes	Salmon
702	ESL0602	24.0023	31	26BH7.1	#26	26B3	ESL0602+SC	B3	Invader+SC	Comm	3	7	21/07/2021	32.0477	15.856	283.329	0.00378541	739200	214008600	0	477567487	0	602	III: Other microbiomes	Salmon
703	ESL0602	23.181	22	25BH2.5	#25	25B1_5	ESL0602	B1	Invader	Mono	1	2	27/05/2021	29.173	25.9067	0.151179	0.0157119	1318200	267000	50700	301332	57219	602	III: Other microbiomes	Salmon
704	ESL0602	22.474	31	25BH2.1	#25	25B1	ESL0602	B1	Invader	Mono	1	2	27/05/2021	32.4973	34.7103	0.000207251	0.000960895	2168400	900	0	685	0	602	III: Other microbiomes	Salmon
705	ESL0607	21.364	30	89E2.4	#89	89E2_4	ESL0607+SC	E2	Invader+SC	Comm	2	5	2022-10-06	31.5353	12.816	374.287	0.000867209	4737600	1617137400	0	1416633662	0	607	III: Other microbiomes	soil
706	ESL0607	21.7047	18	89E3.1	#89	89E3.1	ESL0607+SC	E3	Invader+SC	Comm	3	1	24/06/2022	28.7443	13.8023	239.243	0.00760062	3727200	839026800	36900	337123453	14827	607	III: Other microbiomes	soil
707	ESL0607	23.9147	18	89E3.2	#89	89E3.2	ESL0607+SC	E3	Invader+SC	Comm	3	1	24/06/2022	28.9183	16.6507	153.703	0.0311707	786300	126135300	33000	240239381	62852	607	III: Other microbiomes	soil
708	ESL0607	22.3787	18	89E2.1	#89	89E2.1	ESL0607+SC	E2	Invader+SC	Comm	2	5	2022-10-06	28.2127	14.8263	187.706	0.0175304	2319000	424543500	51900	274168325	33517	607	III: Other microbiomes	soil
709	ESL0607	22.904	18	89E2.2	#89	89E2.2	ESL0607+SC	E2	Invader+SC	Comm	2	5	2022-10-06	28.5443	15.624	155.417	0.0200489	1602000	249724200	42000	233450039	39263	607	III: Other microbiomes	soil
710	ESL0607	20.4833	30	89E1.3	#89	89E1_3	ESL0607+SC	E1	Invader+SC	Comm	1	7	2022-09-06	31.8317	11.504	504.718	0.000383541	8807400	3870877500	0	1824024775	0	607	III: Other microbiomes	soil
711	ESL0607	20.7583	30	89E1.4	#89	89E1_4	ESL0607+SC	E1	Invader+SC	Comm	1	7	2022-09-06	29.1823	12.8795	235.378	0.00291154	7257000	1550245800	27900	886568847	15956	607	III: Other microbiomes	soil
712	ESL0607	21.6493	30	89E2.3	#89	89E2_3	ESL0607+SC	E2	Invader+SC	Comm	2	5	2022-10-06	33.019	12.432	595.242	0.000377911	3875400	2087815200	0	2235859690	0	607	III: Other microbiomes	soil
713	ESL0607	23.112	18	88E1.1	#88	88E1.1	ESL0607	E1	Invader	Mono	1	7	2022-09-06	28.7463	19.8053	9.89477	0.0201325	1383600	15466500	36900	16740843	39940	607	III: Other microbiomes	soil
714	ESL0607	25.7973	18	88E1.2	#88	88E1.2	ESL0607	E1	Invader	Mono	1	7	2022-09-06	26.171	19.6607	70.3592	0.771818	208800	17028900	189900	122138317	1362041	607	III: Other microbiomes	soil
715	ESL0607	23.0807	18	88E2.1	#88	88E2.1	ESL0607	E2	Invader	Mono	2	5	2022-10-06	25.0273	18.3353	26.8218	0.259415	1414500	41124900	392700	43540933	415771	607	III: Other microbiomes	soil
716	ESL0607	22.9737	18	88E2.2	#88	88E2.2	ESL0607	E2	Invader	Mono	2	5	2022-10-06	19.4167	18.1283	28.7469	11.7697	1525200	47196600	13882800	46342531	13631577	607	III: Other microbiomes	soil
717	ESL0607	23.5483	18	88E3.1	#88	88E3.1	ESL0607	E3	Invader	Mono	3	1	24/06/2022	25.1825	19.907	12.4782	0.322156	1017600	14454900	355800	21273249	523630	607	III: Other microbiomes	soil
718	ESL0607	23.4983	18	88E3.2	#88	88E3.2	ESL0607	E3	Invader	Mono	3	1	24/06/2022	27.8167	18.0077	44.963	0.0501247	1054200	51141300	66600	72651500	94612	607	III: Other microbiomes	soil
719	ESL0607	21.274	30	88E1.3	#88	88E1_3	ESL0607	E1	Invader	Mono	1	7	2022-09-06	21.5413	13.284	254.232	0.830854	5047500	1184493000	3597900	973924289	2958297	607	III: Other microbiomes	soil
720	ESL0607	21.3403	30	88E1.4	#88	88E1_4	ESL0607	E1	Invader	Mono	1	7	2022-09-06	23.289	13.8513	179.644	0.259056	4817100	812117400	1185000	699684381	1020944	607	III: Other microbiomes	soil
721	ESL0607	22.6097	18	89E1.1	#89	89E1.1	ESL0607+SC	E1	Invader+SC	Comm	1	7	2022-09-06	29.0173	15.43	144.976	0.0117788	1971000	284126100	31200	215883941	23706	607	III: Other microbiomes	soil
722	ESL0607	24.805	18	89E1.2	#89	89E1.2	ESL0607+SC	E1	Invader+SC	Comm	1	7	2022-09-06	31.8267	17.6497	142.551	0.00769605	420000	64894200	0	231394176	0	607	III: Other microbiomes	soil
723	ESL0607	21.703	30	88E3.3	#88	88E3_3	ESL0607	E3	Invader	Mono	3	1	24/06/2022	24.0253	13.9487	215.917	0.199944	3731700	761197500	742200	846563728	825436	607	III: Other microbiomes	soil
724	ESL0607	21.26	30	88E3.4	#88	88E3_4	ESL0607	E3	Invader	Mono	3	1	24/06/2022	27.5797	13.4015	232.083	0.0125196	5097600	1095429600	77400	891841636	63015	607	III: Other microbiomes	soil
725	ESL0607	21.6557	30	89E3.4	#89	89E3_4	ESL0607+SC	E3	Invader+SC	Comm	3	1	24/06/2022	31.892	12.66	510.464	0.000829004	3858000	1793983200	0	1929857200	0	607	III: Other microbiomes	soil
726	ESL0607	21.4077	30	88E2.3	#88	88E2_3	ESL0607	E2	Invader	Mono	2	5	2022-10-06	23.3977	14.4075	128.015	0.251739	4594200	560959200	1105800	506746087	998932	607	III: Other microbiomes	soil
727	ESL0607	21.756	30	88E2.4	#88	88E2_4	ESL0607	E2	Invader	Mono	2	5	2022-10-06	23.7737	14.3107	174.288	0.246957	3594900	598285500	870900	690701962	1005427	607	III: Other microbiomes	soil
728	ESL0607	21.723	30	89E3.3	#89	89E3_3	ESL0607+SC	E3	Invader+SC	Comm	3	1	24/06/2022	34.8893	12.899	453.199	0.000108777	3679500	1530264900	0	1726024022	0	607	III: Other microbiomes	soil
729	ESL0610	23.3823	18	90E1.1	#90	90E1.1	ESL0610	E1	Invader	Mono	1	7	2022-09-06	32.2063	19.2727	17.2637	0.00220654	1143900	22044000	0	28860123	0	610	III: Other microbiomes	soil
730	ESL0610	21.731	18	90E1.2	#90	90E1.2	ESL0610	E1	Invader	Mono	1	7	2022-09-06	35.006	18.6467	8.48158	0.000100885	3658800	33431400	0	13683958	0	610	III: Other microbiomes	soil
731	ESL0610	22.9863	18	90E2.1	#90	90E2.1	ESL0610	E2	Invader	Mono	2	5	2022-10-06	33.6443	20.473	5.70938	0.000618903	1511700	9919500	0	9826978	0	610	III: Other microbiomes	soil
732	ESL0610	22.633	18	91E3.1	#91	91E3.1	ESL0610+SC	E3	Invader+SC	Comm	3	1	24/06/2022	34.89	15.4563	144.674	0.000204303	1938900	279192000	0	215646985	0	610	III: Other microbiomes	soil
733	ESL0610	23.013	18	91E3.2	#91	91E3.2	ESL0610+SC	E3	Invader+SC	Comm	3	1	24/06/2022	34.6285	15.424	192.538	0.000318703	1483500	285262500	0	287973792	0	610	III: Other microbiomes	soil
734	ESL0610	22.1503	18	91E2.1	#91	91E2.1	ESL0610+SC	E2	Invader+SC	Comm	2	5	2022-10-06	33.4867	14.7587	167.924	0.000386744	2723400	444091500	0	244206297	0	610	III: Other microbiomes	soil
735	ESL0610	22.559	18	91E2.2	#91	91E2.2	ESL0610+SC	E2	Invader+SC	Comm	2	5	2022-10-06	34.6867	16.3537	73.789	0.000223465	2042400	153690000	0	112693960	0	610	III: Other microbiomes	soil
736	ESL0610	21.881	18	91E1.2	#91	91E1.2	ESL0610+SC	E1	Invader+SC	Comm	1	7	2022-09-06	33.4513	14.178	208.369	0.000328838	3292200	653489100	0	297267868	0	610	III: Other microbiomes	soil
737	ESL0610	20.803	30	91E1.3	#91	91E1_3	ESL0610+SC	E1	Invader+SC	Comm	1	7	2022-09-06	30.783	11.1413	809.937	0.000990195	7032300	4927095300	21000	2907787056	12393	610	III: Other microbiomes	soil
738	ESL0610	20.8747	30	91E1.4	#91	91E1_4	ESL0610+SC	E1	Invader+SC	Comm	1	7	2022-09-06	32.44	12.385	359.455	0.00032998	6686400	2154126900	0	1337050948	0	610	III: Other microbiomes	soil
739	ESL0610	27.004	30	91E2.3	#91	91E2_3	ESL0610+SC	E2	Invader+SC	Comm	2	5	2022-10-06	32.809	14.1563	7371.11	0.0178863	89400	662976900	0	30777256492	0	610	III: Other microbiomes	soil
740	ESL0610	21.207	30	91E2.4	#91	91E2_4	ESL0610+SC	E2	Invader+SC	Comm	2	5	2022-10-06	32.15	13.3693	228.756	0.000507959	5291400	1119123600	0	877761418	0	610	III: Other microbiomes	soil
741	ESL0610	21.599	30	91E3.3	#91	91E3_3	ESL0610+SC	E3	Invader+SC	Comm	3	1	24/06/2022	31.6223	12.1007	723.241	0.000960895	4015200	2602679700	12300	2690187610	12714	610	III: Other microbiomes	soil
742	ESL0610	23.202	18	90E2.2	#90	90E2.2	ESL0610	E2	Invader	Mono	2	5	2022-10-06	35.0377	20.2847	7.55448	0.000273596	1298700	11243400	0	12965362	0	610	III: Other microbiomes	soil
743	ESL0610	23.606	18	90E3.1	#90	90E3.1	ESL0610	E3	Invader	Mono	3	1	24/06/2022	33.717	20.812	6.9355	0.000904244	977100	7916700	0	12133917	0	610	III: Other microbiomes	soil
744	ESL0610	23.5363	18	90E3.2	#90	90E3.2	ESL0610	E3	Invader	Mono	3	1	24/06/2022	35.609	19.405	17.5249	0.000232148	1026300	20186100	0	29456010	0	610	III: Other microbiomes	soil
745	ESL0610	21.1787	30	90E1.3	#90	90E1_3	ESL0610	E1	Invader	Mono	1	7	2022-09-06	29.684	23.657	0.179452	0.00275194	5397900	1192800	41100	917090	31600	610	III: Other microbiomes	soil
746	ESL0610	24.9023	30	90E1.4	#90	90E1_4	ESL0610	E1	Invader	Mono	1	7	2022-09-06	35.2397	18.3463	94.092	0.000772952	392400	40824900	0	431782620	0	610	III: Other microbiomes	soil
747	ESL0610	20.778	30	90E2.4	#90	90E2_4	ESL0610	E2	Invader	Mono	2	5	2022-10-06	30.9883	22.5467	0.29348	0.00084408	7157400	2496600	18300	1447647	10611	610	III: Other microbiomes	soil
748	ESL0610	22.5013	18	91E1.1	#91	91E1.1	ESL0610+SC	E1	Invader+SC	Comm	1	7	2022-09-06	33.4693	14.6113	237.207	0.000499233	2127000	489823800	0	344880171	0	610	III: Other microbiomes	soil
749	ESL0610	21.2993	30	90E3.3	#90	90E3_3	ESL0610	E3	Invader	Mono	3	1	24/06/2022	31.222	19.5533	3.35427	0.00103034	4958400	18289500	15900	15308382	13308	610	III: Other microbiomes	soil
750	ESL0610	21.12	30	90E3.4	#90	90E3_4	ESL0610	E3	Invader	Mono	3	1	24/06/2022	31.2843	20.232	1.85061	0.000871427	5625600	11644500	15300	8590551	11287	610	III: Other microbiomes	soil
751	ESL0610	21.9123	30	91E3.4	#91	91E3_4	ESL0610+SC	E3	Invader+SC	Comm	3	1	24/06/2022	34.598	13.049	465.725	0.000151787	3220200	1384932600	0	1784903819	0	610	III: Other microbiomes	soil
752	ESL0611	21.8937	30	93E3.3	#93	93E3_3	ESL0611+SC	E3	Invader+SC	Comm	3	1	24/06/2022	40	13.5913	315.683	3.54e-06	3262800	965468100	0	1228051278	0	611	III: Other microbiomes	soil
753	ESL0611	21.755	30	93E3.4	#93	93E3_4	ESL0611+SC	E3	Invader+SC	Comm	3	1	24/06/2022	40	14.0693	205.881	3.22e-06	3597600	702480600	0	810383307	0	611	III: Other microbiomes	soil
754	ESL0611	23.034	18	92E2.2	#92	92E2.2	ESL0611	E2	Invader	Mono	2	5	2022-10-06	36.423	19.5383	11.2798	9.32e-05	1461900	18472800	0	21188942	0	611	III: Other microbiomes	soil
755	ESL0611	21.0147	30	93E2.4	#93	93E2_4	ESL0611+SC	E2	Invader+SC	Comm	2	5	2022-10-06	40	12.3997	392.079	1.93e-06	6058800	2133210900	0	1461222004	0	611	III: Other microbiomes	soil
756	ESL0611	22.8653	18	93E2.1	#93	93E2.1	ESL0611+SC	E2	Invader+SC	Comm	2	5	2022-10-06	30.8247	16.9677	59.6176	0.00401793	1646100	102152400	0	104060660	0	611	III: Other microbiomes	soil
757	ESL0611	22.2213	18	93E2.2	#93	93E2.2	ESL0611+SC	E2	Invader+SC	Comm	2	5	2022-10-06	31.4175	16.1527	67.1198	0.00170482	2590500	175678500	0	113718005	0	611	III: Other microbiomes	soil
758	ESL0611	22.543	18	93E3.1	#93	93E3.1	ESL0611+SC	E3	Invader+SC	Comm	3	1	24/06/2022	34.074	17.166	41.5564	0.000337927	2065500	89525400	0	72680061	0	611	III: Other microbiomes	soil
759	ESL0611	22.647	18	93E3.2	#93	93E3.2	ESL0611+SC	E3	Invader+SC	Comm	3	1	24/06/2022	34.671	17.8787	27.2528	0.000240113	1919700	55724100	0	48674771	0	611	III: Other microbiomes	soil
760	ESL0611	22.8093	18	93E1.1	#93	93E1.1	ESL0611+SC	E1	Invader+SC	Comm	1	7	2022-09-06	40	16.9677	57.3478	6.68e-06	1712400	102152400	0	100031682	0	611	III: Other microbiomes	soil
761	ESL0611	21.8263	18	93E1.2	#93	93E1.2	ESL0611+SC	E1	Invader+SC	Comm	1	7	2022-09-06	39.132	16.5327	39.2241	6.17e-06	3421200	136436100	0	66872113	0	611	III: Other microbiomes	soil
762	ESL0611	20.772	30	93E1.4	#93	93E1_4	ESL0611+SC	E1	Invader+SC	Comm	1	7	2022-09-06	40	13.3107	176.232	1.63e-06	7187700	1163665200	0	671903851	0	611	III: Other microbiomes	soil
763	ESL0611	22.0843	30	93E2.3	#93	93E2_3	ESL0611+SC	E2	Invader+SC	Comm	2	5	2022-10-06	40	13.163	484.829	4.04e-06	2853000	1283783700	0	1867493555	0	611	III: Other microbiomes	soil
764	ESL0611	22.8133	18	92E1.1	#92	92E1.1	ESL0611	E1	Invader	Mono	1	7	2022-09-06	31.019	22.5313	1.21588	0.00338726	1707600	2522400	0	2476977	0	611	III: Other microbiomes	soil
765	ESL0611	22.8007	18	92E1.2	#92	92E1.2	ESL0611	E1	Invader	Mono	1	7	2022-09-06	32.484	23.9603	0.447616	0.00121626	1722900	974700	0	948648	0	611	III: Other microbiomes	soil
766	ESL0611	22.1503	18	92E2.1	#92	92E2.1	ESL0611	E2	Invader	Mono	2	5	2022-10-06	33.56	20.2763	3.66547	0.000367577	2723400	11306100	0	6961384	0	611	III: Other microbiomes	soil
767	ESL0611	21.286	30	92E1.4	#92	92E1_4	ESL0611	E1	Invader	Mono	1	7	2022-09-06	40	19.6667	3.07233	2.33e-06	5005200	16961100	0	14063765	0	611	III: Other microbiomes	soil
768	ESL0611	25.3287	18	92E3.1	#92	92E3.1	ESL0611	E3	Invader	Mono	3	1	24/06/2022	37.0703	23.1863	4.41475	0.000292016	290700	1631400	0	9410434	0	611	III: Other microbiomes	soil
769	ESL0611	23.6747	18	92E3.2	#92	92E3.2	ESL0611	E3	Invader	Mono	3	1	24/06/2022	36.639	20.7247	7.72749	0.000125126	931200	8390400	0	15108937	0	611	III: Other microbiomes	soil
770	ESL0611	22.0585	30	92E1.3	#92	92E1_3	ESL0611	E1	Invader	Mono	1	7	2022-09-06	40	23.9675	0.266277	3.97e-06	2905200	970200	0	1385971	0	611	III: Other microbiomes	soil
771	ESL0611	21.0303	30	93E1.3	#93	93E1_3	ESL0611+SC	E1	Invader+SC	Comm	1	7	2022-09-06	40	11.4767	751.519	1.95e-06	5992200	3941908800	0	2730167535	0	611	III: Other microbiomes	soil
772	ESL0611	21.4093	30	92E2.3	#92	92E2_3	ESL0611	E2	Invader	Mono	2	5	2022-10-06	40	22.747	0.39566	2.53e-06	4588800	2185200	0	1976337	0	611	III: Other microbiomes	soil
773	ESL0611	20.866	30	92E2.4	#92	92E2_4	ESL0611	E2	Invader	Mono	2	5	2022-10-06	40	22.645	0.291385	1.74e-06	6727200	2338500	0	1442687	0	611	III: Other microbiomes	soil
774	ESL0611	23.5907	30	92E3.3	#92	92E3_3	ESL0611	E3	Invader	Mono	3	1	24/06/2022	40	19.668	15.1649	1.15e-05	987900	16946100	0	71191117	0	611	III: Other microbiomes	soil
775	ESL0611	21.5627	30	92E3.4	#92	92E3_4	ESL0611	E3	Invader	Mono	3	1	24/06/2022	40	18.3127	9.51366	2.82e-06	4119300	41749500	0	42062674	0	611	III: Other microbiomes	soil
776	ESL0616	21.9757	22	15AH9.3	#15	15A2	ESL0616+SC	A2	Invader+SC	Comm	2	9	18/06/2021	32.045	14.7873	145.849	0.000930741	3079800	435702600	0	210466510	0	616	III: Other microbiomes	soil
777	ESL0616	23.2337	31	15AH7.5	#15	15A3	ESL0616+SC	A3	Invader+SC	Comm	3	7	30/07/2021	40	16.033	147.101	8.97e-06	1270200	190236000	0	247050696	0	616	III: Other microbiomes	soil
778	ESL0616	22.137	31	15AH7.6	#15	15A3	ESL0616+SC	A3	Invader+SC	Comm	3	7	30/07/2021	38.434	14.2267	240.573	1.24e-05	2749200	632670600	0	379609264	0	616	III: Other microbiomes	soil
779	ESL0616	22.845	22	14AH7.3	#14	14A3	ESL0616	A3	Invader	Mono	3	7	30/07/2021	36.786	27.2047	0.048709	6.36e-05	1669800	112500	0	100231	0	616	III: Other microbiomes	soil
780	ESL0616	22.877	31	15AH9.6	#15	15A2	ESL0616+SC	A2	Invader+SC	Comm	2	9	18/06/2021	40	16.4003	89.0576	7.01e-06	1632600	148992000	0	150538867	0	616	III: Other microbiomes	soil
781	ESL0616	22.3583	22	15AH9.4	#15	15A2	ESL0616+SC	A2	Invader+SC	Comm	2	9	18/06/2021	30.992	15.826	92.5611	0.00251772	2352300	218322600	15000	138077002	9487	616	III: Other microbiomes	soil
782	ESL0616	22.913	22	15AH7.3	#15	15A3	ESL0616+SC	A3	Invader+SC	Comm	3	7	30/07/2021	37.8793	15.278	198.776	3.12e-05	1591800	314359800	0	293801404	0	616	III: Other microbiomes	soil
783	ESL0616	21.699	22	15AH7.4	#15	15A3	ESL0616+SC	A3	Invader+SC	Comm	3	7	30/07/2021	32.953	14.827	117.133	0.000409457	3742200	424355400	0	168701173	0	616	III: Other microbiomes	soil
784	ESL0616	21.8167	22	14AH7.4	#14	14A3	ESL0616	A3	Invader	Mono	3	7	30/07/2021	33.283	24.3483	0.172939	0.000353419	3444600	753000	0	325216	0	616	III: Other microbiomes	soil
785	ESL0616	21.1063	22	15AH1.4	#15	15A1	ESL0616+SC	A1	Invader+SC	Comm	1	1	2021-04-06	33.167	14.482	98.6559	0.000234087	5679900	533834700	0	139823920	0	616	III: Other microbiomes	soil
786	ESL0616	23.5163	31	15AH1.5	#15	15A1	ESL0616+SC	A1	Invader+SC	Comm	1	1	2021-04-06	40	22.8623	1.57352	1.09e-05	1041000	2023800	0	3206877	0	616	III: Other microbiomes	soil
787	ESL0616	20.7953	31	15AH1.6	#15	15A1	ESL0616+SC	A1	Invader+SC	Comm	1	1	2021-04-06	34.606	13.7823	129.159	6.96e-05	7070400	850264800	0	198369866	0	616	III: Other microbiomes	soil
788	ESL0616	21.537	22	15AH1.3	#15	15A1	ESL0616+SC	A1	Invader+SC	Comm	1	1	2021-04-06	32.0545	15.6063	60.997	0.000682208	4194300	252676500	0	89623258	0	616	III: Other microbiomes	soil
789	ESL0616	23.128	22	14AH1.4	#14	14A1	ESL0616	A1	Invader	Mono	1	1	2021-04-06	33.6957	21.116	4.03341	0.000658894	1368300	6467100	0	7031429	0	616	III: Other microbiomes	soil
790	ESL0616	21.186	22	14AH9.3	#14	14A2	ESL0616	A2	Invader	Mono	2	9	18/06/2021	32.701	16.466	26.3549	0.000341696	5370300	142623300	0	39510024	0	616	III: Other microbiomes	soil
791	ESL0616	25.412	22	14AH9.4	#14	14A2	ESL0616	A2	Invader	Mono	2	9	18/06/2021	40	21.793	12.2865	4.06e-05	273900	4122000	0	22388826	0	616	III: Other microbiomes	soil
792	ESL0616	23.385	31	14AH7.5	#14	14A3	ESL0616	A3	Invader	Mono	3	7	30/07/2021	36.161	27.109	0.0756771	0.000142574	1141800	120000	0	173363	0	616	III: Other microbiomes	soil
793	ESL0616	22.7213	31	14AH7.6	#14	14A3	ESL0616	A3	Invader	Mono	3	7	30/07/2021	34.456	24.3547	0.322343	0.000293436	1821900	750000	0	679051	0	616	III: Other microbiomes	soil
794	ESL0616	21.8423	31	14AH1.5	#14	14A1	ESL0616	A1	Invader	Mono	1	1	2021-04-06	33.234	16.7787	33.4438	0.000372192	3383100	115839000	0	56481399	0	616	III: Other microbiomes	soil
795	ESL0616	22.664	31	14AH9.6	#14	14A2	ESL0616	A2	Invader	Mono	2	9	18/06/2021	32.985	18.941	13.2049	0.000781753	1896900	27486300	0	23902170	0	616	III: Other microbiomes	soil
796	ESL0616	22.1787	31	15AH9.5	#15	15A2	ESL0616+SC	A2	Invader+SC	Comm	2	9	18/06/2021	40	14.5107	203.375	4.32e-06	2669700	523750500	0	323614128	0	616	III: Other microbiomes	soil
797	ESL0616	21.995	22	14AH1.3	#14	14A1	ESL0616	A1	Invader	Mono	1	1	2021-04-06	30.717	16.553	43.4716	0.00236819	3038100	134602800	18000	65912441	8814	616	III: Other microbiomes	soil
798	ESL0679	21.8593	24	47CH5.5	#47	47C1	ESL0679+SC	C1	Invader+SC	Comm	1	5	2021-09-07	40	15.6303	75.0094	3.46e-06	3342600	248674200	0	148329630	0	679	I: Other bee species	Stingless
799	ESL0679	21.697	24	46CH5.6	#46	46C1	ESL0679	C1	Invader	Mono	1	5	2021-09-07	36.5035	16.0143	51.3633	3.49e-05	3747600	192613200	0	102474170	0	679	I: Other bee species	Stingless
800	ESL0679	22.3657	24	46CH1.3	#46	46C2	ESL0679	C2	Invader	Mono	2	1	23/07/2021	40	23.7823	0.374577	4.92e-06	2340300	1097400	0	934921	0	679	I: Other bee species	Stingless
801	ESL0679	21.777	24	47CH5.6	#47	47C1	ESL0679+SC	C1	Invader+SC	Comm	1	5	2021-09-07	40	15.69	67.9782	3.27e-06	3542100	238996800	0	134528054	0	679	I: Other bee species	Stingless
802	ESL0679	23.255	24	46CH5.5	#46	46C1	ESL0679	C1	Invader	Mono	1	5	2021-09-07	38.36	21.8767	2.59968	2.84e-05	1251300	3898800	0	6212281	0	679	I: Other bee species	Stingless
803	ESL0679	22.6077	24	46CH7.4	#46	46C3	ESL0679	C3	Invader	Mono	3	7	29/07/2021	40	28.5667	0.0160754	5.81e-06	1973700	45600	0	46064	0	679	I: Other bee species	Stingless
804	ESL0679	23.5443	25	61DH7.3	#61	61D2	ESL0679	D2	Invader	Mono	2	7	2021-05-08	38.077	24.475	0.524616	4.22e-05	1020600	692100	0	1400679	0	679	I: Other bee species	Stingless
805	ESL0679	22.8437	25	61DH7.4	#61	61D2	ESL0679	D2	Invader	Mono	2	7	2021-05-08	37.283	25.8773	0.122117	4.5e-05	1671600	272400	0	336589	0	679	I: Other bee species	Stingless
806	ESL0679	23.714	25	61DH15.3	#61	61D3	ESL0679	D3	Invader	Mono	3	15	2021-06-08	36.856	26.432	0.151985	0.000110628	905700	188400	0	429657	0	679	I: Other bee species	Stingless
807	ESL0679	23.2247	25	61DH15.4	#61	61D3	ESL0679	D3	Invader	Mono	3	15	2021-06-08	38.806	24.9353	0.305519	2.04e-05	1278300	509700	0	823582	0	679	I: Other bee species	Stingless
808	ESL0679	22.038	33	46CH1.1	#46	46C2	ESL0679	C2	Invader	Mono	2	1	23/07/2021	33.139	27.0677	0.030614	0.000455267	2947500	123300	18000	78617	11477	679	I: Other bee species	Stingless
809	ESL0679	21.6523	24	47CH1.3	#47	47C2	ESL0679+SC	C2	Invader+SC	Comm	2	1	23/07/2021	40	16.269	41.7393	3e-06	3867300	162595200	0	83826522	0	679	I: Other bee species	Stingless
810	ESL0679	22.7747	24	47CH1.4	#47	47C2	ESL0679+SC	C2	Invader+SC	Comm	2	1	23/07/2021	37.651	18.3327	21.7358	3.32e-05	1754700	41197800	0	46811520	0	679	I: Other bee species	Stingless
811	ESL0679	23.3343	24	47CH7.3	#47	47C3	ESL0679+SC	C3	Invader+SC	Comm	3	7	29/07/2021	NA	17.0967	75.4614	NA	1183200	93751500	NA	157979835	NA	679	I: Other bee species	Stingless
812	ESL0679	22.7797	24	47CH7.4	#47	47C3	ESL0679+SC	C3	Invader+SC	Comm	3	7	29/07/2021	35.003	17.03	53.8049	0.000209127	1748400	98003100	0	111758511	0	679	I: Other bee species	Stingless
813	ESL0679	23.7157	25	62DH7.3	#62	62D2	ESL0679+SC	D2	Invader+SC	Comm	2	7	2021-05-08	32.756	15.0523	405.437	0.00189928	904500	365280300	22800	834147551	52066	679	I: Other bee species	Stingless
814	ESL0679	23.309	24	46CH1.4	#46	46C2	ESL0679	C2	Invader	Mono	2	1	23/07/2021	NA	29.1247	0.0177546	NA	1204500	31500	NA	52142	NA	679	I: Other bee species	Stingless
815	ESL0679	24.2977	24	46CH7.3	#46	46C3	ESL0679	C3	Invader	Mono	3	7	29/07/2021	40	25.9437	0.319525	1.88e-05	600600	260700	0	865441	0	679	I: Other bee species	Stingless
816	ESL0679	22.1587	25	62DH7.4	#62	62D2	ESL0679+SC	D2	Invader+SC	Comm	2	7	2021-05-08	33.082	14.5697	192.538	0.000514931	2707500	503591400	18600	384180254	14190	679	I: Other bee species	Stingless
817	ESL0679	22.982	25	62DH15.3	#62	62D3	ESL0679+SC	D3	Invader+SC	Comm	3	15	2021-06-08	35.1085	16.659	80.0595	0.000223645	1516500	125437800	0	170848517	0	679	I: Other bee species	Stingless
818	ESL0679	23.3187	25	62DH15.4	#62	62D3	ESL0679+SC	D3	Invader+SC	Comm	3	15	2021-06-08	35.3787	16.031	156.245	0.000234195	1196400	190489200	0	328866134	0	679	I: Other bee species	Stingless
819	ESL0679	23.151	33	47CH1.1	#47	47C2	ESL0679+SC	C2	Invader+SC	Comm	2	1	23/07/2021	39.105	17.0803	67.2129	1.58e-05	1346400	94775700	0	132291081	0	679	I: Other bee species	Stingless
820	ESL0679	21.9757	33	47CH1.2	#47	47C2	ESL0679+SC	C2	Invader+SC	Comm	2	1	23/07/2021	40	14.9297	132.147	3.75e-06	3079800	396339300	0	241853453	0	679	I: Other bee species	Stingless
821	ESL0679	22.141	33	47CH7.1	#47	47C3	ESL0679+SC	C3	Invader+SC	Comm	3	7	29/07/2021	40	14.1553	253.469	4.21e-06	2741400	663417900	0	454802083	0	679	I: Other bee species	Stingless
822	ESL0679	22.8343	33	47CH7.2	#47	47C3	ESL0679+SC	C3	Invader+SC	Comm	3	7	29/07/2021	40	15.1157	210.645	6.8e-06	1682400	350209800	0	391207078	0	679	I: Other bee species	Stingless
823	ESL0679	22.0947	33	62DH7.1	#62	62D2	ESL0679+SC	D2	Invader+SC	Comm	2	7	2021-05-08	34.939	14.2067	236.878	0.000135979	2832300	641144700	0	425426435	0	679	I: Other bee species	Stingless
824	ESL0679	24.6583	33	46CH1.2	#46	46C2	ESL0679	C2	Invader	Mono	2	1	23/07/2021	40	24.29	1.29086	2.41e-05	465900	783000	0	3158470	0	679	I: Other bee species	Stingless
825	ESL0679	22.1037	33	46CH7.1	#46	46C3	ESL0679	C3	Invader	Mono	3	7	29/07/2021	33.149	25.5707	0.0904334	0.000473177	2814300	333900	17700	222974	11820	679	I: Other bee species	Stingless
826	ESL0679	22.3747	33	46CH7.2	#46	46C3	ESL0679	C3	Invader	Mono	3	7	29/07/2021	40	24.8253	0.182926	4.95e-06	2325600	548400	0	443170	0	679	I: Other bee species	Stingless
827	ESL0679	22.0515	33	61DH7.1	#61	61D2	ESL0679	D2	Invader	Mono	2	7	2021-05-08	40	24.601	0.170814	3.95e-06	2919600	636600	0	409780	0	679	I: Other bee species	Stingless
828	ESL0679	22.6883	33	61DH7.2	#61	61D2	ESL0679	D2	Invader	Mono	2	7	2021-05-08	33.669	25.862	0.110823	0.000494869	1864800	275100	12900	277246	13001	679	I: Other bee species	Stingless
829	ESL0679	24.3907	33	62DH7.2	#62	62D2	ESL0679+SC	D2	Invader+SC	Comm	2	7	2021-05-08	40	15.1167	619.088	2e-05	562500	349976700	0	1169295486	0	679	I: Other bee species	Stingless
830	ESL0680	20.926	31	34BH13.1	#34	34B2	ESL0680+SC	B2	Invader+SC	Comm	2	13	24/06/2021	25.113	14.4103	91.4979	0.0549019	6449100	559902900	225600	143211894	57704	680	I: Other bee species	Stingless
831	ESL0680	23.4317	23	34BH13.3	#34	34B2_3	ESL0680+SC	B2	Invader+SC	Comm	2	13	24/06/2021	25.9697	16.602	113.746	0.172181	1104900	130285800	128700	112633719	111263	680	I: Other bee species	Stingless
832	ESL0680	24.6843	23	34BH13.4	#34	34B2_4	ESL0680+SC	B2	Invader+SC	Comm	2	13	24/06/2021	33.4513	16.7643	242.191	0.00229546	457500	116949000	0	244174174	0	680	I: Other bee species	Stingless
833	ESL0680	22.3023	23	34BH2.4	#34	34B1_4	ESL0680+SC	B1	Invader+SC	Comm	1	2	27/05/2021	40	14.9857	159.418	4.7e-06	2447100	381845400	0	149049375	0	680	I: Other bee species	Stingless
834	ESL0680	21.8407	31	34BH13.2	#34	34B2	ESL0680+SC	B2	Invader+SC	Comm	2	13	24/06/2021	31.775	14.3433	180.685	0.00102204	3387000	585423900	0	285115440	0	680	I: Other bee species	Stingless
835	ESL0680	20.347	31	33BH13.6	#33	33B2	ESL0680	B2	Invader	Mono	2	13	24/06/2021	28.2847	14.5447	55.8054	0.00407872	9694800	512037000	28200	87122028	0	680	I: Other bee species	Stingless
836	ESL0680	22.5593	23	33BH2.5	#33	33B1_5	ESL0680	B1	Invader	Mono	1	2	27/05/2021	34.3493	25.164	0.164406	0.000282395	2042100	437700	0	204736	0	680	I: Other bee species	Stingless
837	ESL0680	24.676	23	33BH13.3	#33	33B2_3	ESL0680	B2	Invader	Mono	2	13	24/06/2021	30.4983	18.3087	82.5578	0.0176727	460200	41860800	0	86887084	0	680	I: Other bee species	Stingless
838	ESL0680	23.6383	23	34BH2.5	#34	34B1_5	ESL0680+SC	B1	Invader+SC	Comm	1	2	27/05/2021	25.777	25.777	0.22709	0.000127519	955200	291000	0	291000	0	680	I: Other bee species	Stingless
839	ESL0680	22.874	23	33BH7.3	#33	33B3_3	ESL0680	B3	Invader	Mono	3	7	21/07/2021	34.3813	19.788	8.49139	0.000343516	1636200	15645900	0	9133947	0	680	I: Other bee species	Stingless
840	ESL0680	24.6857	23	33BH7.4	#33	33B3_4	ESL0680	B3	Invader	Mono	3	7	21/07/2021	34.9	24.927	0.845963	0.000841743	456900	512400	0	1071229	0	680	I: Other bee species	Stingless
841	ESL0680	27.5127	31	34BH2.5	#34	34B1	ESL0680+SC	B1	Invader+SC	Comm	1	2	27/05/2021	40	20.1807	161.121	0.000174156	62400	12048900	0	318513830	0	680	I: Other bee species	Stingless
842	ESL0680	21.3733	31	34BH2.6	#34	34B1	ESL0680+SC	B1	Invader+SC	Comm	1	2	27/05/2021	36.4355	14.079	156.969	2.92e-05	4706700	697977600	0	244619149	0	680	I: Other bee species	Stingless
843	ESL0680	27.9493	23	34BH2.6	#34	34B1_6	ESL0680+SC	B1	Invader+SC	Comm	1	2	27/05/2021	37.465	19.468	357.385	0.00136615	45900	19357800	0	402844675	0	680	I: Other bee species	Stingless
844	ESL0680	22.996	31	34BH2.1	#34	34B1	ESL0680+SC	B1	Invader+SC	Comm	1	2	27/05/2021	40	19.546	10.9283	7.61e-06	1501500	18378900	0	20191085	0	680	I: Other bee species	Stingless
845	ESL0680	22.3603	31	33BH2.1	#33	33B1	ESL0680	B1	Invader	Mono	1	2	27/05/2021	20.5827	19.6647	6.47853	3.42871	2349000	16983600	4407300	11926478	3094960	680	I: Other bee species	Stingless
846	ESL0680	22.7393	31	33BH2.2	#33	33B1	ESL0680	B1	Invader	Mono	1	2	27/05/2021	36.788	24.9997	0.208724	5.9e-05	1798800	488400	0	447876	0	680	I: Other bee species	Stingless
847	ESL0680	24.6237	31	33BH13.5	#33	33B2	ESL0680	B2	Invader	Mono	2	13	24/06/2021	32.1723	20.664	15.5589	0.00534103	477300	8736000	0	30191638	0	680	I: Other bee species	Stingless
848	ESL0680	21.161	31	33BH7.5	#33	33B3	ESL0680	B3	Invader	Mono	3	7	21/07/2021	34.792	21.1853	0.983275	7.88e-05	5465700	6175500	0	1863768	0	680	I: Other bee species	Stingless
849	ESL0680	23.8183	31	33BH7.6	#33	33B3	ESL0680	B3	Invader	Mono	3	7	21/07/2021	40	24.2843	0.723969	1.35e-05	841500	785700	0	1540168	0	680	I: Other bee species	Stingless
850	ESL0680	23.984	23	33BH13.4	#33	33B2_4	ESL0680	B2	Invader	Mono	2	13	24/06/2021	30.371	19.8233	17.8849	0.0119487	748800	15282300	0	19494729	0	680	I: Other bee species	Stingless
851	ESL0680	22.848	31	34BH2.2	#34	34B1	ESL0680+SC	B1	Invader+SC	Comm	1	2	27/05/2021	35.844	25.107	0.208917	0.000122409	1666500	454500	0	449877	0	680	I: Other bee species	Stingless
852	ESL0684	22.008	26	78DH7.3	#78	78D2	ESL0684+SC	D2	Invader+SC	Comm	2	7	2021-05-08	34.22	13.513	360.786	0.000210776	3010500	1017114900	0	736154013	0	684	I: Other bee species	Stingless
853	ESL0684	22.6483	26	78DH9.5	#78	78D1	ESL0684+SC	D1	Invader+SC	Comm	1	9	2021-10-06	35.253	14.312	323.211	0.000160553	1917900	597755100	0	679101406	0	684	I: Other bee species	Stingless
854	ESL0684	22.8653	35	78DH15.1	#78	78D3	ESL0684+SC	D3	Invader+SC	Comm	3	15	2021-06-08	38.848	18.308	23.5447	1.54e-05	1646100	41879400	0	42138904	0	684	I: Other bee species	Stingless
855	ESL0684	22.848	35	78DH15.2	#78	78D3	ESL0684+SC	D3	Invader+SC	Comm	3	15	2021-06-08	35.103	17.9427	29.9676	0.000204587	1666500	53401500	0	53074650	0	684	I: Other bee species	Stingless
856	ESL0684	22.53	26	77DH15.3	#77	77D3	ESL0684	D3	Invader	Mono	3	15	2021-06-08	34.3565	24.904	0.19291	0.00027534	2084700	520200	0	543706	0	684	I: Other bee species	Stingless
857	ESL0684	23.6293	26	77DH15.4	#77	77D3	ESL0684	D3	Invader	Mono	3	15	2021-06-08	35.0395	24.0833	0.730016	0.000367449	961200	898200	0	2036088	0	684	I: Other bee species	Stingless
858	ESL0684	21.6013	26	78DH7.4	#78	78D2	ESL0684+SC	D2	Invader+SC	Comm	2	7	2021-05-08	34.33	13.1503	349.949	0.000147329	4008600	1294647300	0	703713766	0	684	I: Other bee species	Stingless
859	ESL0684	23.162	26	78DH15.3	#78	78D3	ESL0684+SC	D3	Invader+SC	Comm	3	15	2021-06-08	40	17.474	51.5536	8.54e-06	1335900	72939000	0	118966081	0	684	I: Other bee species	Stingless
860	ESL0684	23.742	26	78DH15.4	#78	78D3	ESL0684+SC	D3	Invader+SC	Comm	3	15	2021-06-08	33.8075	17.409	80.6163	0.000933217	888000	76162200	0	186880425	0	684	I: Other bee species	Stingless
861	ESL0684	23.498	35	77DH7.2	#77	77D2	ESL0684	D2	Invader	Mono	2	7	2021-05-08	34.131	25.7387	0.211589	0.000629721	1054500	298500	0	468853	0	684	I: Other bee species	Stingless
862	ESL0684	23.041	35	77DH15.1	#77	77D3	ESL0684	D3	Invader	Mono	3	15	2021-06-08	33.7883	26.756	0.0761506	0.000581742	1454700	151800	0	172837	0	684	I: Other bee species	Stingless
863	ESL0684	23.97	26	77DH9.5	#77	77D1	ESL0684	D1	Invader	Mono	1	9	2021-10-06	34.9173	20.3113	12.629	0.000506436	756300	11045700	0	31822657	0	684	I: Other bee species	Stingless
864	ESL0684	22.99	26	78DH9.6	#78	78D1	ESL0684+SC	D1	Invader+SC	Comm	1	9	2021-10-06	33.0405	14.7743	297.278	0.00094297	1507800	439487100	0	635096460	0	684	I: Other bee species	Stingless
865	ESL0684	22.9133	35	78DH9.1	#78	78D1	ESL0684+SC	D1	Invader+SC	Comm	1	9	2021-10-06	40	15.123	221.373	7.18e-06	1591500	348505200	0	362695044	0	684	I: Other bee species	Stingless
866	ESL0684	23.163	35	78DH9.2	#78	78D1	ESL0684+SC	D1	Invader+SC	Comm	1	9	2021-10-06	31.7887	15.6333	184.78	0.00253172	1335000	248178600	0	307908775	0	684	I: Other bee species	Stingless
867	ESL0684	22.8173	35	78DH7.1	#78	78D2	ESL0684+SC	D2	Invader+SC	Comm	2	7	2021-05-08	40	15.3307	179.354	6.72e-06	1702800	303536100	0	295247147	0	684	I: Other bee species	Stingless
868	ESL0684	22.436	35	78DH7.2	#78	78D2	ESL0684+SC	D2	Invader+SC	Comm	2	7	2021-05-08	37.404	15.5297	119.954	3.12e-05	2227200	265898100	0	197740222	0	684	I: Other bee species	Stingless
869	ESL0684	22.771	26	77DH7.4	#77	77D2	ESL0684	D2	Invader	Mono	2	7	2021-05-08	34.255	23.6553	0.541738	0.000349117	1759200	1194000	0	1478858	0	684	I: Other bee species	Stingless
870	ESL0684	23.139	35	77DH9.1	#77	77D1	ESL0684	D1	Invader	Mono	1	9	2021-10-06	40	19.3787	13.5511	8.4e-06	1357800	20543100	0	25059314	0	684	I: Other bee species	Stingless
871	ESL0684	23.9227	35	77DH9.2	#77	77D1	ESL0684	D1	Invader	Mono	1	9	2021-10-06	37.995	21.7073	4.64389	5.81e-05	781800	4363800	0	9245027	0	684	I: Other bee species	Stingless
872	ESL0684	22.746	35	77DH7.1	#77	77D2	ESL0684	D2	Invader	Mono	2	7	2021-05-08	33.7075	25.105	0.194926	0.000501487	1790400	455100	0	421013	0	684	I: Other bee species	Stingless
873	ESL0684	23.4943	35	77DH15.2	#77	77D3	ESL0684	D3	Invader	Mono	3	15	2021-06-08	33.604	24.897	0.378229	0.00090508	1057200	522900	0	819220	0	684	I: Other bee species	Stingless
874	ESL0684	23.4743	26	77DH7.3	#77	77D2	ESL0684	D2	Invader	Mono	2	7	2021-05-08	36.3005	26.6477	0.110849	0.000137702	1072200	163200	0	331651	0	684	I: Other bee species	Stingless
875	ESL0684	22.7197	26	77DH9.6	#77	77D1	ESL0684	D1	Invader	Mono	1	9	2021-10-06	33.32	17.8067	30.1273	0.000644142	1824000	58458300	0	69832670	0	684	I: Other bee species	Stingless
876	ESL0693	21.884	26	63DH9.6	#63	63D1	ESL0693	D1	Invader	Mono	1	9	2021-10-06	17.8953	14.825	133.343	15.8748	3285000	424920300	101657100	395816170	94694285	693	I: Other bee species	Stingless
877	ESL0693	23.0683	26	64DH9.5	#64	64D1	ESL0693+SC	D1	Invader+SC	Comm	1	9	2021-10-06	23.997	15.346	211.181	0.525344	1426800	300455700	1653900	644375135	3547052	693	I: Other bee species	Stingless
878	ESL0693	22.7695	26	64DH9.6	#64	64D1	ESL0693+SC	D1	Invader+SC	Comm	1	9	2021-10-06	24.948	17.766	32.0777	0.220905	1761000	60061200	870300	104365288	1512276	693	I: Other bee species	Stingless
879	ESL0693	21.6953	26	64DH7.6	#64	64D2	ESL0693+SC	D2	Invader+SC	Comm	2	7	2021-05-08	23.681	13.5967	274.121	0.252496	3751800	962048700	2046900	784655105	1669469	693	I: Other bee species	Stingless
880	ESL0693	21.6397	26	64DH15.5	#64	64D3	ESL0693+SC	D3	Invader+SC	Comm	3	15	2021-06-08	22.042	14.5933	132.178	0.756634	3901800	495724500	6188400	388773635	4853274	693	I: Other bee species	Stingless
881	ESL0693	21.76	26	64DH7.5	#64	64D2	ESL0693+SC	D2	Invader+SC	Comm	2	7	2021-05-08	22.778	14.0577	208.273	0.4938	3585000	707954100	3765600	604278813	3214152	693	I: Other bee species	Stingless
882	ESL0693	21.7163	26	63DH9.5	#63	63D1	ESL0693	D1	Invader	Mono	1	9	2021-10-06	17.804	14.5533	143.31	15.0567	3696900	509093100	108121200	421386807	89494136	693	I: Other bee species	Stingless
883	ESL0693	22.279	34	64DH7.3	#64	64D2	ESL0693+SC	D2	Invader+SC	Comm	2	7	2021-05-08	23.89	30.7323	0.00285294	0.327371	2487600	10800	1742100	8918	1438514	693	I: Other bee species	Stingless
884	ESL0693	21.8907	26	63DH7.5	#63	63D2	ESL0693	D2	Invader	Mono	2	7	2021-05-08	17.4343	14.529	164.468	21.9528	3269700	517401300	138763800	484218117	129864277	693	I: Other bee species	Stingless
885	ESL0693	22.0857	26	63DH7.6	#63	63D2	ESL0693	D2	Invader	Mono	2	7	2021-05-08	18.474	15.51	95.3834	12.2242	2850300	269400000	68787000	289220082	73847742	693	I: Other bee species	Stingless
886	ESL0693	21.192	26	63DH15.5	#63	63D3	ESL0693	D3	Invader	Mono	3	15	2021-06-08	18.6323	15.312	58.892	5.89571	5347500	307329000	61814700	175862878	35372227	693	I: Other bee species	Stingless
887	ESL0693	23.004	26	63DH15.6	#63	63D3	ESL0693	D3	Invader	Mono	3	15	2021-06-08	21.604	17.863	35.2854	2.63902	1493100	56307900	8317200	115398951	17045497	693	I: Other bee species	Stingless
888	ESL0693	21.8343	34	63DH9.1	#63	63D1	ESL0693	D1	Invader	Mono	1	9	2021-10-06	17.9083	14.97	116.512	15.2	3402000	385846200	98748900	232970805	59623785	693	I: Other bee species	Stingless
889	ESL0693	22.0743	34	63DH9.2	#63	63D1	ESL0693	D1	Invader	Mono	1	9	2021-10-06	18.481	15.638	86.6023	12.0698	2873100	247409100	67090500	176883169	47965820	693	I: Other bee species	Stingless
890	ESL0693	22.8317	34	64DH9.1	#64	64D1	ESL0693+SC	D1	Invader+SC	Comm	1	9	2021-10-06	24.8027	15.4007	172.565	0.255076	1685700	289725000	940800	353042726	1146406	693	I: Other bee species	Stingless
891	ESL0693	21.8587	34	63DH7.3	#63	63D2	ESL0693	D2	Invader	Mono	2	7	2021-05-08	17.348	15.1023	108.108	22.7953	3344400	353329800	144141600	217011943	88530457	693	I: Other bee species	Stingless
892	ESL0693	22.343	34	63DH7.4	#63	63D2	ESL0693	D2	Invader	Mono	2	7	2021-05-08	18.9897	15.8253	91.6248	10.2201	2377800	218419500	47593500	188685127	41114395	693	I: Other bee species	Stingless
893	ESL0693	21.355	26	64DH15.6	#64	64D3	ESL0693+SC	D3	Invader+SC	Comm	3	15	2021-06-08	24.337	14.7003	100.752	0.126569	4767600	461664000	1314600	296310899	843753	693	I: Other bee species	Stingless
894	ESL0693	22.2917	34	64DH7.4	#64	64D2	ESL0693+SC	D2	Invader+SC	Comm	2	7	2021-05-08	23.385	15.193	137.06	0.468677	2465400	332648100	2449500	277152779	2040853	693	I: Other bee species	Stingless
895	ESL0693	23.8977	34	64DH9.2	#64	64D1	ESL0693+SC	D1	Invader+SC	Comm	1	9	2021-10-06	24.6753	17.0083	118.548	0.583309	795900	99426000	1025400	256603778	2646406	693	I: Other bee species	Stingless
896	ESL0693	21.4323	34	64DH15.4	#64	64D3	ESL0693+SC	D3	Invader+SC	Comm	3	15	2021-06-08	24.751	15.107	80.189	0.100226	4515000	352234800	974100	160249281	443167	693	I: Other bee species	Stingless
897	ESL0693	22.1577	34	63DH15.3	#63	63D3	ESL0693	D3	Invader	Mono	3	15	2021-06-08	20.234	17.0873	33.5987	3.79386	2709300	94335600	20548500	71522074	15579181	693	I: Other bee species	Stingless
898	ESL0693	22.8427	34	64DH15.3	#64	64D3	ESL0693+SC	D3	Invader+SC	Comm	3	15	2021-06-08	27.4553	23.0283	0.879243	0.0408742	1672800	1812300	156900	2225398	192664	693	I: Other bee species	Stingless
899	ESL0693	22.2493	34	63DH15.4	#63	63D3	ESL0693	D3	Invader	Mono	3	15	2021-06-08	19.7743	16.638	48.8855	5.55967	2540100	127202700	28023900	102864874	22662058	693	I: Other bee species	Stingless
900	ESL0710	22.584	21	10AH9.7	#10	10A2_3	ESL0710	A2	Invader	Mono	2	9	18/06/2021	18.6337	16.5553	65.2844	15.4586	2006700	134394000	32251800	156093136	37459147	710	I: Other bee species	Stingless
901	ESL0710	21.701	31	11AH7.4	#11	11A3	ESL0710+SC	A3	Invader+SC	Comm	3	7	30/07/2021	20.3005	14.566	140.556	2.63989	3736800	504821100	11442900	245155976	5557009	710	I: Other bee species	Stingless
902	ESL0710	21.5707	21	11AH9.5	#11	11A2_3	ESL0710+SC	A2	Invader+SC	Comm	2	9	18/06/2021	29.5423	15.202	82.6342	0.00398372	4096200	330662400	36600	188143854	20825	710	I: Other bee species	Stingless
903	ESL0710	23.411	21	11AH1.1	#11	11A1_1	ESL0710+SC	A1	Invader+SC	Comm	1	1	2021-04-06	21.838	17.79	49.2141	2.97523	1121100	59109900	4399800	122885955	9146922	710	I: Other bee species	Stingless
904	ESL0710	22.802	21	11AH1.2	#11	11A1_2	ESL0710+SC	A1	Invader+SC	Comm	1	1	2021-04-06	31.5917	17.0255	54.815	0.00225968	1721400	98296800	10200	133089550	13810	710	I: Other bee species	Stingless
905	ESL0710	23.8823	31	11AH1.5	#11	11A1	ESL0710+SC	A1	Invader+SC	Comm	1	1	2021-04-06	22.1262	17.3367	93.4205	3.37793	804600	79916700	3678300	180244638	8296061	710	I: Other bee species	Stingless
906	ESL0710	23.1703	21	11AH9.6	#11	11A2_4	ESL0710+SC	A2	Invader+SC	Comm	2	9	18/06/2021	27.3833	16.869	78.8661	0.0539213	1328100	109082700	140100	191430652	245863	710	I: Other bee species	Stingless
907	ESL0710	22.3637	21	11AH7.1	#11	11A3_3	ESL0710+SC	A3	Invader+SC	Comm	3	7	30/07/2021	21.0977	15.8673	90.2799	2.40494	2343600	212401200	6971400	211232069	6933027	710	I: Other bee species	Stingless
908	ESL0710	21.604	21	10AH1.1	#10	10A1_1	ESL0710	A1	Invader	Mono	1	1	2021-04-06	20.3293	18.359	9.48074	2.41943	4001100	40482300	11239800	23581539	6547350	710	I: Other bee species	Stingless
909	ESL0710	23.935	21	10AH1.2	#10	10A1_2	ESL0710	A1	Invader	Mono	1	1	2021-04-06	21.426	19.3627	23.7908	5.69225	775200	20762700	5684400	62424697	17090597	710	I: Other bee species	Stingless
910	ESL0710	23.692	31	11AH7.3	#11	11A3	ESL0710+SC	A3	Invader+SC	Comm	3	7	30/07/2021	20.4656	16.978	104.982	9.35906	919800	101452800	10326600	200159161	20373648	710	I: Other bee species	Stingless
911	ESL0710	24.4953	31	10AH1.5	#10	10A1	ESL0710	A1	Invader	Mono	1	1	2021-04-06	21.848	18.171	80.1335	6.26493	522600	45875700	4372500	159300866	15183268	710	I: Other bee species	Stingless
912	ESL0710	22.6117	21	10AH9.8	#10	10A2_4	ESL0710	A2	Invader	Mono	2	9	18/06/2021	19.8807	17.512	34.2888	6.63916	1968000	71118300	14855400	84225316	17593232	710	I: Other bee species	Stingless
913	ESL0710	22.3793	21	10AH7.3	#10	10A3_3	ESL0710	A3	Invader	Mono	3	7	30/07/2021	18.852	16.9465	43.1962	11.5301	2317800	103601100	28158300	104177705	28315018	710	I: Other bee species	Stingless
914	ESL0710	22.1087	21	10AH7.4	#10	10A3_4	ESL0710	A3	Invader	Mono	3	7	30/07/2021	19.2747	17.098	32.2375	7.13048	2804400	93668400	21651900	77846577	17994610	710	I: Other bee species	Stingless
915	ESL0710	24.2073	31	10AH7.1	#10	10A3	ESL0710	A3	Invader	Mono	3	7	30/07/2021	20.6633	17.9503	76.4794	11.6643	639900	53129700	9132600	150671146	25899249	710	I: Other bee species	Stingless
916	ESL0710	23.2113	31	10AH1.6	#10	10A1	ESL0710	A1	Invader	Mono	1	1	2021-04-06	22.0461	19.468	13.3923	2.24264	1290300	19357800	3865800	27225141	5436927	710	I: Other bee species	Stingless
917	ESL0710	21.8957	21	11AH7.2	#11	11A3_4	ESL0710+SC	A3	Invader+SC	Comm	3	7	30/07/2021	18.6247	15.7097	72.8067	9.65315	3258300	235890300	32432700	168735083	23199489	710	I: Other bee species	Stingless
918	ESL0710	23.003	31	10AH7.2	#10	10A3	ESL0710	A3	Invader	Mono	3	7	30/07/2021	19.0525	16.1007	119.622	15.4608	1494000	181862100	24859200	220900370	30195442	710	I: Other bee species	Stingless
919	ESL0710	21.596	31	10AH9.4	#10	10A2	ESL0710	A2	Invader	Mono	2	9	18/06/2021	19.0689	13.9713	197.357	5.76398	4023600	749805300	24606000	338172701	11097651	710	I: Other bee species	Stingless
920	ESL0710	22.132	31	11AH1.6	#11	11A1	ESL0710+SC	A1	Invader+SC	Comm	1	1	2021-04-06	30.7377	15.3837	107.51	0.00256702	2758800	293020200	17400	192744583	11445	710	I: Other bee species	Stingless
921	ESL0710	23.761	31	11AH9.3	#11	11A2	ESL0710+SC	A2	Invader+SC	Comm	2	9	18/06/2021	21.9206	31.0073	0.00658622	3.58116	876300	9000	4179900	18638	8656013	710	I: Other bee species	Stingless
922	ESL0710	23.4163	31	11AH9.4	#11	11A2	ESL0710+SC	A2	Invader+SC	Comm	2	9	18/06/2021	26.8909	17.0813	80.7282	0.0899625	1116900	94712700	190200	153885878	309030	710	I: Other bee species	Stingless
923	ESL0710	21.4707	31	10AH9.3	#10	10A2	ESL0710	A2	Invader	Mono	2	9	18/06/2021	19.0064	15.5617	60.0878	5.51848	4395000	260297400	25581300	107477063	10562545	710	I: Other bee species	Stingless
924	ESL0721	22.679	23	39CH1.4	#39	39C2_4	ESL0721+SC	C2	Invader+SC	Comm	2	1	23/07/2021	29.4975	16.406	77.3323	0.00885986	1877100	148431300	665100	148431300	665100	721	I: Other bee species	Stingless
925	ESL0721	23.058	33	38CH1.1	#38	38C2	ESL0721	C2	Invader	Mono	2	1	23/07/2021	20.9087	16.2597	111.302	4.43623	1437300	163607700	154692000	213926203	202268427	721	I: Other bee species	Stingless
926	ESL0721	22.6265	23	39CH7.3	#39	39C3_3	ESL0721+SC	C3	Invader+SC	Comm	3	7	29/07/2021	33.9667	17.6077	32.4205	0.000385718	1947600	66732900	39000	64317276	37588	721	I: Other bee species	Stingless
927	ESL0721	22.336	23	39CH1.3	#39	39C2_3	ESL0721+SC	C2	Invader+SC	Comm	2	1	23/07/2021	23.1373	17.3263	32.2151	0.573819	2389800	80468100	37616400	63204733	29546299	721	I: Other bee species	Stingless
928	ESL0721	21.057	23	39CH5.6	#39	39C1_6	ESL0721+SC	C1	Invader+SC	Comm	1	5	2021-09-07	19.7213	14.536	91.8368	2.52392	5880900	514997700	328569900	164379973	104874859	721	I: Other bee species	Stingless
929	ESL0721	22.3743	33	39CH5.1	#39	39C1	ESL0721+SC	C1	Invader+SC	Comm	1	5	2021-09-07	23.0887	17.164	37.0226	0.609487	2326200	89644800	38796000	72424536	31343506	721	I: Other bee species	Stingless
930	ESL0721	23.262	23	39CH7.4	#39	39C3_4	ESL0721+SC	C3	Invader+SC	Comm	3	7	29/07/2021	31.1493	16.367	119.015	0.00422353	1245000	152332800	233100	229673814	351447	721	I: Other bee species	Stingless
931	ESL0721	22.6623	23	39CH5.5	#39	39C1_5	ESL0721+SC	C1	Invader+SC	Comm	1	5	2021-09-07	21.7683	17.641	32.4767	1.85832	1899000	65269500	89658900	64516787	88624919	721	I: Other bee species	Stingless
932	ESL0721	22.01	33	39CH1.2	#39	39C2	ESL0721+SC	C2	Invader+SC	Comm	2	1	23/07/2021	21.207	16.145	58.2829	1.74473	3006300	176576700	128016000	110384666	80027565	721	I: Other bee species	Stingless
933	ESL0721	26.733	33	39CH7.1	#39	39C3	ESL0721+SC	C3	Invader+SC	Comm	3	7	29/07/2021	30.5885	17.3127	685.177	0.0690842	108000	81202800	333000	1413041502	5794662	721	I: Other bee species	Stingless
934	ESL0721	22.5957	33	39CH7.2	#39	39C3	ESL0721+SC	C3	Invader+SC	Comm	3	7	29/07/2021	32.8163	17.102	45.0566	0.000838055	1990500	93419400	81000	88202838	76477	721	I: Other bee species	Stingless
935	ESL0721	25.1617	23	38CH1.4	#38	38C2_4	ESL0721	C2	Invader	Mono	2	1	23/07/2021	24.7063	17.7353	172.008	1.3711	326700	61299300	13901100	352203600	79870691	721	I: Other bee species	Stingless
936	ESL0721	20.2937	23	38CH7.3	#38	38C3_3	ESL0721	C3	Invader	Mono	3	7	29/07/2021	18.2783	12.4803	224.93	4.04274	10065900	2021750700	820794300	377018273	153062615	721	I: Other bee species	Stingless
937	ESL0721	24.333	23	38CH7.4	#38	38C3_4	ESL0721	C3	Invader	Mono	3	7	29/07/2021	23.0727	19.0567	38.7556	2.39551	585600	25450500	39191700	81579805	125626264	721	I: Other bee species	Stingless
938	ESL0721	22.583	33	38CH1.2	#38	38C2	ESL0721	C2	Invader	Mono	2	1	23/07/2021	19.5983	14.4473	281.242	7.91542	2008200	546289500	355237800	511238508	332445055	721	I: Other bee species	Stingless
939	ESL0721	22.356	33	38CH7.1	#38	38C3	ESL0721	C3	Invader	Mono	3	7	29/07/2021	18.5107	13.942	341.088	14.3734	2356200	764580900	708299400	609844289	564953093	721	I: Other bee species	Stingless
940	ESL0721	23.1227	33	38CH7.2	#38	38C3	ESL0721	C3	Invader	Mono	3	7	29/07/2021	20.2817	17.7463	41.5372	7.16517	1373400	60852300	230267400	83269819	315096140	721	I: Other bee species	Stingless
941	ESL0721	21.576	23	38CH5.6	#38	38C1_6	ESL0721	C1	Invader	Mono	1	5	2021-09-07	25.843	18.3883	9.11136	0.0519404	4080600	39699900	6758400	18262187	3108904	721	I: Other bee species	Stingless
942	ESL0721	22.949	23	38CH5.5	#38	38C1_5	ESL0721	C1	Invader	Mono	1	5	2021-09-07	21.7663	16.672	77.5471	2.26996	1551900	124357800	89772900	150416925	108584774	721	I: Other bee species	Stingless
943	ESL0721	21.9827	33	39CH5.2	#39	39C1	ESL0721+SC	C1	Invader+SC	Comm	1	5	2021-09-07	27.5533	14.4063	190.855	0.0210408	3064800	561394800	2283300	344249973	1400130	721	I: Other bee species	Stingless
944	ESL0721	22.811	33	39CH1.1	#39	39C2	ESL0721+SC	C2	Invader+SC	Comm	2	1	23/07/2021	29.2663	16.2943	91.5613	0.011396	1710300	159877800	770100	175680491	846218	721	I: Other bee species	Stingless
945	ESL0721	21.326	23	38CH1.3	#38	38C2_3	ESL0721	C2	Invader	Mono	2	1	23/07/2021	20.0783	13.697	197.951	2.37457	4866000	899930100	261974700	347155526	101058921	721	I: Other bee species	Stingless
946	ESL0721	24.631	33	38CH5.2	#38	38C1	ESL0721	C1	Invader	Mono	1	5	2021-09-07	26.0657	18.214	85.4495	0.369932	474900	44581800	5868000	176426207	23221785	721	I: Other bee species	Stingless
947	ESL0721	23.26	33	38CH5.1	#38	38C1	ESL0721	C1	Invader	Mono	1	5	2021-09-07	28.9627	16.7727	89.7185	0.0192011	1246800	116302200	933900	175306817	1407704	721	I: Other bee species	Stingless
948	ESL0899	23.8093	29	22BH2.4	#22	22B1	ESL0899+SC	B1	Invader+SC	Comm	1	2	27/05/2021	35.9423	16.956	115.627	0.00022264	846900	102948300	0	317597147	0	899	II: Opportunistic colonizers	honeybee
949	ESL0899	26.654	29	22BH13.1	#22	22B2	ESL0899+SC	B2	Invader+SC	Comm	2	13	24/06/2021	40	19.9165	106.706	9.6e-05	114300	14364000	0	328336157	0	899	II: Opportunistic colonizers	honeybee
950	ESL0899	21.1627	15	22BH13.4	#22	22B2	ESL0899+SC	B2	Invader+SC	Comm	2	13	24/06/2021	30.531	15.512	50.2366	0.00151304	5459100	269041800	221700	251455098	207208	899	II: Opportunistic colonizers	honeybee
951	ESL0899	23.3957	15	22BH7.5	#22	22B3	ESL0899+SC	B3	Invader+SC	Comm	3	7	21/07/2021	31.9927	15.791	194.64	0.00258253	1133100	223465800	89100	1006246914	401209	899	II: Opportunistic colonizers	honeybee
952	ESL0899	20.9797	15	22BH13.3	#22	22B2	ESL0899+SC	B2	Invader+SC	Comm	2	13	24/06/2021	28.223	14.2197	108.383	0.00659993	6210000	635623800	934800	522240183	768049	899	II: Opportunistic colonizers	honeybee
953	ESL0899	21.8787	15	22BH2.7	#22	22B1	ESL0899+SC	B1	Invader+SC	Comm	1	2	27/05/2021	33.569	14.601	155.166	0.000302593	3297600	493202700	33300	763113621	51524	899	II: Opportunistic colonizers	honeybee
954	ESL0899	20.46	15	21BH2.5	#21	21B1	ESL0899	B1	Invader	Mono	1	2	27/05/2021	30.4293	23.0927	0.161246	0.000997543	8953500	1736400	236400	989507	134715	899	II: Opportunistic colonizers	honeybee
955	ESL0899	20.8647	15	21BH2.6	#21	21B1	ESL0899	B1	Invader	Mono	1	2	27/05/2021	24.1227	19.936	1.90352	0.104531	6733500	14178900	12040500	10743936	9123582	899	II: Opportunistic colonizers	honeybee
956	ESL0899	21.3617	15	21BH13.1	#21	21B2	ESL0899	B2	Invader	Mono	2	13	24/06/2021	24.5845	16.906	21.9427	0.10711	4745400	106430400	9029100	114433875	9708081	899	II: Opportunistic colonizers	honeybee
957	ESL0899	21.44	15	21BH13.2	#21	21B2	ESL0899	B2	Invader	Mono	2	13	24/06/2021	24.3887	15.6963	53.5816	0.129528	4490700	237991800	10201200	270401866	11590414	899	II: Opportunistic colonizers	honeybee
958	ESL0899	23.0853	15	21BH7.5	#21	21B3	ESL0899	B3	Invader	Mono	3	7	21/07/2021	24.3267	17.541	46.6671	0.422982	1410000	69759300	10602900	252432190	38367834	899	II: Opportunistic colonizers	honeybee
959	ESL0899	21.376	15	21BH7.6	#21	21B3	ESL0899	B3	Invader	Mono	3	7	21/07/2021	19.3667	15.143	75.2177	4.02596	4697700	343899000	233343000	373514416	253437708	899	II: Opportunistic colonizers	honeybee
960	ESL0899	22.963	29	21BH2.3	#21	21B1	ESL0899	B1	Invader	Mono	1	2	27/05/2021	21.7967	17.9277	32.7934	2.24441	1536900	53937000	51315000	91691847	87234498	899	II: Opportunistic colonizers	honeybee
961	ESL0899	22.348	29	21BH2.4	#21	21B1	ESL0899	B1	Invader	Mono	1	2	27/05/2021	25.213	24.286	0.260978	0.137262	2369700	784800	6102600	865277	6728389	899	II: Opportunistic colonizers	honeybee
962	ESL0899	22.5917	29	21BH2.5	#21	21B1	ESL0899	B1	Invader	Mono	1	2	27/05/2021	21.7433	17.4347	35.6789	1.80042	1995900	74872800	53049600	98011005	69443705	899	II: Opportunistic colonizers	honeybee
963	ESL0899	26.5133	29	21BH7.1	#21	21B3	ESL0899	B3	Invader	Mono	3	7	21/07/2021	29.9573	26.3987	1.08272	0.0918867	126300	192600	317100	3984212	6559677	899	II: Opportunistic colonizers	honeybee
964	ESL0899	22.6103	15	22BH7.6	#22	22B3	ESL0899+SC	B3	Invader+SC	Comm	3	7	21/07/2021	34.336	16.452	71.4238	0.000295272	1970100	143957700	20700	372827864	53610	899	II: Opportunistic colonizers	honeybee
965	ESL0899	21.3733	15	22BH2.6	#22	22B1	ESL0899+SC	B1	Invader+SC	Comm	1	2	27/05/2021	31.982	15.4797	59.4525	0.000640432	4706700	274891500	89700	297993319	97238	899	II: Opportunistic colonizers	honeybee
966	ESL0899	22.0943	29	22BH13.2	#22	22B2	ESL0899+SC	B2	Invader+SC	Comm	2	13	24/06/2021	33.6	15.116	126.092	0.000343913	2832900	350132100	32700	322916495	30158	899	II: Opportunistic colonizers	honeybee
967	ESL0899	23.2777	29	22BH7.5	#22	22B3	ESL0899+SC	B3	Invader+SC	Comm	3	7	21/07/2021	33.659	15.707	190.107	0.000749734	1231500	236309100	31500	501343715	66829	899	II: Opportunistic colonizers	honeybee
968	ESL0899	22.9777	29	22BH7.6	#22	22B3	ESL0899+SC	B3	Invader+SC	Comm	3	7	21/07/2021	28.467	16.3543	98.5875	0.0222611	1521000	153621900	803100	263884246	1379526	899	II: Opportunistic colonizers	honeybee
969	ESL0899	26.7093	29	21BH7.2	#21	21B3	ESL0899	B3	Invader	Mono	3	7	21/07/2021	32.591	26.526	1.1355	0.0169606	109800	177000	61500	4211730	1463398	899	II: Opportunistic colonizers	honeybee
970	ESL0899	24.2857	29	21BH7.3	#21	21B3	ESL0899	B3	Invader	Mono	3	7	21/07/2021	28.7757	24.2447	1.02883	0.0445016	605700	806700	662400	3479718	2857277	899	II: Opportunistic colonizers	honeybee
971	ESL0935	21.0397	16	65DH9.6	#65	65D1	ESL0935	D1	Invader	Mono	1	9	2021-10-06	26.9757	15.2897	53.8174	0.0163338	5952900	311929200	50100	230743978	37061	935	II: Opportunistic colonizers	honeybee
972	ESL0935	21.5357	16	65DH7.5	#65	65D2	ESL0935	D2	Invader	Mono	2	7	2021-05-08	19.04	16.5823	30.9815	5.63989	4198200	132001800	6636600	138458512	6961221	935	II: Opportunistic colonizers	honeybee
973	ESL0935	21.437	16	65DH7.6	#65	65D2	ESL0935	D2	Invader	Mono	2	7	2021-05-08	20.688	15.193	75.7934	1.68063	4500300	332648100	2405700	325496643	2353981	935	II: Opportunistic colonizers	honeybee
974	ESL0935	20.555	16	65DH9.5	#65	65D1	ESL0935	D1	Invader	Mono	1	9	2021-10-06	24.1777	14.7013	57.8268	0.0811837	8374200	461357100	280500	242603360	147500	935	II: Opportunistic colonizers	honeybee
975	ESL0935	20.4283	16	66DH15.5	#66	66D3	ESL0935+SC	D3	Invader+SC	Comm	3	15	2021-06-08	29.9845	13.81	98.2464	0.00132833	9155400	834758400	0	401500792	0	935	II: Opportunistic colonizers	honeybee
976	ESL0935	20.1513	16	66DH15.6	#66	66D3	ESL0935+SC	D3	Invader+SC	Comm	3	15	2021-06-08	27.8103	13.164	126.881	0.00494779	11126700	1282929900	30000	507737780	11873	935	II: Opportunistic colonizers	honeybee
977	ESL0935	20.6753	16	66DH7.5	#66	66D2	ESL0935+SC	D2	Invader+SC	Comm	2	7	2021-05-08	29.703	12.7487	243.313	0.00191603	7693800	1691223000	0	967972269	0	935	II: Opportunistic colonizers	honeybee
978	ESL0935	22.3233	16	66DH7.6	#66	66D2	ESL0935+SC	D2	Invader+SC	Comm	2	7	2021-05-08	31.7135	14.4047	241.967	0.00149032	2411100	562017600	0	1026449588	0	935	II: Opportunistic colonizers	honeybee
979	ESL0935	21.4863	16	66DH9.6	#66	66D1	ESL0935+SC	D1	Invader+SC	Comm	1	9	2021-10-06	29.482	14.3367	141.992	0.003918	4346700	588026100	10800	595716827	10941	935	II: Opportunistic colonizers	honeybee
980	ESL0935	22.582	29	66DH9.3	#66	66D1	ESL0935+SC	D1	Invader+SC	Comm	1	9	2021-10-06	30.9527	15.237	162.579	0.00302119	2009700	323052000	0	419982067	0	935	II: Opportunistic colonizers	honeybee
981	ESL0935	21.6493	29	66DH9.4	#66	66D1	ESL0935+SC	D1	Invader+SC	Comm	1	9	2021-10-06	29.84	15.433	74.3537	0.00342266	3875400	283559700	0	191169022	0	935	II: Opportunistic colonizers	honeybee
982	ESL0935	21.8543	29	66DH7.3	#66	66D2	ESL0935+SC	D2	Invader+SC	Comm	2	7	2021-05-08	29.837	14.3393	182.911	0.00395346	3354600	586983600	0	457166891	0	935	II: Opportunistic colonizers	honeybee
983	ESL0935	22.1507	29	66DH7.4	#66	66D2	ESL0935+SC	D2	Invader+SC	Comm	2	7	2021-05-08	31.0727	14.9683	145.244	0.00206163	2722800	386274000	0	370654503	0	935	II: Opportunistic colonizers	honeybee
984	ESL0935	21.345	16	65DH15.5	#65	65D3	ESL0935	D3	Invader	Mono	3	15	2021-06-08	20.107	15.901	43.5319	2.35871	4801500	207696900	3440400	190482908	3155258	935	II: Opportunistic colonizers	honeybee
985	ESL0935	22.6327	16	65DH15.6	#65	65D3	ESL0935	D3	Invader	Mono	3	15	2021-06-08	25.2313	17.2317	42.2535	0.165091	1939200	85698600	146700	194605028	333127	935	II: Opportunistic colonizers	honeybee
986	ESL0935	22.263	29	65DH9.3	#65	65D1	ESL0935	D1	Invader	Mono	1	9	2021-10-06	20.36	16.8073	43.8853	3.7399	2515800	113650800	2906100	118028240	3018033	935	II: Opportunistic colonizers	honeybee
987	ESL0935	22.2077	29	65DH9.4	#65	65D1	ESL0935	D1	Invader	Mono	1	9	2021-10-06	25.9657	16.0987	69.0227	0.0739144	2615700	182104200	92400	181895341	92294	935	II: Opportunistic colonizers	honeybee
988	ESL0935	22.1523	29	65DH7.3	#65	65D2	ESL0935	D2	Invader	Mono	2	7	2021-05-08	20.8687	16.259	59.4388	2.43457	2719500	163680300	2125200	157252260	2041739	935	II: Opportunistic colonizers	honeybee
989	ESL0935	21.4947	29	65DH7.4	#65	65D2	ESL0935	D2	Invader	Mono	2	7	2021-05-08	21.8507	15.4973	63.8818	0.781328	4321200	271679700	1161600	164263990	702331	935	II: Opportunistic colonizers	honeybee
990	ESL0935	21.9133	29	65DH15.3	#65	65D3	ESL0935	D3	Invader	Mono	3	15	2021-06-08	21.0627	16.701	37.0739	1.80333	3218100	121981500	1886100	99033922	1531280	935	II: Opportunistic colonizers	honeybee
991	ESL0935	23.059	16	66DH9.5	#66	66D1	ESL0935+SC	D1	Invader+SC	Comm	1	9	2021-10-06	30.2403	16.178	117.866	0.00688975	1436400	172742400	0	529573792	0	935	II: Opportunistic colonizers	honeybee
992	ESL0935	21.992	29	65DH15.4	#65	65D3	ESL0935	D3	Invader	Mono	3	15	2021-06-08	21.3533	15.734	76.5325	1.55689	3044700	232102200	1577400	199170170	1353589	935	II: Opportunistic colonizers	honeybee
993	ESL0935	22.705	29	66DH15.3	#66	66D3	ESL0935+SC	D3	Invader+SC	Comm	3	15	2021-06-08	28.1077	16.346	82.0823	0.0236393	1842900	154476000	24600	219002358	34876	935	II: Opportunistic colonizers	honeybee
994	ESL0935	22.735	29	66DH15.4	#66	66D3	ESL0935+SC	D3	Invader+SC	Comm	3	15	2021-06-08	25.2867	16.5073	74.9401	0.170558	1804500	138754800	140400	200900341	203282	935	II: Opportunistic colonizers	honeybee
995	ESL0936	22.7523	27	51CH7.1	#51	51C3	ESL0936+SC	C3	Invader+SC	Comm	3	7	29/07/2021	24.7063	11.952	1783.3	0.2581	1782600	2873250300	63300	4643282734	102295	936	II: Opportunistic colonizers	honeybee
996	ESL0936	22.013	27	51CH7.2	#51	51C3	ESL0936+SC	C3	Invader+SC	Comm	3	7	29/07/2021	20.1383	14.076	245.061	3.66717	3e+06	699372000	1345200	671571963	1291728	936	II: Opportunistic colonizers	honeybee
997	ESL0936	21.5923	27	51CH1.1	#51	51C2	ESL0936+SC	C2	Invader+SC	Comm	2	1	23/07/2021	20.635	14.857	106.546	1.94172	4034100	415970100	964800	297044165	688963	936	II: Opportunistic colonizers	honeybee
998	ESL0936	21.808	27	51CH1.2	#51	51C2	ESL0936+SC	C2	Invader+SC	Comm	2	1	23/07/2021	21.2227	15.387	85.6867	1.50039	3465600	292371300	651000	243031112	541138	936	II: Opportunistic colonizers	honeybee
999	ESL0936	25.2423	11	51CH1.5	#51	51C2	ESL0936+SC	C2	Invader+SC	Comm	2	1	23/07/2021	22.7237	17.4613	219.945	5.73052	308700	73556100	238500	285539205	925839	936	II: Opportunistic colonizers	honeybee
1000	ESL0936	23.9793	11	51CH1.6	#51	51C2	ESL0936+SC	C2	Invader+SC	Comm	2	1	23/07/2021	27.089	15.679	315.246	0.11585	751200	240752100	12900	384059211	20579	936	II: Opportunistic colonizers	honeybee
1001	ESL0936	22.5217	11	51CH7.5	#51	51C3	ESL0936+SC	C3	Invader+SC	Comm	3	7	29/07/2021	19.879	13.988	370.587	6.24485	2097000	741537600	1600200	423758504	914449	936	II: Opportunistic colonizers	honeybee
1002	ESL0936	23.6325	11	51CH7.6	#51	51C3	ESL0936+SC	C3	Invader+SC	Comm	3	7	29/07/2021	26.7153	21.4263	4.61448	0.118025	959100	5260800	16500	6573120	20616	936	II: Opportunistic colonizers	honeybee
1003	ESL0936	22.578	11	51CH5.5	#51	51C1	ESL0936+SC	C1	Invader+SC	Comm	1	5	2021-09-07	21.6253	19.0203	11.7751	1.93545	2015400	26073000	497100	15502917	295574	936	II: Opportunistic colonizers	honeybee
1004	ESL0936	23.8067	11	51CH5.6	#51	51C1	ESL0936+SC	C1	Invader+SC	Comm	1	5	2021-09-07	22.4655	34.046	0.000827282	2.53356	848400	1200	283200	1695	400015	936	II: Opportunistic colonizers	honeybee
1005	ESL0936	21.4843	27	51CH5.2	#51	51C1	ESL0936+SC	C1	Invader+SC	Comm	1	5	2021-09-07	24.9533	14.6495	114.154	0.0903082	4352700	477543300	53700	316052763	35540	936	II: Opportunistic colonizers	honeybee
1006	ESL0936	27.0947	11	50CH5.5	#50	50C1	ESL0936	C1	Invader	Mono	1	5	2021-09-07	22.5765	19.2557	228.968	22.9141	83700	22294800	263100	319199206	3766856	936	II: Opportunistic colonizers	honeybee
1007	ESL0936	24.2385	11	50CH5.6	#50	50C1	ESL0936	C1	Invader	Mono	1	5	2021-09-07	18.765	15.827	340.497	44.4312	626100	218177400	3373200	417589662	6456276	936	II: Opportunistic colonizers	honeybee
1008	ESL0936	23.0625	11	50CH1.5	#50	50C2	ESL0936	C2	Invader	Mono	2	1	23/07/2021	24.632	20.3643	6.48977	0.336925	1432800	10663200	66600	8918374	55702	936	II: Opportunistic colonizers	honeybee
1009	ESL0936	22.7477	11	50CH1.6	#50	50C2	ESL0936	C2	Invader	Mono	2	1	23/07/2021	29.013	20.2463	5.66208	0.0130001	1788300	11533800	0	7728865	0	936	II: Opportunistic colonizers	honeybee
1010	ESL0936	23.3063	11	50CH7.5	#50	50C3	ESL0936	C3	Invader	Mono	3	7	29/07/2021	18.413	14.597	418.572	29.7194	1206900	494517000	4269600	491013710	4239353	936	II: Opportunistic colonizers	honeybee
1011	ESL0936	23.1113	11	50CH7.6	#50	50C3	ESL0936	C3	Invader	Mono	3	7	29/07/2021	28.937	31.9507	0.00218321	0.0176319	1384500	4800	0	4155	0	936	II: Opportunistic colonizers	honeybee
1012	ESL0936	21.9177	27	50CH5.1	#50	50C1	ESL0936	C1	Invader	Mono	1	5	2021-09-07	18.508	14.958	124.471	10.627	3208200	388938600	4006500	349240968	3597570	936	II: Opportunistic colonizers	honeybee
1013	ESL0936	21.991	27	50CH5.2	#50	50C1	ESL0936	C1	Invader	Mono	1	5	2021-09-07	18.5663	14.495	180.518	10.7381	3046800	529237800	3853200	500394444	3643201	936	II: Opportunistic colonizers	honeybee
1014	ESL0936	21.7757	27	50CH1.1	#50	50C2	ESL0936	C2	Invader	Mono	2	1	23/07/2021	17.2003	13.4063	330.689	23.8403	3545400	1091913000	9614100	887213960	7811761	936	II: Opportunistic colonizers	honeybee
1015	ESL0936	22.1907	27	50CH1.2	#50	50C2	ESL0936	C2	Invader	Mono	2	1	23/07/2021	18.1203	14.22	250.847	16.7993	2647200	635482800	5193600	691548457	5651807	936	II: Opportunistic colonizers	honeybee
1016	ESL0936	21.7913	27	50CH7.1	#50	50C3	ESL0936	C3	Invader	Mono	3	7	29/07/2021	18.824	15.1327	101.032	7.82089	3506700	346271400	3242700	284461555	2663874	936	II: Opportunistic colonizers	honeybee
1017	ESL0936	21.8787	27	50CH7.2	#50	50C3	ESL0936	C3	Invader	Mono	3	7	29/07/2021	17.891	13.9833	238.085	15.8638	3297600	743843400	6055200	649814069	5289761	936	II: Opportunistic colonizers	honeybee
1018	ESL0936	21.5253	27	51CH5.1	#51	51C1	ESL0936+SC	C1	Invader+SC	Comm	1	5	2021-09-07	24.4317	13.575	247.337	0.133385	4228800	976016100	75900	664883272	51705	936	II: Opportunistic colonizers	honeybee
1019	ESL0937	22.6837	27	24BH7.3	#24	24B3	ESL0937+SC	B3	Invader+SC	Comm	3	7	21/07/2021	23.1183	17.059	49.3393	0.739865	1870800	96130500	368400	148026480	567280	937	II: Opportunistic colonizers	honeybee
1020	ESL0937	23.471	27	24BH7.4	#24	24B3	ESL0937+SC	B3	Invader+SC	Comm	3	7	21/07/2021	21.538	15.6623	224.204	3.81848	1074600	243436200	981900	652595229	2632243	937	II: Opportunistic colonizers	honeybee
1021	ESL0937	22.5657	27	24BH7.2	#24	24B3	ESL0937+SC	B3	Invader+SC	Comm	3	7	21/07/2021	23.845	17.136	43.1015	0.411986	2032800	91330200	234600	129427132	332460	937	II: Opportunistic colonizers	honeybee
1022	ESL0937	23.1276	10	23BH7.6	#23	23B3	ESL0937	B3	Invader	Mono	3	7	21/07/2021	18.5523	15.2173	240.564	23.8395	1368600	327306600	6263100	374336297	7163026	937	II: Opportunistic colonizers	honeybee
1023	ESL0937	24.0719	10	24BH2.7	#24	24B1	ESL0937+SC	B1	Invader+SC	Comm	2	13	27/05/2021	29.966	15.8477	299.049	0.0168151	703800	215198400	0	478600875	0	937	II: Opportunistic colonizers	honeybee
1024	ESL0937	23.6809	10	24BH7.5	#24	24B3	ESL0937+SC	B3	Invader+SC	Comm	2	13	21/07/2021	20.9203	15.424	305.895	6.77659	927000	285262500	1440600	481668962	2432469	937	II: Opportunistic colonizers	honeybee
1025	ESL0937	23.0991	10	24BH7.6	#24	24B3	ESL0937+SC	B3	Invader+SC	Comm	3	7	21/07/2021	22.353	15.2133	236.506	1.67721	1396500	328178700	592200	367835095	663760	937	II: Opportunistic colonizers	honeybee
1026	ESL0937	23.6404	10	24BH7.7	#24	24B3	ESL0937+SC	B3	Invader+SC	Comm	3	7	21/07/2021	22.9083	16.0437	193.567	1.66097	954000	188890800	419700	309917531	688612	937	II: Opportunistic colonizers	honeybee
1027	ESL0937	22.8602	10	24BH2.5	#24	24B1	ESL0937+SC	B1	Invader+SC	Comm	1	2	27/05/2021	31.059	15.131	212.182	0.00340333	1652100	346655400	0	328431914	0	937	II: Opportunistic colonizers	honeybee
1028	ESL0937	22.3725	10	24BH2.6	#24	24B1	ESL0937+SC	B1	Invader+SC	Comm	1	2	27/05/2021	32.011	14.8693	181.416	0.00125464	2329200	412571100	0	277252668	0	937	II: Opportunistic colonizers	honeybee
1029	ESL0937	21.84	27	24BH2.3	#24	24B1	ESL0937+SC	B1	Invader+SC	Comm	1	2	27/05/2021	24.6873	18.118	13.1957	0.138953	3388500	47522100	139200	40401148	118342	937	II: Opportunistic colonizers	honeybee
1030	ESL0937	22.942	27	24BH2.4	#24	24B1	ESL0937+SC	B1	Invader+SC	Comm	1	2	27/05/2021	29.6717	16.3285	97.9179	0.00942255	1559700	156284700	0	288656248	0	937	II: Opportunistic colonizers	honeybee
1031	ESL0937	22.161	27	24BH2.2	#24	24B1	ESL0937+SC	B1	Invader+SC	Comm	1	2	27/05/2021	28.0187	15.4903	101.876	0.0172451	2703000	272947800	17700	290896920	18864	937	II: Opportunistic colonizers	honeybee
1032	ESL0937	21.3668	10	23BH13.5	#23	23B2	ESL0937	B2	Invader	Mono	2	13	24/06/2021	14.584	10.5387	1818	110.11	4728300	7357210200	73502400	2435520856	24332135	937	II: Opportunistic colonizers	honeybee
1033	ESL0937	22.6887	10	23BH13.6	#23	23B2	ESL0937	B2	Invader	Mono	2	13	24/06/2021	15.0963	11.2537	2768.81	192.99	1864200	4572309900	53483700	3839077390	44906856	937	II: Opportunistic colonizers	honeybee
1034	ESL0937	22.3821	10	23BH7.5	#23	23B3	ESL0937	B3	Invader	Mono	3	7	21/07/2021	19.206	15.3063	134.905	9.03884	2313300	308489700	4174500	208733629	2824595	937	II: Opportunistic colonizers	honeybee
1035	ESL0937	22.9287	27	23BH13.4	#23	23B2	ESL0937	B2	Invader	Mono	2	13	24/06/2021	27.398	17.8637	33.4747	0.0451436	1574400	56283000	25800	102983519	47207	937	II: Opportunistic colonizers	honeybee
1036	ESL0937	22.8557	27	23BH2.3	#23	23B1	ESL0937	B1	Invader	Mono	1	2	27/05/2021	17.7677	16.4183	86.6623	34.0127	1657500	147218400	10192200	255866911	17714136	937	II: Opportunistic colonizers	honeybee
1037	ESL0937	23.0247	27	23BH2.4	#23	23B1	ESL0937	B1	Invader	Mono	1	2	27/05/2021	17.9507	17.559	44.1906	33.6842	1471500	68928900	9097800	134941848	17810729	937	II: Opportunistic colonizers	honeybee
1038	ESL0937	22.6737	27	23BH13.3	#23	23B2	ESL0937	B2	Invader	Mono	2	13	24/06/2021	17.9643	15.9093	108.709	26.1608	1884000	206548500	9021000	315825155	13793655	937	II: Opportunistic colonizers	honeybee
1039	ESL0937	23.002	27	23BH7.3	#23	23B3	ESL0937	B3	Invader	Mono	3	7	21/07/2021	19.3873	17.2603	53.5074	12.2496	1495200	84079800	3730200	161993636	7186847	937	II: Opportunistic colonizers	honeybee
1040	ESL0937	21.384	27	23BH7.4	#23	23B3	ESL0937	B3	Invader	Mono	3	7	21/07/2021	14.5617	13.5253	232.11	113.169	4671300	1008803700	74528400	622120450	45961015	937	II: Opportunistic colonizers	honeybee
1041	ESL0937	22.6224	10	23BH2.5	#23	23B1	ESL0937	B1	Invader	Mono	1	2	27/05/2021	18.2143	14.4953	279.57	21.2305	1953300	529120500	7724700	424003411	6190082	937	II: Opportunistic colonizers	honeybee
1042	ESL0937	22.9109	10	23BH2.6	#23	23B1	ESL0937	B1	Invader	Mono	1	2	27/05/2021	17.777	14.9147	255.34	35.1132	1594200	400314300	10133100	393044761	9949087	937	II: Opportunistic colonizers	honeybee
1043	ESL0940	22.3957	11	72DH7.3	#72	72D2	ESL0940+SC	D2	Invader+SC	Comm	2	7	2021-05-08	38.632	15.0297	164.963	1.3e-05	2291400	370830300	0	193935799	0	940	II: Opportunistic colonizers	honeybee
1044	ESL0940	22.728	11	71DH4.5	#71	71D1	ESL0940	D1	Invader	Mono	1	4	21/05/2021	36.5893	23.5143	0.579816	6.72e-05	1813200	1311600	0	866841	0	940	II: Opportunistic colonizers	honeybee
1045	ESL0940	23.8763	11	71DH4.7	#71	71D1	ESL0940	D1	Invader	Mono	1	4	21/05/2021	40	28.375	0.044235	1.4e-05	807900	51600	0	76538	0	940	II: Opportunistic colonizers	honeybee
1046	ESL0940	22.8213	11	71DH15.3	#71	71D3	ESL0940	D3	Invader	Mono	3	15	2021-06-08	36.4913	20.7843	4.10391	7.67e-05	1698000	8063700	0	5690892	0	940	II: Opportunistic colonizers	honeybee
1047	ESL0940	24.816	11	71DH15.4	#71	71D3	ESL0940	D3	Invader	Mono	3	15	2021-06-08	35.971	26.2373	0.373367	0.000438541	417000	214200	0	615555	0	940	II: Opportunistic colonizers	honeybee
1048	ESL0940	22.48	27	71DH4.3	#71	71D1	ESL0940	D1	Invader	Mono	1	4	21/05/2021	40	21.6057	1.83316	5.32e-06	2159400	4669200	0	6228952	0	940	II: Opportunistic colonizers	honeybee
1049	ESL0940	23.7247	27	71DH4.4	#71	71D1	ESL0940	D1	Invader	Mono	1	4	21/05/2021	40	27.5983	0.0682198	1.26e-05	898800	86700	0	277883	0	940	II: Opportunistic colonizers	honeybee
1050	ESL0940	22.6867	27	71DH7.1	#71	71D2	ESL0940	D2	Invader	Mono	2	7	2021-05-08	40	24.8303	0.226304	6.14e-06	1866900	546600	0	843440	0	940	II: Opportunistic colonizers	honeybee
1051	ESL0940	23.0697	27	71DH7.2	#71	71D2	ESL0940	D2	Invader	Mono	2	7	2021-05-08	40	24.1123	0.485429	8.01e-06	1425600	881100	0	1780464	0	940	II: Opportunistic colonizers	honeybee
1052	ESL0940	21.818	27	71DH15.1	#71	71D3	ESL0940	D3	Invader	Mono	3	15	2021-06-08	40	24.3213	0.176369	3.36e-06	3441300	766800	0	641897	0	940	II: Opportunistic colonizers	honeybee
1053	ESL0940	22.0323	27	71DH15.2	#71	71D3	ESL0940	D3	Invader	Mono	3	15	2021-06-08	40	15.2963	106.595	3.9e-06	2959500	310548900	0	302285435	0	940	II: Opportunistic colonizers	honeybee
1054	ESL0940	23.3263	11	72DH15.4	#72	72D3	ESL0940+SC	D3	Invader+SC	Comm	3	15	2021-06-08	39.0697	15.7643	188.968	1.82e-05	1189800	227465400	0	229099985	0	940	II: Opportunistic colonizers	honeybee
1055	ESL0940	25.2823	11	72DH4.5	#72	72D1	ESL0940+SC	D1	Invader+SC	Comm	1	4	21/05/2021	36.122	14.5363	1717.39	0.000545676	300300	514883400	0	2054647094	0	940	II: Opportunistic colonizers	honeybee
1056	ESL0940	24.115	11	72DH4.6	#72	72D1	ESL0940+SC	D1	Invader+SC	Comm	1	4	21/05/2021	40	15.0623	531.036	1.65e-05	682800	362858400	0	636835623	0	940	II: Opportunistic colonizers	honeybee
1057	ESL0940	23.1947	11	71DH7.3	#71	71D2	ESL0940	D2	Invader	Mono	2	7	2021-05-08	37.8233	24.8987	0.306934	3.95e-05	1305600	522300	0	479395	0	940	II: Opportunistic colonizers	honeybee
1058	ESL0940	24.3457	11	71DH7.4	#71	71D2	ESL0940	D2	Invader	Mono	2	7	2021-05-08	34.456	25.6707	0.399149	0.000904662	580500	312600	0	645313	0	940	II: Opportunistic colonizers	honeybee
1059	ESL0940	22.0037	27	72DH4.3	#72	72D1	ESL0940+SC	D1	Invader+SC	Comm	1	4	21/05/2021	40	15.259	107.238	3.82e-06	3019800	318358500	0	303699334	0	940	II: Opportunistic colonizers	honeybee
1060	ESL0940	22.9503	27	72DH4.4	#72	72D1	ESL0940+SC	D1	Invader+SC	Comm	1	4	21/05/2021	37.8145	15.466	179.064	3.35e-05	1550700	277402200	0	515332680	0	940	II: Opportunistic colonizers	honeybee
1061	ESL0940	21.8593	27	72DH7.1	#72	72D2	ESL0940+SC	D2	Invader+SC	Comm	2	7	2021-05-08	35.787	14.6227	150.818	6.42e-05	3342600	486144600	0	418973570	0	940	II: Opportunistic colonizers	honeybee
1062	ESL0940	21.8163	27	72DH7.2	#72	72D2	ESL0940+SC	D2	Invader+SC	Comm	2	7	2021-05-08	40	14.1133	208.369	3.36e-06	3445500	682215900	0	570394269	0	940	II: Opportunistic colonizers	honeybee
1063	ESL0940	21.9077	27	72DH15.1	#72	72D3	ESL0940+SC	D3	Invader+SC	Comm	3	15	2021-06-08	40	15.098	112.18	3.58e-06	3231000	354350100	0	315937496	0	940	II: Opportunistic colonizers	honeybee
1064	ESL0940	21.7463	27	72DH15.2	#72	72D3	ESL0940+SC	D3	Invader+SC	Comm	3	15	2021-06-08	40	14.7603	126.764	3.2e-06	3619500	443599200	0	353059372	0	940	II: Opportunistic colonizers	honeybee
1065	ESL0940	22.5593	11	72DH7.4	#72	72D2	ESL0940+SC	D2	Invader+SC	Comm	2	7	2021-05-08	36.624	14.936	197.175	5.84e-05	2042100	394672800	0	231602835	0	940	II: Opportunistic colonizers	honeybee
1066	ESL0940	23.0117	11	72DH15.3	#72	72D3	ESL0940+SC	D3	Invader+SC	Comm	3	15	2021-06-08	36.533	14.7457	307.832	8.5e-05	1485000	447948900	0	361481188	0	940	II: Opportunistic colonizers	honeybee
1067	ESL0941	21.8013	29	67DH7.2	#67	67D2	ESL0941	D2	Invader	Mono	2	7	2021-05-08	18.2033	14.289	182.573	12.1089	3482100	606971700	81344700	455424876	61034806	941	II: Opportunistic colonizers	honeybee
1068	ESL0941	21.888	29	67DH15.1	#67	67D3	ESL0941	D3	Invader	Mono	3	15	2021-06-08	17.701	14.27	196.448	18.2143	3276000	614692500	111399600	490234156	88844241	941	II: Opportunistic colonizers	honeybee
1069	ESL0941	22.3883	17	67DH9.5	#67	67D1	ESL0941	D1	Invader	Mono	1	9	2021-10-06	17.527	14.037	326.589	29.0675	2303100	717754800	124218000	953780851	165065771	941	II: Opportunistic colonizers	honeybee
1070	ESL0941	21.829	17	67DH9.6	#67	67D1	ESL0941	D1	Invader	Mono	1	9	2021-10-06	20.1103	13.9487	235.622	3.29132	3414900	761197500	24656100	682188904	22096917	941	II: Opportunistic colonizers	honeybee
1071	ESL0941	22.6483	17	67DH7.5	#67	67D2	ESL0941	D2	Invader	Mono	2	7	2021-05-08	22.665	15.6817	125.076	0.988514	1917900	240325500	4982700	383494539	7951042	941	II: Opportunistic colonizers	honeybee
1072	ESL0941	23.24	29	68DH9.2	#68	68D1	ESL0941+SC	D1	Invader+SC	Comm	1	9	2021-10-06	30.3337	16.8587	83.3629	0.00732139	1264500	109835100	41100	226940424	84920	941	II: Opportunistic colonizers	honeybee
1073	ESL0941	22.7163	29	68DH7.1	#68	68D2	ESL0941+SC	D2	Invader+SC	Comm	2	7	2021-05-08	28.6783	16.1693	93.5068	0.016042	1828200	173741400	115500	248295677	165062	941	II: Opportunistic colonizers	honeybee
1074	ESL0941	24.719	29	68DH7.2	#68	68D2	ESL0941+SC	D2	Invader+SC	Comm	2	7	2021-05-08	28.6473	15.288	690.262	0.0656831	446400	312275400	117900	1827692512	690048	941	II: Opportunistic colonizers	honeybee
1075	ESL0941	23.2493	29	68DH15.1	#68	68D3	ESL0941+SC	D3	Invader+SC	Comm	3	15	2021-06-08	22.6343	16.085	143.443	1.53156	1256100	183767400	5079300	382237948	10564993	941	II: Opportunistic colonizers	honeybee
1076	ESL0941	22.156	29	68DH15.2	#68	68D3	ESL0941+SC	D3	Invader+SC	Comm	3	15	2021-06-08	21.0667	14.814	162.242	2.12776	2712600	428041200	13550400	412277241	13051364	941	II: Opportunistic colonizers	honeybee
1077	ESL0941	22.561	29	67DH9.1	#67	67D1	ESL0941	D1	Invader	Mono	1	9	2021-10-06	20.371	15.7947	108.86	4.56305	2039700	222921300	20944200	285545169	26827921	941	II: Opportunistic colonizers	honeybee
1078	ESL0941	21.7123	29	67DH9.2	#67	67D1	ESL0941	D1	Invader	Mono	1	9	2021-10-06	19.5927	14.8083	119.76	4.34594	3707100	429657900	34091700	302815461	24027241	941	II: Opportunistic colonizers	honeybee
1079	ESL0941	21.8247	29	67DH7.1	#67	67D2	ESL0941	D2	Invader	Mono	2	7	2021-05-08	18.2397	14.6117	148.364	12.0003	3425400	489715200	79515600	373526859	60649970	941	II: Opportunistic colonizers	honeybee
1080	ESL0941	21.0863	17	68DH7.6	#68	68D2	ESL0941+SC	D2	Invader+SC	Comm	2	7	2021-05-08	23.4857	12.467	393.258	0.189552	5760600	2039763600	2981100	1083670887	1583777	941	II: Opportunistic colonizers	honeybee
1081	ESL0941	21.8187	29	67DH15.2	#67	67D3	ESL0941	D3	Invader	Mono	3	15	2021-06-08	19.484	15.0883	106.177	5.04434	3439800	356636100	36491400	270882940	27717042	941	II: Opportunistic colonizers	honeybee
1082	ESL0941	22.0117	17	68DH15.6	#68	68D3	ESL0941+SC	D3	Invader+SC	Comm	3	15	2021-06-08	20.3767	14.914	136.965	3.10588	3002700	400491900	20870100	408194437	21271488	941	II: Opportunistic colonizers	honeybee
1083	ESL0941	21.8583	17	68DH9.5	#68	68D1	ESL0941+SC	D1	Invader+SC	Comm	1	9	2021-10-06	21.3145	13.719	281.957	1.45784	3345000	886854900	11603400	811412580	10616331	941	II: Opportunistic colonizers	honeybee
1084	ESL0941	21.9757	17	68DH9.6	#68	68D1	ESL0941+SC	D1	Invader+SC	Comm	1	9	2021-10-06	22.4707	14.8813	136.649	0.709562	3079800	409290600	5627100	406719078	5591746	941	II: Opportunistic colonizers	honeybee
1085	ESL0941	22.873	29	68DH9.1	#68	68D1	ESL0941+SC	D1	Invader+SC	Comm	1	9	2021-10-06	26.926	15.3513	183.758	0.0602456	1637400	299391600	346200	477721041	552410	941	II: Opportunistic colonizers	honeybee
1086	ESL0941	22.1633	17	67DH7.6	#67	67D2	ESL0941	D2	Invader	Mono	2	7	2021-05-08	16.926	13.6957	354.015	37.722	2698500	900728700	180951000	1021543506	205221971	941	II: Opportunistic colonizers	honeybee
1087	ESL0941	22.5703	17	67DH15.5	#67	67D3	ESL0941	D3	Invader	Mono	3	15	2021-06-08	17.6073	14.489	270.847	31.1897	2026200	531354600	118126200	802578317	178422332	941	II: Opportunistic colonizers	honeybee
1088	ESL0941	21.532	17	67DH15.6	#67	67D3	ESL0941	D3	Invader	Mono	3	15	2021-06-08	18.1777	14.4107	139.231	10.2272	4209000	559778700	82662000	407026544	60105231	941	II: Opportunistic colonizers	honeybee
1089	ESL0941	21.9467	17	68DH15.5	#68	68D3	ESL0941+SC	D3	Invader+SC	Comm	3	15	2021-06-08	28.089	14.011	244.835	0.0141571	3143400	730277700	167100	711006677	162690	941	II: Opportunistic colonizers	honeybee
1090	ESL0941	22.002	17	68DH7.5	#68	68D2	ESL0941+SC	D2	Invader+SC	Comm	2	7	2021-05-08	23.3423	13.4935	364.178	0.394929	3023100	1030395300	3261000	1043125697	3301289	941	II: Opportunistic colonizers	honeybee
1091	ESL0943	21.6433	29	70DH7.2	#70	70D2	ESL0943+SC	D2	Invader+SC	Comm	2	7	2021-05-08	20.3953	13.7907	231.147	2.37512	3891900	845564100	8087100	567641852	5429011	943	II: Opportunistic colonizers	honeybee
1092	ESL0943	21.1877	29	69DH7.2	#69	69D2	ESL0943	D2	Invader	Mono	2	7	2021-05-08	15.0797	11.0817	1102.07	68.9749	5364000	5126604600	231152700	2497069321	112589981	943	II: Opportunistic colonizers	honeybee
1093	ESL0943	22.1527	29	69DH15.1	#69	69D3	ESL0943	D3	Invader	Mono	3	15	2021-06-08	18.585	14.4767	204.506	11.857	2718900	535732200	25333500	514806546	24343976	943	II: Opportunistic colonizers	honeybee
1094	ESL0943	23.1093	17	70DH9.5	#70	70D1	ESL0943+SC	D1	Invader+SC	Comm	1	9	2021-10-06	23.267	15.45	202.157	0.896474	1386300	280370700	1040100	618957303	2296165	943	II: Opportunistic colonizers	honeybee
1095	ESL0943	22.1553	17	70DH9.6	#70	70D1	ESL0943+SC	D1	Invader+SC	Comm	1	9	2021-10-06	23.029	14.3973	216.467	0.545758	2713800	564766200	1208700	636907184	1363095	943	II: Opportunistic colonizers	honeybee
1096	ESL0943	21.9863	29	69DH15.2	#69	69D3	ESL0943	D3	Invader	Mono	3	15	2021-06-08	19.07	14.9787	128.682	7.54925	3056700	383627700	18657000	327903979	15946983	943	II: Opportunistic colonizers	honeybee
1097	ESL0943	24.5753	29	70DH9.2	#70	70D1	ESL0943+SC	D1	Invader+SC	Comm	1	9	2021-10-06	23.3027	17.7765	111.34	2.41608	493800	59643300	1292400	315573208	6838099	943	II: Opportunistic colonizers	honeybee
1098	ESL0943	21.8617	29	70DH7.1	#70	70D2	ESL0943+SC	D2	Invader+SC	Comm	2	7	2021-05-08	17.6807	19.6677	4.57572	18.1387	3337200	16950000	44814300	13270186	35085198	943	II: Opportunistic colonizers	honeybee
1099	ESL0943	21.246	17	69DH7.6	#69	69D2	ESL0943	D2	Invader	Mono	2	7	2021-05-08	16.893	12.5593	412.047	20.4354	5148000	1918239900	57954300	1140380206	34453426	943	II: Opportunistic colonizers	honeybee
1100	ESL0943	21.5817	29	70DH15.1	#70	70D3	ESL0943+SC	D3	Invader+SC	Comm	3	15	2021-06-08	22.7613	16.8103	27.3095	0.441453	4064400	113424300	1818300	72912033	1168850	943	II: Opportunistic colonizers	honeybee
1101	ESL0943	22.9627	29	70DH15.2	#70	70D3	ESL0943+SC	D3	Invader+SC	Comm	3	15	2021-06-08	25.2	15.7487	148.467	0.212078	1537200	229848600	390600	390661877	663883	943	II: Opportunistic colonizers	honeybee
1102	ESL0943	22.181	29	69DH9.1	#69	69D1	ESL0943	D1	Invader	Mono	1	9	2021-10-06	19.271	15.3063	117.349	7.51618	2665200	308489700	16435500	302412967	16111748	943	II: Opportunistic colonizers	honeybee
1103	ESL0943	22.9817	29	69DH9.2	#69	69D1	ESL0943	D1	Invader	Mono	1	9	2021-10-06	20.6963	16.4233	94.2443	4.87477	1516800	146729700	6688800	252743069	11521511	943	II: Opportunistic colonizers	honeybee
1104	ESL0943	21.4137	29	69DH7.1	#69	69D2	ESL0943	D2	Invader	Mono	2	7	2021-05-08	16.7087	12.6697	428.752	26.0823	4574700	1782483300	82731900	1018010824	47249795	943	II: Opportunistic colonizers	honeybee
1105	ESL0943	21.4205	17	70DH7.5	#70	70D2	ESL0943+SC	D2	Invader+SC	Comm	2	7	2021-05-08	18.3023	12.1837	603.342	8.68284	4552800	2462863800	23825100	1655568335	16015535	943	II: Opportunistic colonizers	honeybee
1106	ESL0943	22.2987	17	70DH15.6	#70	70D3	ESL0943+SC	D3	Invader+SC	Comm	3	15	2021-06-08	22.5627	14.9977	157.696	0.832776	2453400	378809400	1621800	472539019	2023085	943	II: Opportunistic colonizers	honeybee
1107	ESL0943	21.9223	17	70DH15.5	#70	70D3	ESL0943+SC	D3	Invader+SC	Comm	3	15	2021-06-08	22.671	14.9733	123.554	0.595153	3197700	384991500	1514700	368467097	1449687	943	II: Opportunistic colonizers	honeybee
1108	ESL0943	21.9937	17	69DH7.5	#69	69D2	ESL0943	D2	Invader	Mono	2	7	2021-05-08	19.9707	15.943	66.2876	4.06428	3041100	201973800	8318100	203258925	8371027	943	II: Opportunistic colonizers	honeybee
1109	ESL0943	21.365	29	70DH9.1	#70	70D1	ESL0943+SC	D1	Invader+SC	Comm	1	9	2021-10-06	18.0683	12.9567	339.751	9.82643	4734300	1472670300	35093100	812716915	19366695	943	II: Opportunistic colonizers	honeybee
1110	ESL0943	21.9247	17	69DH9.5	#69	69D1	ESL0943	D1	Invader	Mono	1	9	2021-10-06	18.4425	14.8403	135.705	11.1747	3192300	420607800	21809100	403235642	20908329	943	II: Opportunistic colonizers	honeybee
1111	ESL0943	21.6683	17	69DH9.6	#69	69D1	ESL0943	D1	Invader	Mono	1	9	2021-10-06	17.869	14.107	188.881	13.9224	3823800	685096500	31313700	548329825	25062507	943	II: Opportunistic colonizers	honeybee
1112	ESL0943	22.539	17	69DH15.5	#69	69D3	ESL0943	D3	Invader	Mono	3	15	2021-06-08	18.531	14.8993	199.42	16.089	2071500	404418600	20625000	597491144	30471533	943	II: Opportunistic colonizers	honeybee
1113	ESL0943	22.1963	17	69DH15.6	#69	69D3	ESL0943	D3	Invader	Mono	3	15	2021-06-08	18.01	14.4487	214.922	18.2059	2636700	545805000	28649100	633522552	33253361	943	II: Opportunistic colonizers	honeybee
1114	ESL0943	21.642	17	70DH7.6	#70	70D2	ESL0943+SC	D2	Invader+SC	Comm	2	7	2021-05-08	18.2037	13.4747	287.483	10.8403	3895500	1043386500	25354800	819723325	19919676	943	II: Opportunistic colonizers	honeybee
1115	ESL0944	22.8957	26	73DH9.5	#73	73D1	ESL0944	D1	Invader	Mono	1	9	2021-10-06	20.8687	17.3743	45.929	4.07556	1611300	77939100	4347600	148013186	8256474	944	III: Other microbiomes	human
1116	ESL0944	22.2567	34	73DH15.1	#73	73D3	ESL0944	D3	Invader	Mono	3	15	2021-06-08	21.178	17.8453	21.2786	2.11208	2526900	56973600	3570300	46313456	2902273	944	III: Other microbiomes	human
1117	ESL0944	22.3587	34	73DH15.2	#73	73D3	ESL0944	D3	Invader	Mono	3	15	2021-06-08	21.3593	18.1203	18.8741	1.99908	2352000	47448300	3181200	41438585	2778275	944	III: Other microbiomes	human
1118	ESL0944	21.3953	26	74DH7.6	#74	74D2	ESL0944+SC	D2	Invader+SC	Comm	2	7	2021-05-08	30.111	13.2807	277.178	0.00237861	4634400	1187122800	12000	783833024	7923	944	III: Other microbiomes	human
1119	ESL0944	22.935	34	73DH7.2	#73	73D2	ESL0944	D2	Invader	Mono	2	7	2021-05-08	21.9097	18.557	20.7926	2.03543	1567500	35486100	2241000	46502072	2936675	944	III: Other microbiomes	human
1120	ESL0944	22.4987	26	74DH15.5	#74	74D3	ESL0944+SC	D3	Invader+SC	Comm	3	15	2021-06-08	28.2067	15.784	105.031	0.0191303	2131200	224508900	40800	322352306	58581	944	III: Other microbiomes	human
1121	ESL0944	21.8047	26	74DH15.6	#74	74D3	ESL0944+SC	D3	Invader+SC	Comm	3	15	2021-06-08	28.9	14.9037	119.511	0.00731294	3474000	403254300	26100	355198088	22990	944	III: Other microbiomes	human
1122	ESL0944	21.8493	26	73DH9.6	#73	73D1	ESL0944	D1	Invader	Mono	1	9	2021-10-06	19.659	16.6147	37.6523	4.56411	3366300	129192600	9390000	117437351	8535603	944	III: Other microbiomes	human
1123	ESL0944	21.2317	26	73DH7.5	#73	73D2	ESL0944	D2	Invader	Mono	2	7	2021-05-08	19.976	15.9377	39.2331	2.38777	5200200	202691700	7674000	119271682	4515680	944	III: Other microbiomes	human
1124	ESL0944	22.8903	26	73DH7.6	#73	73D2	ESL0944	D2	Invader	Mono	2	7	2021-05-08	21.952	17.8463	32.991	1.91631	1617600	56935800	2181300	107704963	4126346	944	III: Other microbiomes	human
1125	ESL0944	22.4113	26	73DH15.5	#73	73D3	ESL0944	D3	Invader	Mono	3	15	2021-06-08	21.205	17.7883	24.6412	2.3075	2266200	59175600	3509700	79903511	4739071	944	III: Other microbiomes	human
1126	ESL0944	22.892	26	73DH15.6	#73	73D3	ESL0944	D3	Invader	Mono	3	15	2021-06-08	21.363	18.0303	29.0742	2.88586	1615500	50376000	3173700	95419721	6011465	944	III: Other microbiomes	human
1127	ESL0944	22.349	34	73DH9.1	#73	73D1	ESL0944	D1	Invader	Mono	1	9	2021-10-06	20.7763	31.6273	0.00161044	2.97454	2367900	6000	4610700	5205	3999679	944	III: Other microbiomes	human
1128	ESL0944	23.0097	34	73DH9.2	#73	73D1	ESL0944	D1	Invader	Mono	1	9	2021-10-06	21.2063	18.2037	27.9737	3.49026	1487100	44889600	3506700	62005062	4843731	944	III: Other microbiomes	human
1129	ESL0944	22.4943	34	73DH7.1	#73	73D2	ESL0944	D2	Invader	Mono	2	7	2021-05-08	20.889	17.6287	29.1549	3.04266	2137500	65807100	4291500	63239469	4124056	944	III: Other microbiomes	human
1130	ESL0944	22.8557	26	74DH9.5	#74	74D1	ESL0944+SC	D1	Invader+SC	Comm	1	9	2021-10-06	29.08	17.3757	44.6318	0.0133749	1657500	77869800	23400	143759631	43200	944	III: Other microbiomes	human
1131	ESL0944	23.369	26	74DH9.6	#74	74D1	ESL0944+SC	D1	Invader+SC	Comm	1	9	2021-10-06	31.491	17.274	68.3562	0.0035895	1154700	83319000	0	220798597	0	944	III: Other microbiomes	human
1132	ESL0944	22.485	26	74DH7.5	#74	74D2	ESL0944+SC	D2	Invader+SC	Comm	2	7	2021-05-08	29.2387	14.5715	241.102	0.0092671	2151600	502977600	21000	715333452	29866	944	III: Other microbiomes	human
1133	ESL0944	22.065	34	74DH7.1	#74	74D2	ESL0944+SC	D2	Invader+SC	Comm	2	7	2021-05-08	29.469	14.4693	193.43	0.00590437	2892000	538352100	18300	382375190	12998	944	III: Other microbiomes	human
1134	ESL0944	22.0143	34	74DH7.2	#74	74D2	ESL0944+SC	D2	Invader+SC	Comm	2	7	2021-05-08	31.422	14.4453	189.887	0.00147235	2997000	547016700	0	374917252	0	944	III: Other microbiomes	human
1135	ESL0944	23.732	34	74DH9.1	#74	74D1	ESL0944+SC	D1	Invader+SC	Comm	1	9	2021-10-06	28.6763	17.964	54.493	0.0324794	894300	52648800	30300	120927988	69595	944	III: Other microbiomes	human
1136	ESL0944	23.699	34	74DH9.2	#74	74D1	ESL0944+SC	D1	Invader+SC	Comm	1	9	2021-10-06	30.5733	17.7587	61.4071	0.00852353	915300	60355200	0	135448068	0	944	III: Other microbiomes	human
1137	ESL0944	21.5403	34	74DH15.1	#74	74D3	ESL0944+SC	D3	Invader+SC	Comm	3	15	2021-06-08	28.5427	14.9983	93.1833	0.00779988	4184400	378641400	33000	185873076	16200	944	III: Other microbiomes	human
1138	ESL0947	22.1177	29	53CH5.2	#53	53C1	ESL0947+SC	C1	Invader+SC	Comm	1	5	2021-09-07	20.4613	15.5983	91.7307	3.15214	2786700	254025000	37821900	238163820	35460322	947	II: Opportunistic colonizers	honeybee
1139	ESL0947	21.9963	29	53CH1.1	#53	53C2	ESL0947+SC	C2	Invader+SC	Comm	2	1	23/07/2021	20.6225	15.212	110.227	2.59158	3035400	328470000	33884400	282728329	29165768	947	II: Opportunistic colonizers	honeybee
1140	ESL0947	21.882	16	52CH7.6	#52	52C3	ESL0947	C3	Invader	Mono	3	7	29/07/2021	21.0835	17.2353	25.0487	1.73929	3289800	85489800	276300	114432065	369840	947	II: Opportunistic colonizers	honeybee
1141	ESL0947	21.8643	29	52CH1.1	#52	52C2	ESL0947	C2	Invader	Mono	2	1	23/07/2021	17.4243	14.2053	202.11	21.7057	3330900	641713800	300180300	503349138	235456204	947	II: Opportunistic colonizers	honeybee
1142	ESL0947	22.1777	29	52CH1.2	#52	52C2	ESL0947	C2	Invader	Mono	2	1	23/07/2021	18.0057	14.5587	196.584	18.0259	2671500	507290100	201918300	496124591	197474057	947	II: Opportunistic colonizers	honeybee
1143	ESL0947	22.2093	29	52CH7.1	#52	52C3	ESL0947	C3	Invader	Mono	3	7	29/07/2021	18.6957	15.2807	121.825	11.4214	2612700	313802400	126118800	313802400	126118800	947	II: Opportunistic colonizers	honeybee
1144	ESL0947	22.7557	29	52CH7.2	#52	52C3	ESL0947	C3	Invader	Mono	3	7	29/07/2021	20.9843	17.182	47.6256	3.41369	1778400	88577700	26473800	130132117	38893442	947	II: Opportunistic colonizers	honeybee
1145	ESL0947	21.7733	16	53CH5.5	#53	53C1	ESL0947+SC	C1	Invader+SC	Comm	1	5	2021-09-07	23.9695	14.1753	193.743	0.218217	3551400	654649500	38700	811731094	47986	947	II: Opportunistic colonizers	honeybee
1146	ESL0947	21.4497	16	53CH5.6	#53	53C1	ESL0947+SC	C1	Invader+SC	Comm	1	5	2021-09-07	20.6905	13.8573	192.983	1.69251	4460400	808882200	361200	798572597	356596	947	II: Opportunistic colonizers	honeybee
1147	ESL0947	22.1613	16	52CH5.5	#52	52C1	ESL0947	C1	Invader	Mono	1	5	2021-09-07	18.5933	15.3153	115.041	11.8597	2702400	306648300	1509900	499682179	2460376	947	II: Opportunistic colonizers	honeybee
1148	ESL0947	21.1317	16	52CH5.6	#52	52C1	ESL0947	C1	Invader	Mono	1	5	2021-09-07	18.499	14.4865	100.091	6.20171	5579700	532239000	1610400	420047861	1270942	947	II: Opportunistic colonizers	honeybee
1149	ESL0947	21.7443	16	52CH1.5	#52	52C2	ESL0947	C2	Invader	Mono	2	1	23/07/2021	16.3955	12.1807	756.747	40.753	3624600	2467784100	6761100	2998126876	8214104	947	II: Opportunistic colonizers	honeybee
1150	ESL0947	22.196	16	52CH1.6	#52	52C2	ESL0947	C2	Invader	Mono	2	1	23/07/2021	20.063	15.5947	97.0956	4.38629	2637300	254645400	554100	425186270	925191	947	II: Opportunistic colonizers	honeybee
1151	ESL0947	23.939	16	52CH7.5	#52	52C3	ESL0947	C3	Invader	Mono	3	7	29/07/2021	20.344	16.3957	186.539	12.0838	773100	149455200	457500	851291484	2605904	947	II: Opportunistic colonizers	honeybee
1152	ESL0947	21.2417	16	53CH1.5	#53	53C2	ESL0947+SC	C2	Invader+SC	Comm	2	1	23/07/2021	19.366	13.5693	203.987	3.66971	5163900	979702500	891300	835447810	760062	947	II: Opportunistic colonizers	honeybee
1153	ESL0947	21.7647	16	53CH1.6	#53	53C2	ESL0947+SC	C2	Invader+SC	Comm	2	1	23/07/2021	26.3897	14.926	114.457	0.0405262	3573000	397307400	0	489662189	0	947	II: Opportunistic colonizers	honeybee
1154	ESL0947	25.833	29	52CH5.1	#52	52C1	ESL0947	C1	Invader	Mono	1	5	2021-09-07	40	20.9663	29.1751	5.44e-05	203700	7144200	0	91633045	0	947	II: Opportunistic colonizers	honeybee
1155	ESL0947	22.0107	29	52CH5.2	#52	52C1	ESL0947	C1	Invader	Mono	1	5	2021-09-07	18.1927	14.8853	139.617	14.1037	3004800	408202800	177738600	354935921	154545274	947	II: Opportunistic colonizers	honeybee
1156	ESL0947	22.8807	29	53CH5.1	#53	53C1	ESL0947+SC	C1	Invader+SC	Comm	1	5	2021-09-07	26.155	15.8313	132.453	0.103354	1628400	217549500	778200	349049115	1248589	947	II: Opportunistic colonizers	honeybee
1157	ESL0947	20.5347	16	53CH7.5	#53	53C3	ESL0947+SC	C3	Invader+SC	Comm	3	7	29/07/2021	20.3563	14.257	77.5829	1.13158	8494800	620031600	453600	321413118	235138	947	II: Opportunistic colonizers	honeybee
1158	ESL0947	20.193	16	53CH7.6	#53	53C3	ESL0947+SC	C3	Invader+SC	Comm	3	7	29/07/2021	17.7583	12.1337	266.748	5.40639	10805100	2546164200	2668800	1037673077	1087653	947	II: Opportunistic colonizers	honeybee
1159	ESL0947	21.5727	29	53CH7.2	#53	53C3	ESL0947+SC	C3	Invader+SC	Comm	3	7	29/07/2021	20.1313	15.727	57.507	2.71572	4090200	233185800	47369400	148952261	30258186	947	II: Opportunistic colonizers	honeybee
1160	ESL0947	22.179	29	53CH1.2	#53	53C2	ESL0947+SC	C2	Invader+SC	Comm	2	1	23/07/2021	19.1647	14.514	202.953	8.07988	2669100	522590400	91590300	511547690	89654931	947	II: Opportunistic colonizers	honeybee
1161	ESL0947	21.9903	29	53CH7.1	#53	53C3	ESL0947+SC	C3	Invader+SC	Comm	3	7	29/07/2021	19.0103	14.957	130.992	7.88986	3048300	389197500	101757600	333581442	87216508	947	II: Opportunistic colonizers	honeybee
1162	ESL0954	22.9323	34	48CH7.2	#48	48C3	ESL0954	C3	Invader	Mono	3	7	29/07/2021	32.464	23.2593	0.797192	0.00135108	1570200	1554000	0	2113517	0	954	I: Other bee species	Stingless
1163	ESL0954	22.8957	34	49CH7.2	#49	49C3	ESL0954+SC	C3	Invader+SC	Comm	3	7	29/07/2021	37.154	15.8003	136.744	5.1e-05	1611300	222082500	0	294338908	0	954	I: Other bee species	Stingless
1164	ESL0954	22.9913	34	48CH7.1	#48	48C3	ESL0954	C3	Invader	Mono	3	7	29/07/2021	31.831	24.2557	0.416292	0.00218271	1506300	801000	0	1135614	0	954	I: Other bee species	Stingless
1165	ESL0954	21.5143	34	48CH1.1	#48	48C2	ESL0954	C2	Invader	Mono	2	1	23/07/2021	35.8665	28.2323	0.00949906	4.78e-05	4261800	56700	0	28412	0	954	I: Other bee species	Stingless
1166	ESL0954	22.681	34	48CH1.2	#48	48C2	ESL0954	C2	Invader	Mono	2	1	23/07/2021	33.358	24.1217	0.368397	0.000610805	1874400	875700	0	997707	0	954	I: Other bee species	Stingless
1167	ESL0954	22.3783	25	49CH7.3	#49	49C3	ESL0954+SC	C3	Invader+SC	Comm	3	7	29/07/2021	40	15.676	104.137	4.96e-06	2319600	241233000	0	222092228	0	954	I: Other bee species	Stingless
1168	ESL0954	21.2327	25	49CH7.4	#49	49C3	ESL0954+SC	C3	Invader+SC	Comm	3	7	29/07/2021	36.1345	14.3117	121.179	3.27e-05	5196600	597887400	0	245702659	0	954	I: Other bee species	Stingless
1169	ESL0954	23.423	34	49CH5.1	#49	49C1	ESL0954+SC	C1	Invader+SC	Comm	1	5	2021-09-07	30.451	15.8863	185.679	0.00766234	1111500	209733300	18000	402965316	34584	954	I: Other bee species	Stingless
1170	ESL0954	23.1093	34	49CH5.2	#49	49C1	ESL0954+SC	C1	Invader+SC	Comm	1	5	2021-09-07	33.284	17.7283	41.6718	0.000865207	1386300	61585500	0	94870457	0	954	I: Other bee species	Stingless
1171	ESL0954	22.6537	34	49CH1.1	#49	49C2	ESL0954+SC	C2	Invader+SC	Comm	2	1	23/07/2021	34.0265	16.121	92.5824	0.000377082	1910700	179418600	0	200532470	0	954	I: Other bee species	Stingless
1172	ESL0954	22.7673	34	49CH1.2	#49	49C2	ESL0954+SC	C2	Invader+SC	Comm	2	1	23/07/2021	40	15.9287	114.457	6.49e-06	1763700	203909100	0	246900311	0	954	I: Other bee species	Stingless
1173	ESL0954	22.7017	34	49CH7.1	#49	49C3	ESL0954+SC	C3	Invader+SC	Comm	3	7	29/07/2021	40	15.929	109.339	6.2e-06	1847400	203863800	0	235661653	0	954	I: Other bee species	Stingless
1174	ESL0954	21.788	25	48CH1.4	#48	48C2	ESL0954	C2	Invader	Mono	2	1	23/07/2021	33.203	22.384	0.661586	0.00036622	3514800	2781900	0	1690249	0	954	I: Other bee species	Stingless
1175	ESL0954	20.9707	25	48CH1.3	#48	48C2	ESL0954	C2	Invader	Mono	2	1	23/07/2021	31.9917	27.5843	0.0102115	0.000481225	6249300	87600	0	29935	0	954	I: Other bee species	Stingless
1176	ESL0954	21.7413	25	48CH7.3	#48	48C3	ESL0954	C3	Invader	Mono	3	7	29/07/2021	30.5273	22.7337	0.502664	0.00226543	3632400	2204700	17100	1296181	10053	954	I: Other bee species	Stingless
1177	ESL0954	22.4643	25	48CH7.4	#48	48C3	ESL0954	C3	Invader	Mono	3	7	29/07/2021	32.228	23.0237	0.678616	0.00115039	2183100	1817700	0	1778109	0	954	I: Other bee species	Stingless
1178	ESL0954	22.9237	34	48CH5.1	#48	48C1	ESL0954	C1	Invader	Mono	1	5	2021-09-07	30.5185	20.626	4.91662	0.00517282	1580100	8959500	17100	12109019	23111	954	I: Other bee species	Stingless
1179	ESL0954	23.4173	34	48CH5.2	#48	48C1	ESL0954	C1	Invader	Mono	1	5	2021-09-07	32.1997	20.801	6.1319	0.00227119	1116000	7974900	0	15260571	0	954	I: Other bee species	Stingless
1180	ESL0954	21.9	25	49CH1.3	#49	49C2	ESL0954+SC	C2	Invader+SC	Comm	2	1	23/07/2021	36.303	15.0957	111.766	4.62e-05	3248400	354900300	0	233317121	0	954	I: Other bee species	Stingless
1181	ESL0954	22.1193	25	49CH1.4	#49	49C2	ESL0954+SC	C2	Invader+SC	Comm	2	1	23/07/2021	37.8925	15.1877	122.079	1.79e-05	2783400	333830400	0	256129737	0	954	I: Other bee species	Stingless
1182	ESL0954	22.5277	25	48CH5.5	#48	48C1	ESL0954	C1	Invader	Mono	1	5	2021-09-07	31.9223	19.512	8.08735	0.00148567	2088000	18799200	0	19227314	0	954	I: Other bee species	Stingless
1183	ESL0954	21.128	25	48CH5.6	#48	48C1	ESL0954	C1	Invader	Mono	1	5	2021-09-07	30.1317	18.5203	6.09517	0.00194817	5594100	36362400	22200	13881361	8475	954	I: Other bee species	Stingless
1184	ESL0954	22.2203	25	49CH5.5	#49	49C1	ESL0954+SC	C1	Invader+SC	Comm	1	5	2021-09-07	29.3497	14.8803	162.017	0.00714261	2592600	409562700	36600	337360805	30148	954	I: Other bee species	Stingless
1185	ESL0954	22.1903	25	49CH5.6	#49	49C1	ESL0954+SC	C1	Invader+SC	Comm	1	5	2021-09-07	34.688	16.3543	57.123	0.000172913	2647800	153621900	0	123901824	0	954	I: Other bee species	Stingless
1186	ESL1027	21.5117	30	95E2.4	#95	95E2_4	ESL1027+SC	E2	Invader+SC	Comm	2	5	2022-10-06	35.3535	14.488	130.117	6.81e-05	4269900	531708300	0	516802685	0	1027	III: Other microbiomes	soil
1187	ESL1027	22.3373	30	95E2.3	#95	95E2_3	ESL1027+SC	E2	Invader+SC	Comm	2	5	2022-10-06	33.3223	13.025	635.758	0.000493384	2387400	1407222300	0	2446282144	0	1027	III: Other microbiomes	soil
1188	ESL1027	20.905	30	94E2.3	#94	94E2_3	ESL1027	E2	Invader	Mono	2	5	2022-10-06	31.599	22.6037	0.308071	0.00060365	6545100	2403900	0	1524295	0	1027	III: Other microbiomes	soil
1189	ESL1027	22.0483	30	95E3.3	#95	95E3_3	ESL1027+SC	E3	Invader+SC	Comm	3	1	24/06/2022	33.9147	13.68	330.46	0.000267841	2926200	910165500	0	1290878565	0	1027	III: Other microbiomes	soil
1190	ESL1027	20.4467	30	95E1.4	#95	95E1_4	ESL1027+SC	E1	Invader+SC	Comm	1	7	2022-09-06	32.506	11.7133	425.594	0.000234304	9037800	3367665300	0	1546447645	0	1027	III: Other microbiomes	soil
1191	ESL1027	22.2967	30	94E3.4	#94	94E3_4	ESL1027	E3	Invader	Mono	3	1	24/06/2022	34.105	15.8147	89.3874	0.000278829	2456700	219975000	0	371612425	0	1027	III: Other microbiomes	soil
1192	ESL1027	23.532	18	95E1.1	#95	95E1.1	ESL1027+SC	E1	Invader+SC	Comm	1	7	2022-09-06	31.7053	18.082	43.7133	0.00346403	1029600	48673800	0	79272204	0	1027	III: Other microbiomes	soil
1193	ESL1027	21.552	30	94E2.4	#94	94E2_4	ESL1027	E2	Invader	Mono	2	5	2022-10-06	32.2537	19.162	5.24157	0.000600451	4150200	23728200	0	23728200	0	1027	III: Other microbiomes	soil
1194	ESL1027	20.8757	30	94E3.3	#94	94E3_3	ESL1027	E3	Invader	Mono	3	1	24/06/2022	24.255	22.2043	0.398136	0.0960991	6681600	3135300	446400	1947456	277276	1027	III: Other microbiomes	soil
1195	ESL1027	24.139	18	94E1.1	#94	94E1.1	ESL1027	E1	Invader	Mono	1	7	2022-09-06	24.053	23.1857	1.93634	1.06142	671400	1632000	543000	4075989	1356166	1027	III: Other microbiomes	soil
1196	ESL1027	22.6557	18	94E1.2	#94	94E1.2	ESL1027	E1	Invader	Mono	1	7	2022-09-06	20.6637	20.522	4.38831	3.97788	1908000	9601500	4448400	8438299	3909486	1027	III: Other microbiomes	soil
1197	ESL1027	22.5923	18	94E2.1	#94	94E2.1	ESL1027	E2	Invader	Mono	2	5	2022-10-06	29.893	18.447	17.6958	0.00634279	1995000	38180400	14400	32091631	12104	1027	III: Other microbiomes	soil
1198	ESL1027	23.994	18	94E2.2	#94	94E2.2	ESL1027	E2	Invader	Mono	2	5	2022-10-06	31.4783	18.975	32.4242	0.00558459	743700	26871300	0	60587790	0	1027	III: Other microbiomes	soil
1199	ESL1027	25.455	18	94E3.1	#94	94E3.1	ESL1027	E3	Invader	Mono	3	1	24/06/2022	31.4777	19.4917	62.3939	0.0153814	265800	19055400	0	120214626	0	1027	III: Other microbiomes	soil
1200	ESL1027	23.6623	18	94E3.2	#94	94E3.2	ESL1027	E3	Invader	Mono	3	1	24/06/2022	27.2017	18.275	41.8552	0.0860111	939300	42809100	76800	76423336	137104	1027	III: Other microbiomes	soil
1201	ESL1027	22.0197	30	94E1.3	#94	94E1_3	ESL1027	E1	Invader	Mono	1	7	2022-09-06	21.993	18.53	11.233	1.01866	2985900	36129300	1792500	50217295	2491454	1027	III: Other microbiomes	soil
1202	ESL1027	21.1947	30	94E1.4	#94	94E1_4	ESL1027	E1	Invader	Mono	1	7	2022-09-06	19.0603	19.14	4.15448	4.39034	5337600	24078000	10872000	18721619	8453420	1027	III: Other microbiomes	soil
1203	ESL1027	23.066	18	95E2.1	#95	95E2.1	ESL1027+SC	E2	Invader+SC	Comm	2	5	2022-10-06	29.6267	16.2627	111.688	0.0105936	1429200	163281600	17100	191574833	20063	1027	III: Other microbiomes	soil
1204	ESL1027	24.4203	18	95E2.2	#95	95E2.2	ESL1027+SC	E2	Invader+SC	Comm	2	5	2022-10-06	29.504	18.1653	76.3735	0.0294893	550800	46048800	18300	140190505	55712	1027	III: Other microbiomes	soil
1205	ESL1027	23.3227	18	95E3.1	#95	95E3.1	ESL1027+SC	E3	Invader+SC	Comm	3	1	24/06/2022	30.5373	17.1907	70.132	0.00673238	1193100	88068300	0	123776154	0	1027	III: Other microbiomes	soil
1206	ESL1027	22.2603	18	95E1.2	#95	95E1.2	ESL1027+SC	E1	Invader+SC	Comm	1	7	2022-09-06	33.0477	15.7693	89.9468	0.000565834	2520600	226710300	0	150820902	0	1027	III: Other microbiomes	soil
1207	ESL1027	20.396	30	95E1.3	#95	95E1_3	ESL1027+SC	E1	Invader+SC	Comm	1	7	2022-09-06	33.2373	11.4077	507.876	0.000136262	9366000	4127071800	0	1828760771	0	1027	III: Other microbiomes	soil
1208	ESL1027	21.8177	30	95E3.4	#95	95E3_4	ESL1027+SC	E3	Invader+SC	Comm	3	1	24/06/2022	34.58	17.0307	27.6077	0.000143931	3442200	97959600	0	118108167	0	1027	III: Other microbiomes	soil
1209	ESL1027	22.7247	18	95E3.2	#95	95E3.2	ESL1027+SC	E3	Invader+SC	Comm	3	1	24/06/2022	30.48	17.125	48.4917	0.0046282	1817700	92001000	10200	84872023	9410	1027	III: Other microbiomes	soil
1210	ESL1042	23.0743	21	8AH7.3	#8	8 A3	ESL1042	A3	Invader	Mono	3	7	30/07/2021	16.445	15.1113	249.518	98.9984	1420800	351220800	155573400	429014427	190032120	1042	I: Other bee species	Acerana
1211	ESL1042	22.653	21	8AH9.7	#8	8 A2	ESL1042	A2	Invader	Mono	2	9	18/06/2021	16.9447	15.0063	200.39	52.2853	1911600	376631400	109216800	341935444	99155554	1042	I: Other bee species	Acerana
1212	ESL1042	22.6547	31	8AH9.6	#8	8 A2	ESL1042	A2	Invader	Mono	2	9	18/06/2021	16.4297	16.4137	75.6359	74.8017	1909500	147676200	157271400	134219453	142940306	1042	I: Other bee species	Acerana
1213	ESL1042	23.0237	21	8AH1.3	#8	8 A1	ESL1042	A1	Invader	Mono	1	1	2021-04-06	17.992	16.5247	90.447	32.7102	1472400	137164200	52028100	161673777	61324890	1042	I: Other bee species	Acerana
1214	ESL1042	22.651	31	8AH7.5	#8	8 A3	ESL1042	A3	Invader	Mono	3	7	30/07/2021	16.572	15.572	135.205	67.6023	1914300	258514200	142194600	234368382	128913299	1042	I: Other bee species	Acerana
1215	ESL1042	23.0973	31	8AH1.6	#8	8 A1	ESL1042	A1	Invader	Mono	1	1	2021-04-06	17.7017	16.7017	84.1952	42.0976	1398000	121927500	63902100	151362787	79329109	1042	I: Other bee species	Acerana
1216	ESL1042	22.991	21	8AH9.3	#8	8 A2	ESL1042	A2	Invader	Mono	2	9	18/06/2021	16.6013	14.5847	339.28	83.8458	1506900	498591000	139271700	574228337	160399519	1042	I: Other bee species	Acerana
1217	ESL1042	22.1043	31	8AH9.5	#8	8 A2	ESL1042	A2	Invader	Mono	2	9	18/06/2021	19.7123	18.7123	10.4977	5.24885	2813100	32002200	15390300	19743279	9494816	1042	I: Other bee species	Acerana
1218	ESL1042	22.4423	21	9AH9.3	#9	9 A2	ESL1042+SC	A2	Invader+SC	Comm	2	9	18/06/2021	17.277	15.336	137.791	35.8856	2217300	302461200	86317500	236739013	67561458	1042	I: Other bee species	Acerana
1219	ESL1042	23.527	21	9AH9.4	#9	9 A2	ESL1042+SC	A2	Invader+SC	Comm	2	9	18/06/2021	17.4313	15.5613	249.98	68.3878	1033200	260355300	77382300	437327355	129981593	1042	I: Other bee species	Acerana
1220	ESL1042	24.149	21	8AH7.4	#8	8 A3	ESL1042	A3	Invader	Mono	3	7	30/07/2021	18.5513	17.3163	113.982	48.4245	666600	81005100	35014200	210897616	91159832	1042	I: Other bee species	Acerana
1221	ESL1042	22.7803	21	9AH7.5	#9	9 A3	ESL1042+SC	A3	Invader+SC	Comm	3	7	30/07/2021	17.6143	14.7633	259.034	35.9022	1747800	442714800	67978200	439599231	67499809	1042	I: Other bee species	Acerana
1222	ESL1042	21.4223	31	9AH7.6	#9	9 A3	ESL1042+SC	A3	Invader+SC	Comm	3	7	30/07/2021	17.8193	15.8193	48.6039	12.151	4547100	219293100	58794000	83698000	22440014	1042	I: Other bee species	Acerana
1223	ESL1042	22.9403	31	9AH1.5	#9	9 A1	ESL1042+SC	A1	Invader+SC	Comm	1	1	2021-04-06	19.2423	18.2423	25.9561	12.978	1561500	43749600	21466800	48624676	23858874	1042	I: Other bee species	Acerana
1224	ESL1042	22.7903	21	9AH1.4	#9	9 A1	ESL1042+SC	A1	Invader+SC	Comm	1	1	2021-04-06	18.5057	17.2493	46.5594	19.4901	1735500	84697500	36165000	84697500	36165000	1042	I: Other bee species	Acerana
1225	ESL1042	22.1757	31	9AH1.6	#9	9 A1	ESL1042+SC	A1	Invader+SC	Comm	1	1	2021-04-06	19.564	18.564	12.2242	6.11209	2675400	35321400	17094300	22912570	11088868	1042	I: Other bee species	Acerana
1226	ESL1042	23.113	21	9AH7.4	#9	9 A3	ESL1042+SC	A3	Invader+SC	Comm	3	7	30/07/2021	17.5577	14.68	345.61	47.0243	1382700	467951400	70761000	587350586	88815879	1042	I: Other bee species	Acerana
1227	ESL1042	22.654	31	8AH1.5	#8	8 A1	ESL1042	A1	Invader	Mono	1	1	2021-04-06	18.1507	17.1507	45.3595	22.6798	1910400	90443400	46499700	82163170	42242582	1042	I: Other bee species	Acerana
1228	ESL1042	26.1303	21	8AH1.4	#8	8 A1	ESL1042	A1	Invader	Mono	1	1	2021-04-06	22.8453	21.3367	27.7356	9.74728	165300	5584200	1674300	58629033	17578631	1042	I: Other bee species	Acerana
1229	ESL1042	23.3793	31	9AH9.6	#9	9 A2	ESL1042+SC	A2	Invader+SC	Comm	2	9	18/06/2021	17.6317	15.6317	214.922	53.7304	1146300	248453700	67149000	376159292	101663691	1042	I: Other bee species	Acerana
1230	ESL1042	22.116	31	9AH7.5	#9	9 A3	ESL1042+SC	A3	Invader+SC	Comm	3	7	30/07/2021	18.1337	16.1337	63.2211	15.8053	2790000	177913200	47062800	110669663	29275086	1042	I: Other bee species	Acerana
1231	ESL1044	22.912	33	40CH1.5	#40	40C2	ESL1044	C2	Invader	Mono	2	1	23/07/2021	16.337	15.337	190.679	95.3394	1593000	302259900	556150200	489222733	900156854	1044	I: Other bee species	Acerana
1232	ESL1044	23.2903	33	40CH7.6	#40	40C3	ESL1044	C3	Invader	Mono	3	7	29/07/2021	18.707	17.707	47.9458	23.9729	1220400	62465700	124577100	131971843	263195154	1044	I: Other bee species	Acerana
1233	ESL1044	21.7953	24	40CH7.3	#40	40C3	ESL1044	C3	Invader	Mono	3	7	29/07/2021	17.6963	17.222	23.8073	17.1365	3496800	86251500	235787100	63597162	173856574	1044	I: Other bee species	Acerana
1234	ESL1044	21.8213	33	40CH7.5	#40	40C3	ESL1044	C3	Invader	Mono	3	7	29/07/2021	19.147	18.147	12.7669	6.38344	3433200	46614000	94364400	35007342	70868126	1044	I: Other bee species	Acerana
1235	ESL1044	21.6153	24	40CH7.4	#40	40C3	ESL1044	C3	Invader	Mono	3	7	29/07/2021	17.9823	17.6177	15.9741	12.4063	3969300	66290400	196839000	43060452	127861294	1044	I: Other bee species	Acerana
1236	ESL1044	20.5207	24	40CH5.5	#40	40 C1	ESL1044	C1	Invader	Mono	1	5	2021-09-07	17.2707	15.9343	24.0228	9.51366	8579100	203141700	308475000	61051905	92708619	1044	I: Other bee species	Acerana
1237	ESL1044	23.7637	33	40CH5.1	#40	40 C1	ESL1044	C1	Invader	Mono	1	5	2021-09-07	19.861	18.861	29.9123	14.9561	874500	28988700	60125700	85469428	177272840	1044	I: Other bee species	Acerana
1238	ESL1044	22.3	24	40CH5.6	#40	40 C1	ESL1044	C1	Invader	Mono	1	5	2021-09-07	18.8213	18.061	18.8828	11.1476	2451000	49358700	115902600	51923298	121924712	1044	I: Other bee species	Acerana
1239	ESL1044	22.9207	33	40CH5.2	#40	40 C1	ESL1044	C1	Invader	Mono	1	5	2021-09-07	20.5673	19.5673	10.2201	5.11004	1583400	18119700	38495700	29505449	62684974	1044	I: Other bee species	Acerana
1240	ESL1044	21.4867	24	40CH1.4	#40	40C2	ESL1044	C2	Invader	Mono	2	1	23/07/2021	16.2867	15.734	53.9169	36.7583	4345500	232102200	574105200	137715040	340638394	1044	I: Other bee species	Acerana
1241	ESL1044	22.9973	33	40CH1.6	#40	40C2	ESL1044	C2	Invader	Mono	2	1	23/07/2021	16.803	15.803	146.457	73.2285	1500000	221688900	414414300	381061050	712336740	1044	I: Other bee species	Acerana
1242	ESL1044	21.78	33	41CH1.5	#41	41C2	ESL1044+SC	C2	Invader+SC	Comm	2	1	23/07/2021	18.4703	16.4703	39.6615	9.91537	3534600	142212600	144651300	103738431	105517365	1044	I: Other bee species	Acerana
1243	ESL1044	20.699	24	41CH1.4	#41	41C2	ESL1044+SC	C2	Invader+SC	Comm	2	1	23/07/2021	18.4143	15.6203	33.7933	4.87252	7566600	250334100	149856300	85302372	51064149	1044	I: Other bee species	Acerana
1244	ESL1044	22.595	33	41CH1.6	#41	41C2	ESL1044+SC	C2	Invader+SC	Comm	2	1	23/07/2021	19.3433	17.3433	38.0986	9.52465	1991400	79563000	83364600	103013589	107935682	1044	I: Other bee species	Acerana
1245	ESL1044	22.9137	24	41CH7.3	#41	41C3	ESL1044+SC	C3	Invader+SC	Comm	3	7	29/07/2021	20.2997	17.1183	55.5353	6.12199	1591200	92409900	45582300	149739232	73860686	1044	I: Other bee species	Acerana
1246	ESL1044	22.471	33	41CH7.5	#41	41C3	ESL1044+SC	C3	Invader+SC	Comm	3	7	29/07/2021	19.271	17.271	36.7583	9.18959	2172900	83485200	87259500	99063033	103541595	1044	I: Other bee species	Acerana
1247	ESL1044	22.1597	24	41CH7.4	#41	41C3	ESL1044+SC	C3	Invader+SC	Comm	3	7	29/07/2021	20.2507	15.864	78.5569	3.75549	2705700	212872800	47014200	202853452	44801368	1044	I: Other bee species	Acerana
1248	ESL1044	22.943	33	41CH7.6	#41	41C3	ESL1044+SC	C3	Invader+SC	Comm	3	7	29/07/2021	18.2043	17.2043	53.3963	26.6981	1558500	87271200	171099300	144379659	283063125	1044	I: Other bee species	Acerana
1249	ESL1044	23.4713	24	41CH5.5	#41	41 C1	ESL1044+SC	C1	Invader+SC	Comm	1	5	2021-09-07	21.5055	18.9605	22.798	3.90638	1074300	27132000	21291600	65117558	51100435	1044	I: Other bee species	Acerana
1250	ESL1044	23.38	33	41CH5.1	#41	41 C1	ESL1044+SC	C1	Invader+SC	Comm	1	5	2021-09-07	19.3097	18.3097	33.5987	16.7993	1145700	41832900	85155300	94143194	191638446	1044	I: Other bee species	Acerana
1251	ESL1044	21.2107	24	41CH5.6	#41	41 C1	ESL1044+SC	C1	Invader+SC	Comm	1	5	2021-09-07	19.1277	16.781	21.5508	4.23687	5277600	115659300	95523300	56504880	46667519	1044	I: Other bee species	Acerana
1252	ESL1044	21.6797	33	41CH5.2	#41	41 C1	ESL1044+SC	C1	Invader+SC	Comm	1	5	2021-09-07	20.8513	23.775	0.234014	1.77563	3793500	1102800	32177400	749546	21870199	1044	I: Other bee species	Acerana
1253	ESL1044	21.581	24	40CH1.3	#40	40C2	ESL1044	C2	Invader	Mono	2	1	23/07/2021	15.957	15.574	64.3113	49.3166	4066500	258170400	706923000	163692033	448222038	1044	I: Other bee species	Acerana
1254	ESL1044	21.9757	24	41CH1.3	#41	41C2	ESL1044+SC	C2	Invader+SC	Comm	2	1	23/07/2021	18.2147	15.403	95.1853	13.5573	3079800	289275600	169986900	242176032	142309801	1044	I: Other bee species	Acerana
1255	I49	22.0667	19	102E1.2	#102	102E1.2	I49	E1	Invader	Mono	1	7	2022-09-06	31.898	18.0317	16.3929	0.00109767	2888700	50331300	0	48548875	0	0I49	III: Other microbiomes	mice
1256	I49	23.395	19	102E2.2	#102	102E2.2	I49	E2	Invader	Mono	2	5	2022-10-06	40	19.9303	11.04	1e-05	1133700	14232300	0	34980048	0	0I49	III: Other microbiomes	mice
1257	I49	22.651	19	102E3.2	#102	102E3.2	I49	E3	Invader	Mono	3	1	24/06/2022	22.6537	17.9947	25.2172	0.998153	1914300	51585600	1228800	75086515	1788606	0I49	III: Other microbiomes	mice
1258	I49	22.7717	19	102E2.1	#102	102E2.1	I49	E2	Invader	Mono	2	5	2022-10-06	40	17.5567	37.1425	6.51e-06	1758300	69036000	0	109402213	0	0I49	III: Other microbiomes	mice
1259	I49	22.1093	31	102E2.3	#102	102E2_3	I49	E2	Invader	Mono	2	5	2022-10-06	40	23.926	0.283876	4.12e-06	2803200	997500	0	645749	0	0I49	III: Other microbiomes	mice
1260	I49	22.6383	19	102E3.1	#102	102E3.1	I49	E3	Invader	Mono	3	1	24/06/2022	32.604	19.6073	8.17376	0.00100008	1931400	17643900	0	25454573	0	0I49	III: Other microbiomes	mice
1261	I49	22.6807	31	102E3.3	#102	102E3_3	I49	E3	Invader	Mono	3	1	24/06/2022	22.9466	24.302	0.325035	0.831634	1874700	776700	1019700	751842	987064	0I49	III: Other microbiomes	mice
1262	I49	23.1113	31	102E3.4	#102	102E3_4	I49	E3	Invader	Mono	3	1	24/06/2022	32.3297	26.3437	0.106407	0.00167882	1384500	199800	0	261883	0	0I49	III: Other microbiomes	mice
1263	I49	21.9457	19	103E1.1	#103	103E1.1	I49+SC	E1	Invader+SC	Comm	1	7	2022-09-06	28.6817	14.395	187.49	0.00938128	3145500	565643700	26400	501068067	0	0I49	III: Other microbiomes	mice
1264	I49	22.6347	31	102E2.4	#102	102E2_4	I49	E2	Invader	Mono	2	5	2022-10-06	40	23.9457	0.403041	5.92e-06	1936500	984300	0	922391	0	0I49	III: Other microbiomes	mice
1265	I49	22.4957	19	102E1.1	#102	102E1.1	I49	E1	Invader	Mono	1	7	2022-09-06	25.012	19.9837	5.7041	0.174787	2135700	13736100	273900	17921182	357351	0I49	III: Other microbiomes	mice
1266	I49	22.8943	31	103E1.3	#103	103E1_3	I49+SC	E1	Invader+SC	Comm	1	7	2022-09-06	30.1122	17.2433	50.2482	0.00671769	1612800	85036200	10800	95681543	0	0I49	III: Other microbiomes	mice
1267	I49	22.1637	31	103E1.4	#103	103E1_4	I49+SC	E1	Invader+SC	Comm	1	7	2022-09-06	33.5966	12.78	667.983	0.000361708	2697900	1656334500	0	1114107349	0	0I49	III: Other microbiomes	mice
1268	I49	23.5077	31	103E2.4	#103	103E2_4	I49+SC	E2	Invader+SC	Comm	2	5	2022-10-06	34.259	28.093	0.041656	0.000580134	1047300	62400	0	108123	0	0I49	III: Other microbiomes	mice
1269	I49	24.4647	31	103E3.3	#103	103E3_3	I49+SC	E3	Invader+SC	Comm	3	1	24/06/2022	35.4841	15.553	481.592	0.00048174	534000	261802500	0	889687260	0	0I49	III: Other microbiomes	mice
1270	I49	21.4333	31	103E3.4	#103	103E3_4	I49+SC	E3	Invader+SC	Comm	3	1	24/06/2022	34.9786	12.8263	389.911	8.36e-05	4512000	1606058700	0	645947412	0	0I49	III: Other microbiomes	mice
1271	I49	21.8327	19	103E2.2	#103	103E2.2	I49+SC	E2	Invader+SC	Comm	2	5	2022-10-06	34.1707	16.2443	48.1123	0.000193149	3406200	165285300	0	135209606	0	0I49	III: Other microbiomes	mice
1272	I49	23.0015	31	102E1.3	#102	102E1_3	I49	E1	Invader	Mono	1	7	2022-09-06	26.7603	30.7387	0.00468685	0.0738724	1495800	10800	90000	13103	109188	0I49	III: Other microbiomes	mice
1273	I49	23.112	31	102E1.4	#102	102E1_4	I49	E1	Invader	Mono	1	7	2022-09-06	34.7647	25.896	0.145189	0.00031059	1383600	269100	0	352946	0	0I49	III: Other microbiomes	mice
1274	I49	22.5293	19	103E2.1	#103	103E2.1	I49+SC	E2	Invader+SC	Comm	2	5	2022-10-06	33.8287	15.3677	143.178	0.000396791	2085600	296155800	0	395669602	0	0I49	III: Other microbiomes	mice
1275	I49	21.895	19	103E3.1	#103	103E3.1	I49+SC	E3	Invader+SC	Comm	3	1	24/06/2022	40	15.0367	116.028	3.55e-06	3259800	369107400	0	315504282	0	0I49	III: Other microbiomes	mice
1276	I49	22.072	19	103E3.2	#103	103E3.2	I49+SC	E3	Invader+SC	Comm	3	1	24/06/2022	33.091	14.7447	160.601	0.000481893	2877900	448246800	0	433995234	0	0I49	III: Other microbiomes	mice
1277	I49	21.281	19	103E1.2	#103	103E1.2	I49+SC	E1	Invader+SC	Comm	1	7	2022-09-06	32.0753	13.084	293.456	0.000563095	5022600	1353058200	0	750639384	0	0I49	III: Other microbiomes	mice
1278	KB1	21.4927	31	100E1.4	#100	100E1_4	KB1	E1	Invader	Mono	1	7	2022-09-06	19.5088	15.3473	70.7831	3.95547	4327200	300189300	13776000	125890535	5777248	0KB1	III: Other microbiomes	mice
1279	KB1	23.153	31	101E3.3	#101	101E3_3	KB1+SC	E3	Invader+SC	Comm	3	1	24/06/2022	27.796	16.2153	122.587	0.0400237	1344300	168504900	69600	227468453	93955	0KB1	III: Other microbiomes	mice
1280	KB1	21.9557	31	101E3.4	#101	101E3_4	KB1+SC	E3	Invader+SC	Comm	3	1	24/06/2022	26.885	14.5137	173.886	0.0328187	3123600	522706200	124500	303673627	72330	0KB1	III: Other microbiomes	mice
1281	KB1	22.5093	19	100E2.1	#100	100E2.1	KB1	E2	Invader	Mono	2	5	2022-10-06	23.4193	19.5957	7.53531	0.532185	2115000	17781600	1135800	23426312	1496356	0KB1	III: Other microbiomes	mice
1282	KB1	22.631	19	100E2.2	#100	100E2.2	KB1	E2	Invader	Mono	2	5	2022-10-06	31.1173	13.1763	701.679	0.00278843	1941600	1272446700	0	1826094708	0	0KB1	III: Other microbiomes	mice
1283	KB1	22.4473	19	100E3.1	#100	100E3.1	KB1	E3	Invader	Mono	3	1	24/06/2022	21.868	16.049	84.351	1.49416	2209500	188221800	3056700	237366474	3854804	0KB1	III: Other microbiomes	mice
1284	KB1	23.2587	19	100E3.2	#100	100E3.2	KB1	E3	Invader	Mono	3	1	24/06/2022	24.596	18.721	23.226	0.395751	1248000	31818300	536100	71040474	1196946	0KB1	III: Other microbiomes	mice
1285	KB1	21.851	31	100E2.3	#100	100E2_3	KB1	E2	Invader	Mono	2	5	2022-10-06	30.1827	11.0903	1734.94	0.00310397	3362400	5097131700	15300	2750941261	8257	0KB1	III: Other microbiomes	mice
1286	KB1	21.6587	31	100E2.4	#100	100E2_4	KB1	E2	Invader	Mono	2	5	2022-10-06	21.8479	16.9773	25.6579	0.877048	3849900	101497800	3096300	47842297	1459481	0KB1	III: Other microbiomes	mice
1287	KB1	21.7807	31	100E3.3	#100	100E3_3	KB1	E3	Invader	Mono	3	1	24/06/2022	21.341	14.714	134.054	1.35632	3533100	457485600	4278900	234977532	2197764	0KB1	III: Other microbiomes	mice
1288	KB1	22.517	31	100E3.4	#100	100E3_4	KB1	E3	Invader	Mono	3	1	24/06/2022	23.2523	16.5533	62.4083	0.6007	2103900	134573100	1263600	116074816	1089907	0KB1	III: Other microbiomes	mice
1289	KB1	21.6097	19	101E1.2	#101	101E1.2	KB1+SC	E1	Invader+SC	Comm	1	7	2022-09-06	26.1473	14.0443	189.405	0.0430553	3985200	714261600	199200	499402420	139278	0KB1	III: Other microbiomes	mice
1290	KB1	21.8237	31	101E1.3	#101	101E1_3	KB1+SC	E1	Invader+SC	Comm	1	7	2022-09-06	23.6814	13.359	353.28	0.275918	3427800	1126843500	960900	596558405	508707	0KB1	III: Other microbiomes	mice
1291	KB1	22.5057	31	101E1.4	#101	101E1_4	KB1+SC	E1	Invader+SC	Comm	1	7	2022-09-06	26.9038	13.8047	416.162	0.0474279	2120700	837725400	123000	716848344	105252	0KB1	III: Other microbiomes	mice
1292	KB1	23.0533	31	101E2.4	#101	101E2_4	KB1+SC	E2	Invader+SC	Comm	2	5	2022-10-06	28.608	14.9057	283.591	0.0212751	1442100	402718200	41400	506769792	52097	0KB1	III: Other microbiomes	mice
1293	KB1	22.1653	19	100E1.3	#100	100E1.2	KB1	E1	Invader	Mono	1	7	2022-09-06	20.5957	17.2877	29.3984	2.96836	2694900	82564800	6885000	85368125	7118767	0KB1	III: Other microbiomes	mice
1294	KB1	22.6473	31	100E1.3	#100	100E1_3	KB1	E1	Invader	Mono	1	7	2022-09-06	21.3718	17.176	44.3645	2.42093	1919400	88932000	4195800	84080911	3966926	0KB1	III: Other microbiomes	mice
1295	KB1	21.225	19	101E2.1	#101	101E2.1	KB1+SC	E2	Invader+SC	Comm	2	5	2022-10-06	29.7863	13.9787	151.832	0.00264717	5224800	746156100	19500	397927070	10399	0KB1	III: Other microbiomes	mice
1296	KB1	21.928	19	101E2.2	#101	101E2.2	KB1+SC	E2	Invader+SC	Comm	2	5	2022-10-06	27.095	14.444	179.023	0.0278342	3184800	547502100	108900	479012764	95277	0KB1	III: Other microbiomes	mice
1297	KB1	21.586	19	101E3.1	#101	101E3.1	KB1+SC	E3	Invader+SC	Comm	3	1	24/06/2022	26.723	16.1513	43.2512	0.028419	4052100	175834500	138000	120911441	94895	0KB1	III: Other microbiomes	mice
1298	KB1	21.5613	19	101E3.2	#101	101E3.2	KB1+SC	E3	Invader+SC	Comm	3	1	24/06/2022	26.1447	15.5823	63.0752	0.0417137	4123200	256743300	199500	173503476	134819	0KB1	III: Other microbiomes	mice
1299	KB1	22.045	19	101E1.1	#101	101E1.1	KB1+SC	E1	Invader+SC	Comm	1	7	2022-09-06	23.9033	14.749	157.15	0.275795	2933100	446956500	834000	424601818	792287	0KB1	III: Other microbiomes	mice
1300	KB1	22.6023	19	100E1.1	#100	100E1.1	KB1	E1	Invader	Mono	1	7	2022-09-06	21.1453	17.6687	30.562	2.74537	1981200	64079100	4848000	90122150	6818326	0KB1	III: Other microbiomes	mice
1301	MD	20.6637	28	MDBH7_3	MD	MD B3	MD	B3	Control		3	7	21/07/2021	NA	26.4357	0.0183002	NA	7757400	187800	NA	145952	NA	NA	NA	NA
1302	MD	20.5537	28	MDBH7_4	MD	MD B3	MD	B3	Control		3	7	21/07/2021	NA	27.432	0.00849993	NA	8382000	96900	NA	69696	NA	NA	NA	NA
1303	MD	21.512	28	MDCH5_2	MD	MD C1	MD	C1	Control		1	5	2021-09-07	NA	18.8117	6.49952	NA	4268700	29955900	NA	42307525	NA	NA	NA	NA
1304	MD	20.8087	28	MDCH1_1	MD	MDC2	MD	C2	Control		2	1	23/07/2021	NA	22.8103	0.249711	NA	7004400	2094900	NA	1803114	NA	NA	NA	NA
1305	MD	21.0237	28	MDCH1_2	MD	MDC2	MD	C2	Control		2	1	23/07/2021	NA	20.8027	1.16554	NA	6020400	7965900	NA	7977014	NA	NA	NA	NA
1306	MD	21.0217	28	MDCH7_1	MD	MDC3	MD	C3	Control		3	7	29/07/2021	NA	25.412	0.0476846	NA	6028800	371100	NA	371100	NA	NA	NA	NA
1307	MD	21.2155	12	MDAH1_7	MD	MD A1	MD	A1	Control		1	1	2021-04-06	NA	19.9537	2.39805	NA	5259600	14013000	NA	11365780	NA	NA	NA	NA
1308	MD	22.6959	12	MDBH8_6	MD	MD B1 Pilot	MD	B1	Control		1	8	30/04/2021	NA	22.855	0.89558	NA	1854900	2033700	NA	4677214	NA	NA	NA	NA
1309	MD	21.3102	12	MDAH1_8	MD	MD A1	MD	A1	Control		1	1	2021-04-06	NA	24.3657	0.120287	NA	4920600	744300	NA	645284	NA	NA	NA	NA
1310	MD	21.5954	12	MDBH8_7	MD	MD B1 Pilot	MD	B1	Control		1	8	30/04/2021	NA	24.5757	0.126722	NA	4025400	647400	NA	686095	NA	NA	NA	NA
1311	MD	21.4277	12	MDAH9_7	MD	MD A2	MD	A2	Control		2	9	18/06/2021	NA	25.7187	0.0510863	NA	4529700	302700	NA	285078	NA	NA	NA	NA
1312	MD	21.4628	12	MDBH13_3	MD	MD B2	MD	B2	Control		2	13	24/06/2021	NA	25.757	0.0509711	NA	4419300	294900	NA	284670	NA	NA	NA	NA
1313	MD	21.458	12	MDAH9_8	MD	MD A2	MD	A2	Control		2	9	18/06/2021	NA	19.209	4.75369	NA	4434000	22997700	NA	22126339	NA	NA	NA	NA
1314	MD	21.8985	12	MDBH13_4	MD	MD B2	MD	B2	Control		2	13	24/06/2021	NA	19.294	6.08191	NA	3251700	21733200	NA	28512418	NA	NA	NA	NA
1315	MD	22.5171	12	MDAH7_1	MD	MD A3	MD	A3	Control		3	7	30/07/2021	NA	28.0163	0.0221081	NA	2103600	65700	NA	133236	NA	NA	NA	NA
1316	MD	21.9018	12	MDBH7_5	MD	MD B3	MD	B3	Control		3	7	21/07/2021	NA	25.4253	0.0869605	NA	3244200	367800	NA	483643	NA	NA	NA	NA
1317	MD	21.701	12	MDAH7_2	MD	MD A3	MD	A3	Control		3	7	30/07/2021	NA	22.1803	0.717294	NA	3737100	3185700	NA	3636562	NA	NA	NA	NA
1318	MD	20.1937	12	MDBH7_6	MD	MD B3	MD	B3	Control		3	7	21/07/2021	NA	27.8867	0.00483276	NA	10799700	71400	NA	28204	NA	NA	NA	NA
1319	MD	22.2043	13	MDCH1_3	MD	MDC2	MD	C2	Control		2	1	23/07/2021	NA	31.2647	0.00187313	NA	2621700	7500	NA	5388	NA	NA	NA	NA
1320	MD	21.7135	13	MDCH1_4	MD	MDC2	MD	C2	Control		2	1	23/07/2021	NA	25.122	0.0941758	NA	3704100	450000	NA	228827	NA	NA	NA	NA
1321	MD	21.844	13	MDCH5_5	MD	MD C1	MD	C1	Control		1	5	2021-09-07	NA	19.9833	3.63175	NA	3378900	13739400	NA	7658956	NA	NA	NA	NA
1322	MD	22.535	13	MDCH5_6	MD	MD C1	MD	C1	Control		1	5	2021-09-07	NA	19.2243	9.92225	NA	2077200	22764300	NA	20642065	NA	NA	NA	NA
1323	MD	21.6667	13	MDCH7_3	MD	MDC3	MD	C3	Control		3	7	29/07/2021	NA	24.9103	0.105575	NA	3828300	518100	NA	254909	NA	NA	NA	NA
1324	MD	27.3947	13	MDCH7_4	MD	MDC3	MD	C3	Control		3	7	29/07/2021	NA	26.4177	1.96837	NA	67800	190200	NA	5283941	NA	NA	NA	NA
1325	MD	22.572	13	MDDH15_7	MD	MD D3	MD	D3	Control		3	15	2021-06-08	NA	25.734	0.111723	NA	2023800	299700	NA	278931	NA	NA	NA	NA
1326	MD	22.871	13	MDDH15_8	MD	MD D3	MD	D3	Control		3	15	2021-06-08	NA	30.0983	0.00667353	NA	1639500	16500	NA	18956	NA	NA	NA	NA
1327	MD	23.4193	13	MDDH4_10	MD	MD D1	MD	D1	Control		1	4	21/05/2021	NA	27.8073	0.0477618	NA	1114500	75300	NA	127260	NA	NA	NA	NA
1328	MD	23.1847	13	MDDH4_7	MD	MD D1	MD	D1	Control		1	4	21/05/2021	NA	27.3433	0.0559908	NA	1314600	102600	NA	147005	NA	NA	NA	NA
1329	MD	22.1867	13	MDDH7_3	MD	MD D2	MD	D2	Control		2	7	2021-05-08	NA	25.7817	0.0827556	NA	2654700	290100	NA	205830	NA	NA	NA	NA
1330	MD	23.3693	13	MDDH7_4	MD	MD D2	MD	D2	Control		2	7	2021-05-08	NA	25.42	0.241373	NA	1154400	369300	NA	602560	NA	NA	NA	NA
1331	MD	21.9387	28	MDAH1_1	MD	MD A1	MD	A1	Control		1	1	2021-04-06	NA	27.1307	0.027356	NA	3161100	118200	NA	225429	NA	NA	NA	NA
1332	MD	21.464	28	MDAH1_2	MD	MD A1	MD	A1	Control		1	1	2021-04-06	NA	24.1103	0.159726	NA	4415400	882300	NA	1204695	NA	NA	NA	NA
1333	MD	21.7963	28	MDAH9_3	MD	MD A2	MD	A2	Control		2	9	18/06/2021	NA	26.559	0.0368379	NA	3494400	173100	NA	298645	NA	NA	NA	NA
1334	MD	21.6227	28	MDAH9_4	MD	MD A2	MD	A2	Control		2	9	18/06/2021	NA	24.144	0.174182	NA	3948900	862800	NA	1317240	NA	NA	NA	NA
1335	MD	21.89	28	MDAH7_1	MD	MD A3	MD	A3	Control		3	7	30/07/2021	NA	28.125	0.0132763	NA	3271200	60900	NA	112238	NA	NA	NA	NA
1336	MD	21.25	28	MDAH7_2	MD	MD A3	MD	A3	Control		3	7	30/07/2021	NA	22.5077	0.41822	NA	5133600	2562300	NA	3009115	NA	NA	NA	NA
1337	MD	21.984	28	MDBH2_1	MD	MD B1	MD	B1	Control		1	2	27/05/2021	NA	28.1943	0.0135053	NA	3061800	58200	NA	114598	NA	NA	NA	NA
1338	MD	22.2627	28	MDBH2_2	MD	MD B1	MD	B1	Control		1	2	27/05/2021	NA	25.606	0.0985273	NA	2516400	326100	NA	781272	NA	NA	NA	NA
1339	MD	20.8877	28	MDBH2_3	MD	MD B1	MD	B1	Control		1	2	27/05/2021	NA	25.812	0.0329327	NA	6625500	284400	NA	258787	NA	NA	NA	NA
1340	MD	22.2247	28	MDBH13_6	MD	MD B2	MD	B2	Control		2	13	24/06/2021	NA	18.8793	10.1636	NA	2584500	28637100	NA	66801063	NA	NA	NA	NA
1341	MD	22.3737	28	MDCH7_2	MD	MDC3	MD	C3	Control		3	7	29/07/2021	NA	25.989	0.0815974	NA	2327100	252900	NA	655186	NA	NA	NA	NA
1342	MD	20.9457	28	MDDH4_3	MD	MD D1	MD	D1	Control		1	4	21/05/2021	NA	24.5273	0.0835239	NA	6360300	668400	NA	633563	NA	NA	NA	NA
1343	MD	21.5353	28	MDDH4_4	MD	MD D1	MD	D1	Control		1	4	21/05/2021	NA	26.3273	0.0360964	NA	4199100	201900	NA	289875	NA	NA	NA	NA
1344	MD	21.2907	28	MDDH7_1	MD	MD D2	MD	D2	Control		2	7	2021-05-08	NA	23.8333	0.171625	NA	4988700	1060800	NA	1281967	NA	NA	NA	NA
1345	MD	21.3947	28	MDDH7_2	MD	MD D2	MD	D2	Control		2	7	2021-05-08	NA	24.8373	0.0919717	NA	4636500	543900	NA	707228	NA	NA	NA	NA
1346	MD	20.7563	28	MDDH15_1	MD	MD D3	MD	D3	Control		3	15	2021-06-08	NA	25.091	0.0495605	NA	7267200	459600	NA	381280	NA	NA	NA	NA
1347	MD	21.034	28	MDDH15_2	MD	MD D3	MD	D3	Control		3	15	2021-06-08	NA	23.805	0.146503	NA	5976900	1080900	NA	1090286	NA	NA	NA	NA
1348	SC	21.1483	28	1AH1_2	#1	1 A1	SC	A1	Control		1	1	2021-04-06	NA	16.0503	34.2492	NA	5514600	188055000	NA	205589886	NA	NA	NA	NA
1349	SC	21.609	28	1AH9_3	#1	1 A2	SC	A2	Control		2	9	18/06/2021	NA	14.4427	143.642	NA	3987000	547988100	NA	828620682	NA	NA	NA	NA
1350	SC	21.1113	28	1AH9_4	#1	1 A2	SC	A2	Control		2	9	18/06/2021	NA	13.8843	149.811	NA	5660100	794482800	NA	846235562	NA	NA	NA	NA
1351	SC	21.178	28	1AH7_1	#1	1 A3	SC	A3	Control		3	7	30/07/2021	NA	13.5973	191.429	NA	5400600	961622100	NA	1073478376	NA	NA	NA	NA
1352	SC	21.326	28	1AH7_2	#1	1 A3	SC	A3	Control		3	7	30/07/2021	NA	14.8347	89.9676	NA	4866000	422196300	NA	523086119	NA	NA	NA	NA
1353	SC	21.2237	28	18BH2_1	#18	18 B1	SC	B1	Control		1	2	27/05/2021	NA	16.217	32.1482	NA	5229600	168318300	NA	194041106	NA	NA	NA	NA
1354	SC	22.2827	28	35CH7_1	#35	35C3	SC	C3	Control		3	7	29/07/2021	NA	16.1367	70.8158	NA	2481000	177558300	NA	431464522	NA	NA	NA	NA
1355	SC	21.4353	28	35CH7_2	#35	35C3	SC	C3	Control		3	7	29/07/2021	NA	15.5657	58.4717	NA	4505700	259605900	NA	347362685	NA	NA	NA	NA
1356	SC	20.3507	28	56DH4_3	#56	56 D1	SC	D1	Control		1	4	21/05/2021	NA	14.785	47.3623	NA	9669900	436379400	NA	272065288	NA	NA	NA	NA
1357	SC	20.2207	28	56DH4_4	#56	56 D1	SC	D1	Control		1	4	21/05/2021	NA	14.674	46.7426	NA	10596600	469823100	NA	267299842	NA	NA	NA	NA
1358	SC	20.53	28	56DH7_1	#56	56 D2	SC	D2	Control		2	7	2021-05-08	NA	13.8343	103.656	NA	8522700	821354100	NA	581010665	NA	NA	NA	NA
1359	SC	20.3153	28	56DH7_2	#56	56 D2	SC	D2	Control		2	7	2021-05-08	NA	13.0693	151.797	NA	9913500	1366324800	NA	830917330	NA	NA	NA	NA
1360	SC	20.45	28	56DH15_1	#56	56 D3	SC	D3	Control		3	15	2021-06-08	NA	13.7237	105.883	NA	9016800	884105700	NA	591129497	NA	NA	NA	NA
1361	SC	20.768	28	56DH15_2	#56	56 D3	SC	D3	Control		3	15	2021-06-08	NA	15.0147	53.9419	NA	7207800	374549400	NA	313283307	NA	NA	NA	NA
1362	SC	21.7225	12	1AH7_6	#1	1 A3	SC	A3	Control		3	7	30/07/2021	NA	14.3013	171.392	NA	3680700	602011800	NA	697742913	NA	NA	NA	NA
1363	SC	21.1337	12	18BH7_6	#18	18 B3	SC	B3	Control		3	7	21/07/2021	NA	13.2257	240.198	NA	5571300	1231363200	NA	942867089	NA	NA	NA	NA
1364	SC	22.2455	12	1AH1_5	#1	1 A1	SC	A1	Control		1	1	2021-04-06	NA	13.9633	311.298	NA	2547000	753806400	NA	1262559129	NA	NA	NA	NA
1365	SC	22.5432	12	18BH8_4	#18	18 B1 Pilot	SC	B1	Control		1	8	30/04/2021	NA	15.2237	159.734	NA	2065200	325930500	NA	673261434	NA	NA	NA	NA
1366	SC	22.9632	12	1AH1_6	#1	1 A1	SC	A1	Control		1	1	2021-04-06	NA	15.344	196.612	NA	1536600	300855600	NA	835253150	NA	NA	NA	NA
1367	SC	20.2759	12	18BH8_5	#18	18 B1 Pilot	SC	B1	Control		1	8	30/04/2021	NA	12.7487	184.472	NA	10192200	1691223000	NA	707870462	NA	NA	NA	NA
1368	SC	22.9593	13	35CH1_3	#35	35C2	SC	C2	Control		2	1	23/07/2021	NA	16.6817	77.5829	NA	1540800	123560700	NA	151046701	NA	NA	NA	NA
1369	SC	21.2913	13	35CH1_4	#35	35C2	SC	C2	Control		2	1	23/07/2021	NA	13.982	158.609	NA	4986300	744503400	NA	281232453	NA	NA	NA	NA
1370	SC	22.3443	13	35CH5_5	#35	35 C1	SC	C1	Control		1	5	2021-09-07	NA	14.913	172.605	NA	2375700	400758300	NA	317737213	NA	NA	NA	NA
1371	SC	22.24	13	35CH5_6	#35	35 C1	SC	C1	Control		1	5	2021-09-07	NA	14.8947	162.617	NA	2556900	405675900	NA	298842677	NA	NA	NA	NA
1372	SC	22.068	13	35CH7_3	#35	35C3	SC	C3	Control		3	7	29/07/2021	NA	15.4473	98.4055	NA	2886000	280868700	NA	183309161	NA	NA	NA	NA
1373	SC	22.557	13	35CH7_4	#35	35C3	SC	C3	Control		3	7	29/07/2021	NA	17.5283	32.6422	NA	2045400	70349700	NA	64783014	NA	NA	NA	NA
1374	SC	23.1143	13	56DH15_4	#56	56 D3	SC	D3	Control		3	15	2021-06-08	NA	22.143	1.96065	NA	1381500	3265800	NA	4452622	NA	NA	NA	NA
1375	SC	23.168	13	56DH15_6	#56	56 D3	SC	D3	Control		3	15	2021-06-08	NA	16.169	127.911	NA	1330200	173779800	NA	246070472	NA	NA	NA	NA
1376	SC	22.3367	13	56DH4_6	#56	56 D1	SC	D1	Control		1	4	21/05/2021	NA	15.0097	160.563	NA	2388600	375797400	NA	296338103	NA	NA	NA	NA
1377	SC	30.135	13	56DH4_7	#56	56 D1	SC	D1	Control		1	4	21/05/2021	NA	22.8697	153.845	NA	9900	2013900	NA	383159732	NA	NA	NA	NA
1378	SC	23.8803	13	56DH7_3	#56	56 D2	SC	D2	Control		2	7	2021-05-08	NA	16.0577	226.39	NA	805500	187139700	NA	437600226	NA	NA	NA	NA
1379	SC	22.784	13	56DH7_5	#56	56 D2	SC	D2	Control		2	7	2021-05-08	NA	16.2463	92.9039	NA	1743300	165065400	NA	178345055	NA	NA	NA	NA
1380	SC	20.9447	28	1AH1_1	#1	1 A1	SC	A1	Control		1	1	2021-04-06	NA	15.6383	39.5699	NA	6364800	247354200	NA	234296286	NA	NA	NA	NA
1381	SC	20.6933	28	35CH1_1	#35	35C2	SC	C2	Control		2	1	23/07/2021	NA	15.678	32.3419	NA	7596900	240912300	NA	191184835	NA	NA	NA	NA
1382	SC	19.993	28	35CH1_2	#35	35C2	SC	C2	Control		2	1	23/07/2021	NA	14.7387	38.1691	NA	12439200	450039600	NA	218116819	NA	NA	NA	NA
1383	SC	21.5253	12	1AH9_8	#1	1 A2	SC	A2	Control		2	9	18/06/2021	NA	13.1147	340.282	NA	4229100	1325733600	NA	1337300971	NA	NA	NA	NA
1384	SC	21.1013	12	18BH13_3	#18	18 B2	SC	B2	Control		2	13	24/06/2021	NA	12.8443	305.906	NA	5700300	1586941200	NA	1187637696	NA	NA	NA	NA
1385	SC	21.391	12	1AH9_9	#1	1 A2	SC	A2	Control		2	9	18/06/2021	NA	14.0233	165.155	NA	4648500	724310400	NA	664710803	NA	NA	NA	NA
1386	SC	21.4588	12	18BH13_4	#18	18 B2	SC	B2	Control		2	13	24/06/2021	NA	13.8557	194.436	NA	4431600	809779500	NA	779519665	NA	NA	NA	NA
1387	SC	22.1577	28	18BH2_2	#18	18 B1	SC	B1	Control		1	2	27/05/2021	NA	15.903	76.3558	NA	2709300	207420600	NA	461557344	NA	NA	NA	NA
1388	SC	20.287	28	18BH13_1	#18	18 B2	SC	B2	Control		2	13	24/06/2021	NA	16.966	9.99357	NA	10113300	102265800	NA	60963291	NA	NA	NA	NA
1389	SC	21.1193	28	18BH13_2	#18	18 B2	SC	B2	Control		2	13	24/06/2021	NA	15.7287	41.952	NA	5628300	232927200	NA	249501893	NA	NA	NA	NA
1390	SC	22.518	28	18BH7_3	#18	18 B3	SC	B3	Control		3	7	21/07/2021	NA	15.6243	118.905	NA	2102400	249669000	NA	715945808	NA	NA	NA	NA
1391	SC	21.1827	28	18BH7_4	#18	18 B3	SC	B3	Control		3	7	21/07/2021	NA	16.0157	35.9271	NA	5382900	192442200	NA	215533548	NA	NA	NA	NA
1392	SC	20.497	28	35CH5_1	#35	35 C1	SC	C1	Control		1	5	2021-09-07	NA	16.4757	16.2384	NA	8723100	141708900	NA	97939335	NA	NA	NA	NA
1393	SC	22.7493	28	35CH5_2	#35	35 C1	SC	C1	Control		1	5	2021-09-07	NA	16.7877	62.3219	NA	1786200	115147500	NA	388646987	NA	NA	NA	NA
1394	SC	22.3185	12	1AH7_5	#1	1 A3	SC	A3	Control		3	7	30/07/2021	NA	14.3117	257.211	NA	2419500	597887400	NA	1054179644	NA	NA	NA	NA
1395	SC	21.5007	12	18BH7_5	#18	18 B3	SC	B3	Control		3	7	21/07/2021	NA	17.4407	16.6801	NA	4302900	74574300	NA	73934780	NA	NA	NA	NA
